# Supplementary material for: Construction and analysis of a lncRNA–miRNA–mRNA competing endogenous RNA network from inflamed and normal synovial tissues after anterior cruciate ligament and/or meniscus injuries
Source: Front Genet. 2022 Oct 17;13:983020. doi: 10.3389/fgene.2022.983020 (PMC9619217; doi:10.3389/fgene.2022.983020)
Supplement: Supplementary file 1 [file DataSheet1.ZIP]

Archive with 11 entries (10 files):
- additional files 6.27/
- additional files 6.27/Additional file 1 Table S3.docx
- additional files 6.27/Additional file 1 Table S2.docx
- additional files 6.27/Additional file 1 Table S1.docx
- additional files 6.27/Additional file 2 Data S1.xlsx
- additional files 6.27/Additional file 3 Data S2.xlsx
- additional files 6.27/Additional file 4 Data S3.xlsx
- additional files 6.27/Additional file 5 Data S4.xlsx
- additional files 6.27/Additional file 6 Data S5.xlsx
- additional files 6.27/Additional file 7 Data S6.xlsx
- additional files 6.27/Additional file 8 Data S7.xlsx
