# Supplementary material for: Construction and analysis of a lncRNA–miRNA–mRNA competing endogenous RNA network from inflamed and normal synovial tissues after anterior cruciate ligament and/or meniscus injuries
Source: Front Genet. 2022 Oct 17;13:983020. doi: 10.3389/fgene.2022.983020 (PMC9619217; doi:10.3389/fgene.2022.983020)
Supplement: Supplementary file 1 [file DataSheet1.ZIP › additional files 6.27/Additional file 2 Data S1.xlsx]

## Sheet: Sheet1
Gene ID	Gene Symbol	Type	control_8e9da351d000 Average Read Count	inflamed_8e9da351d000 Average Read Count	log2 (inflamed / control)	Pvalue(inflamed / control)	Qvalue (inflamed / control)
hsa-let-7i-3p		miRNA	1250	3348.33	1.42994	0	0
hsa-miR-1-3p		miRNA	1221.33	649.667	-0.809201	9.06e-130	2.08e-128
hsa-miR-10399-3p		miRNA	3	7.66667	1.39201	0.0150281	0.0484084
hsa-miR-103a-3p		miRNA	8946	3012	-1.45754	0	0
hsa-miR-103b		miRNA	361	4497	3.76211	0	0
hsa-miR-10527-5p		miRNA	28	42.3333	0.631663	0.00608721	0.0218203
hsa-miR-106a-5p		miRNA	16	39	1.36236	1.44e-07	7.89e-07
hsa-miR-106b-3p		miRNA	4.33333	12	1.50779	0.00117072	0.00477163
hsa-miR-106b-5p		miRNA	350.333	820.667	1.30508	1.58e-119	3.45e-118
hsa-miR-107		miRNA	24.6667	14	-0.677733	0.00158911	0.00627564
hsa-miR-1185-1-3p		miRNA	53.3333	131.333	1.32171	1.98e-22	1.88e-21
hsa-miR-1185-2-3p		miRNA	0.333333	6.33333	4.152	1.71e-05	8.21e-05
hsa-miR-1197		miRNA	25.3333	40	0.673049	0.00330925	0.0123041
hsa-miR-1226-3p		miRNA	19.3333	30.6667	0.738418	0.00940998	0.0321642
hsa-miR-1228-3p		miRNA	18.6667	33.6667	0.943679	0.000621	0.00262124
hsa-miR-1228-5p		miRNA	27.3333	64.6667	1.26456	4.48e-11	2.93e-10
hsa-miR-1246		miRNA	10.6667	24.6667	1.18978	6.92e-05	0.000317
hsa-miR-125b-1-3p		miRNA	213.667	343.667	0.644445	3.77e-19	3.19e-18
hsa-miR-125b-2-3p		miRNA	249.333	127.667	-0.852767	1.87e-30	1.97e-29
hsa-miR-1268a		miRNA	125	291.667	1.28236	2.4e-43	3e-42
hsa-miR-127-5p		miRNA	15.3333	25.3333	0.813564	0.0105323	0.0355228
hsa-miR-129-2-3p		miRNA	4.66667	13.3333	1.62105	0.000461	0.00196539
hsa-miR-129-5p		miRNA	22	45	1.12192	2.62e-06	1.34e-05
hsa-miR-1294		miRNA	75.6667	31.6667	-1.10001	1.02e-14	7.91e-14
hsa-miR-1299		miRNA	5	16.6667	1.78912	1.44e-05	6.95e-05
hsa-miR-1301-3p		miRNA	85.3333	149.667	0.842525	5.09e-12	3.47e-11
hsa-miR-1303		miRNA	24.3333	44.6667	0.95275	5.15e-05	0.000241
hsa-miR-1307-5p		miRNA	5.33333	73.3333	3.88626	3.59e-45	4.65e-44
hsa-miR-130a-5p		miRNA	22.6667	34.6667	0.703732	0.0107789	0.0362233
hsa-miR-130b-3p		miRNA	27.6667	48.6667	0.86104	7.65e-05	0.000348
hsa-miR-130b-5p		miRNA	150.333	248	0.736325	1.46e-15	1.15e-14
hsa-miR-1343-3p		miRNA	7.33333	14.3333	1.06244	0.012282	0.0407843
hsa-miR-135b-5p		miRNA	73.6667	154.667	1.05768	2.58e-19	2.23e-18
hsa-miR-137-3p		miRNA	30	62.6667	1.06739	1.3e-08	7.41e-08
hsa-miR-138-5p		miRNA	68.3333	131	1.01762	1.63e-13	1.21e-12
hsa-miR-141-3p		miRNA	34	68.3333	1.0912	1.46e-08	8.26e-08
hsa-miR-142-3p		miRNA	3414	10284.7	1.67219	0	0
hsa-miR-142-5p		miRNA	876	4446.33	2.3647	0	0
hsa-miR-143-5p		miRNA	20	34	0.85561	0.00180443	0.00698779
hsa-miR-144-3p		miRNA	457.667	4452.33	3.27753	0	0
hsa-miR-144-5p		miRNA	4	19.3333	2.34471	2.05e-08	1.16e-07
hsa-miR-146a-3p		miRNA	10.3333	30.3333	1.62746	7.18e-08	3.95e-07
hsa-miR-146b-3p		miRNA	8.66667	34.3333	2.0601	7.82e-12	5.28e-11
hsa-miR-146b-5p		miRNA	12424.3	26081	1.11857	0	0
hsa-miR-147b-3p		miRNA	2.33333	8.33333	1.92188	0.00141015	0.00569767
hsa-miR-148a-5p		miRNA	59.6667	105	0.97574	6.12e-09	3.53e-08
hsa-miR-150-3p		miRNA	14.3333	31.3333	1.23257	2.33e-05	0.000111
hsa-miR-150-5p		miRNA	23433	56763	1.3957	0	0
hsa-miR-153-3p		miRNA	168	246.333	0.596222	8.65e-10	5.3e-09
hsa-miR-155-5p		miRNA	3643	8154	1.18294	0	0
hsa-miR-15a-3p		miRNA	42.3333	62.6667	0.613386	0.00152714	0.00608246
hsa-miR-17-5p		miRNA	600	1185	1.07099	7.17e-118	1.52e-116
hsa-miR-181a-3p		miRNA	598.333	1028	0.831762	2.05e-68	3.42e-67
hsa-miR-182-5p		miRNA	48.3333	148	1.63118	1.7e-34	1.89e-33
hsa-miR-183-5p		miRNA	343.333	471	0.612106	2.8e-12	1.93e-11
hsa-miR-184		miRNA	10	27	1.35324	1.81e-06	9.35e-06
hsa-miR-187-3p		miRNA	90.3333	181	1.06363	4.04e-20	3.64e-19
hsa-miR-188-5p		miRNA	70.3333	239	1.74862	5.18e-62	8.04e-61
hsa-miR-18a-3p		miRNA	46.6667	100.667	1.19254	7.76e-14	5.83e-13
hsa-miR-18b-5p		miRNA	6.33333	13.3333	1.03028	0.00813575	0.0280834
hsa-miR-192-5p		miRNA	852.667	1235.67	0.640745	1.85e-40	2.19e-39
hsa-miR-193b-5p		miRNA	37	23.3333	-0.615822	0.0010704	0.00438833
hsa-miR-197-3p		miRNA	1773.67	2557.33	0.646014	1.19e-79	2.1e-78
hsa-miR-199a-3p		miRNA	13991.7	355.333	-5.33148	0	0
hsa-miR-199b-3p		miRNA	11592	20842.3	1.01394	0	0
hsa-miR-199b-5p		miRNA	19009	11826.7	-0.600059	0	0
hsa-miR-200a-5p		miRNA	1.33333	6	2.26878	0.00242165	0.0092247
hsa-miR-205-5p		miRNA	206	116.667	-0.678824	5.48e-20	4.88e-19
hsa-miR-20a-5p		miRNA	1280.33	1916.33	0.668163	1.41e-72	2.44e-71
hsa-miR-20b-5p		miRNA	139	224.667	0.705975	2.84e-13	2.07e-12
hsa-miR-21-3p		miRNA	785.667	1697.33	1.05726	1.34e-207	4.18e-206
hsa-miR-211-5p		miRNA	35	54	0.75502	0.00117012	0.00478314
hsa-miR-2116-5p		miRNA	21	11.6667	-0.765824	0.00268329	0.0101385
hsa-miR-212-3p		miRNA	495.667	822.333	0.730025	7.72e-49	1.09e-47
hsa-miR-212-5p		miRNA	203	469	1.20431	2.54e-67	4.18e-66
hsa-miR-216a-5p		miRNA	98	136.667	0.606109	7.35e-05	0.000336
hsa-miR-218-1-3p		miRNA	20.6667	9	-1.03953	9.48e-05	0.000425
hsa-miR-219a-5p		miRNA	8.66667	17	1.05591	0.00614878	0.0219286
hsa-miR-223-3p		miRNA	7571.67	11146	0.598355	0	0
hsa-miR-301b-5p		miRNA	0	2.33333	7.45943	0.0116716	0.0389426
hsa-miR-3059-5p		miRNA	7	13.6667	1.07957	0.0146286	0.0477821
hsa-miR-3085-3p		miRNA	133.667	75.3333	-0.725919	1.13e-13	8.41e-13
hsa-miR-3085-5p		miRNA	129.333	63.6667	-0.920067	5.67e-18	4.66e-17
hsa-miR-30e-5p		miRNA	800.667	1150	0.636561	4.7e-36	5.38e-35
hsa-miR-31-3p		miRNA	548.333	1998	1.81328	0	0
hsa-miR-31-5p		miRNA	1316.67	5711	2.06992	0	0
hsa-miR-3176		miRNA	6.66667	13.6667	1.15743	0.00941856	0.032115
hsa-miR-3184-3p		miRNA	401.333	2390.33	2.73086	0	0
hsa-miR-3194-3p		miRNA	17.3333	68.6667	2.02887	3.82e-22	3.61e-21
hsa-miR-32-5p		miRNA	1210.33	2720.33	1.24743	0	0
hsa-miR-3200-3p		miRNA	20.3333	31.6667	0.690493	0.0111569	0.0373143
hsa-miR-323b-5p		miRNA	0.333333	2.66667	3.2059	0.0148773	0.0482563
hsa-miR-326		miRNA	103.667	168	0.771119	2.19e-10	1.4e-09
hsa-miR-339-5p		miRNA	1167.67	1619.67	0.599549	4.28e-41	5.11e-40
hsa-miR-33a-5p		miRNA	2981.33	4311.33	0.602419	3.82e-135	9.05e-134
hsa-miR-33b-5p		miRNA	1.33333	8.33333	2.7285	5.65e-05	0.000263
hsa-miR-340-3p		miRNA	295	447	0.679813	3.23e-19	2.75e-18
hsa-miR-342-3p		miRNA	5289	8223.33	0.744594	0	0
hsa-miR-342-5p		miRNA	414.667	737.333	0.88436	2.6e-55	3.87e-54
hsa-miR-345-5p		miRNA	1497	2432.33	0.778553	3.09e-130	7.2e-129
hsa-miR-34a-3p		miRNA	19.6667	34	0.824113	0.00131694	0.00533648
hsa-miR-34c-3p		miRNA	63.3333	111.667	0.859746	1.81e-09	1.08e-08
hsa-miR-34c-5p		miRNA	94.6667	153.667	0.740023	1.13e-09	6.86e-09
hsa-miR-3529-3p		miRNA	1142	2151.67	1.05683	2.7e-187	7.7e-186
hsa-miR-3615		miRNA	403	651	0.808189	2.13e-35	2.41e-34
hsa-miR-3617-5p		miRNA	21.3333	7.33333	-1.44668	1.91e-06	9.84e-06
hsa-miR-3622b-3p		miRNA	15.6667	8	-0.784118	0.00392367	0.0145114
hsa-miR-363-3p		miRNA	811	1197	0.618562	5.03e-43	6.12e-42
hsa-miR-365a-3p		miRNA	777	282.333	-1.26319	1.32e-168	3.63e-167
hsa-miR-3667-5p		miRNA	0.333333	2.66667	3.18442	0.0148773	0.0482563
hsa-miR-370-3p		miRNA	270.667	540.667	1.03534	2.37e-56	3.56e-55
hsa-miR-372-3p		miRNA	1	5.66667	2.6821	0.00129053	0.00524465
hsa-miR-373-3p		miRNA	0.666667	4	2.77419	0.00587229	0.0212131
hsa-miR-382-3p		miRNA	121	192.333	0.698743	6.5e-11	4.23e-10
hsa-miR-423-5p		miRNA	1895.33	18.6667	-6.57094	0	0
hsa-miR-425-5p		miRNA	1519	2327	0.653831	1.11e-97	2.25e-96
hsa-miR-4286		miRNA	214.667	316.667	0.680953	1.64e-12	1.17e-11
hsa-miR-431-5p		miRNA	374.667	699.333	0.848714	1.44e-60	2.21e-59
hsa-miR-4326		miRNA	19.3333	32.6667	0.879636	0.00247766	0.00941241
hsa-miR-4423-5p		miRNA	15.6667	26.3333	0.868256	0.00711026	0.0248504
hsa-miR-4454		miRNA	124	24.3333	-2.17951	2.54e-51	3.66e-50
hsa-miR-4488		miRNA	149.333	280	1.00335	1.39e-25	1.37e-24
hsa-miR-4504		miRNA	0.333333	2.66667	3.19878	0.0148773	0.0482563
hsa-miR-451a		miRNA	57709.7	98336	0.816311	0	0
hsa-miR-454-5p		miRNA	10	19.3333	1.00786	0.00415474	0.0153254
hsa-miR-4664-5p		miRNA	0.666667	3.66667	2.50941	0.0103984	0.0353267
hsa-miR-4670-3p		miRNA	14.6667	7.66667	-0.752771	0.00665336	0.0234884
hsa-miR-4707-3p		miRNA	9	34.6667	2.14191	1.21e-11	8.14e-11
hsa-miR-4709-3p		miRNA	0.333333	2.66667	3.12749	0.0148773	0.0482563
hsa-miR-4732-3p		miRNA	1.66667	17.6667	3.34147	3.02e-11	1.99e-10
hsa-miR-4772-3p		miRNA	15	33	1.20543	1.23e-05	6e-05
hsa-miR-4772-5p		miRNA	4.33333	14.6667	1.80735	4.01e-05	0.000189
hsa-miR-4787-3p		miRNA	47.6667	74.6667	0.788473	7.95e-05	0.000361
hsa-miR-483-5p		miRNA	152.667	61.6667	-1.15369	1.05e-29	1.08e-28
hsa-miR-485-3p		miRNA	167	246.667	0.628256	4.02e-10	2.53e-09
hsa-miR-486-5p		miRNA	229.667	782.667	1.8592	2.35e-199	6.98e-198
hsa-miR-489-3p		miRNA	221.667	379	0.869213	6.69e-26	6.68e-25
hsa-miR-494-5p		miRNA	18.6667	10.3333	-0.786861	0.00445528	0.0163477
hsa-miR-495-3p		miRNA	327	513	0.668077	3.14e-25	3.07e-24
hsa-miR-500a-3p		miRNA	95.6667	171	0.917723	2.82e-14	2.14e-13
hsa-miR-501-3p		miRNA	338.667	591.333	0.845228	2.99e-42	3.61e-41
hsa-miR-502-3p		miRNA	174.333	282	0.785942	2.53e-16	2.02e-15
hsa-miR-503-5p		miRNA	36.3333	75.6667	1.03818	4.81e-10	3e-09
hsa-miR-504-5p		miRNA	2.66667	0.333333	-2.84645	0.0120481	0.0401029
hsa-miR-511-3p		miRNA	37.3333	54.3333	0.608844	0.00474244	0.0172654
hsa-miR-532-3p		miRNA	242.667	358.667	0.668178	4.25e-14	3.21e-13
hsa-miR-539-3p		miRNA	27	40.3333	0.64421	0.00929815	0.0319381
hsa-miR-543		miRNA	342.667	535.667	0.652122	6.74e-26	6.68e-25
hsa-miR-544a		miRNA	13.6667	6.66667	-0.963913	0.00456358	0.0167013
hsa-miR-545-3p		miRNA	25.6667	40.6667	0.799632	0.00285125	0.0107441
hsa-miR-548ad-5p		miRNA	2	27	3.71327	1.38e-17	1.13e-16
hsa-miR-548al		miRNA	0.333333	3	3.07166	0.00799236	0.027691
hsa-miR-548o-3p		miRNA	4.66667	11.3333	1.39064	0.00471151	0.0171976
hsa-miR-549a-3p		miRNA	7	15	1.1408	0.00418437	0.0153941
hsa-miR-549a-5p		miRNA	80.6667	161.333	1.04597	5e-18	4.14e-17
hsa-miR-550a-3-5p		miRNA	0.333333	6.33333	4.39232	1.71e-05	8.21e-05
hsa-miR-550a-3p		miRNA	6.33333	2.33333	-1.33015	0.0133597	0.0439456
hsa-miR-550b-2-5p		miRNA	0	7.33333	9.11894	1.35e-06	7.06e-06
hsa-miR-5581-3p		miRNA	6	14.3333	1.31861	0.00174864	0.00679056
hsa-miR-561-5p		miRNA	18.6667	10	-0.81657	0.00298557	0.01116
hsa-miR-585-3p		miRNA	46.6667	104.333	1.2114	2.63e-15	2.05e-14
hsa-miR-590-5p		miRNA	70.3333	102.667	0.655287	9.12e-05	0.000411
hsa-miR-624-3p		miRNA	0.666667	5.66667	3.12	0.000318	0.00136343
hsa-miR-625-3p		miRNA	19	37	1.02067	6.24e-05	0.000289
hsa-miR-627-5p		miRNA	9.33333	20	1.1685	0.000943	0.00390081
hsa-miR-629-5p		miRNA	57.6667	81.3333	0.605207	0.00155417	0.00615505
hsa-miR-636		miRNA	0.666667	4.66667	3.01224	0.00184683	0.00711257
hsa-miR-642a-5p		miRNA	38.6667	77	1.07054	2.76e-09	1.62e-08
hsa-miR-6502-5p		miRNA	4	10.6667	1.57787	0.00296686	0.0111497
hsa-miR-6516-5p		miRNA	15	30.6667	1.14322	0.000106	0.000473
hsa-miR-653-3p		miRNA	25.6667	43	0.857843	0.000628	0.00264554
hsa-miR-663b		miRNA	3	20	2.65792	2.03e-10	1.3e-09
hsa-miR-671-3p		miRNA	37.3333	56.3333	0.639417	0.00163551	0.00642259
hsa-miR-671-5p		miRNA	1002	1654.67	0.807035	8.46e-95	1.6e-93
hsa-miR-6741-3p		miRNA	1.33333	6.33333	2.45046	0.00143694	0.00577253
hsa-miR-675-3p		miRNA	10	20.3333	1.06703	0.00171396	0.00671181
hsa-miR-6774-3p		miRNA	2.33333	6.66667	1.51498	0.0132657	0.0438427
hsa-miR-6842-3p		miRNA	15.3333	25.3333	0.805287	0.0105323	0.0355228
hsa-miR-766-3p		miRNA	184.333	384	1.15598	1.03e-44	1.32e-43
hsa-miR-7705		miRNA	46.3333	87.3333	0.938363	4.04e-09	2.34e-08
hsa-miR-874-3p		miRNA	114.667	182.667	0.768362	1.61e-10	1.04e-09
hsa-miR-885-5p		miRNA	26.6667	45.3333	0.885369	0.000314	0.00135083
hsa-miR-888-5p		miRNA	0.666667	3.66667	2.34276	0.0103984	0.0353267
hsa-miR-9-3p		miRNA	20.6667	51.6667	1.38697	5.88e-10	3.64e-09
hsa-miR-940		miRNA	140	208.667	0.647777	4.02e-09	2.34e-08
hsa-miR-942-5p		miRNA	50	84	0.824428	1.56e-06	8.15e-06
hsa-miR-96-5p		miRNA	100.667	216	1.23712	1.37e-27	1.39e-26
novel-hsa-miR100-5p		miRNA	64.6667	95.3333	0.690773	0.000109	0.000486
novel-hsa-miR104-5p		miRNA	73.6667	33.6667	-0.980309	1.89e-12	1.34e-11
novel-hsa-miR146-3p		miRNA	143	70.6667	-0.845509	1.49e-19	1.3e-18
novel-hsa-miR157-5p		miRNA	0	2.66667	7.65105	0.00612396	0.0218959
novel-hsa-miR162-3p		miRNA	99	49.3333	-0.830506	8.89e-14	6.65e-13
novel-hsa-miR164-3p		miRNA	0.333333	2.66667	2.89616	0.0148773	0.0482563
novel-hsa-miR172-5p		miRNA	12	22.6667	1.06752	0.00264843	0.0100339
novel-hsa-miR175-3p		miRNA	13.6667	23.6667	0.915663	0.00719684	0.0250902
novel-hsa-miR214-5p		miRNA	0.333333	3	3.05247	0.00799236	0.027691
novel-hsa-miR215-3p		miRNA	19.3333	9.66667	-0.827736	0.00102874	0.00422992
novel-hsa-miR229-3p		miRNA	87.6667	50	-0.637184	3.38e-09	1.98e-08
novel-hsa-miR235-3p		miRNA	203	92	-0.94689	4.62e-32	5.01e-31
novel-hsa-miR243-5p		miRNA	90.6667	38.6667	-1.09186	8.04e-17	6.46e-16
novel-hsa-miR247-5p		miRNA	110	291.333	1.51084	8.48e-54	1.25e-52
novel-hsa-miR269-5p		miRNA	1.33333	5.33333	2.19315	0.00674098	0.0236781
novel-hsa-miR294-3p		miRNA	24.6667	80	1.84304	9.08e-21	8.24e-20
novel-hsa-miR299-5p		miRNA	12.6667	0.666667	-4.08916	5.17e-10	3.21e-09
novel-hsa-miR306-3p		miRNA	30.6667	52	0.870244	0.000122	0.000538
novel-hsa-miR35-5p		miRNA	55.3333	83.3333	0.74767	0.000137	0.000602
novel-hsa-miR46-5p		miRNA	1.33333	5	2.00774	0.0111172	0.0372706
novel-hsa-miR54-5p		miRNA	95.6667	150	0.746511	2.09e-08	1.17e-07
novel-hsa-miR57-3p		miRNA	10	25.6667	1.42419	7.98e-06	3.94e-05
novel-hsa-miR8-5p		miRNA	4	14	1.71136	4.29e-05	0.000201
novel-hsa-miR93-5p		miRNA	16	9.33333	-0.612584	0.0145457	0.0476228
