# Supplementary material for: Construction and analysis of a lncRNA–miRNA–mRNA competing endogenous RNA network from inflamed and normal synovial tissues after anterior cruciate ligament and/or meniscus injuries
Source: Front Genet. 2022 Oct 17;13:983020. doi: 10.3389/fgene.2022.983020 (PMC9619217; doi:10.3389/fgene.2022.983020)
Supplement: Supplementary file 1 [file DataSheet1.ZIP › additional files 6.27/Additional file 3 Data S2.xlsx]

## Sheet: Sheet1
Gene ID	Gene Symbol	Type	control_8e9be2429000 Average Read Count	inflamed_8e9be2429000 Average Read Count	log2 (inflamed / control)	Pvalue(inflamed / control)	Qvalue (inflamed / control)
126961	'H3C14'	mRNA	0	124.233	9.52399	1.17658e-66	2.10511e-65
102724971	'LOC102724971'	mRNA	0	60.57	8.48762	9.33978e-38	1.04869e-36
81557	'MAGED4B'	mRNA	0	57.6233	8.41567	2.82716e-36	3.06439e-35
100527949	'GIMAP1-GIMAP5'	mRNA	0	60.2033	8.31536	3.25616e-38	3.69396e-37
6288	'SAA1'	mRNA	0	39.83	7.88287	6.48172e-27	5.56538e-26
84824	'FCRLA'	mRNA	0	22.3333	7.04821	9.48765e-17	5.72462e-16
11026	'LILRA3'	mRNA	0	20.6667	6.93632	1.04015e-15	5.97941e-15
389816	'LRRC26'	mRNA	0	17	6.65455	2.31192e-13	1.17925e-12
110354863	'ZNF660-ZNF197'	mRNA	0	15.4467	6.51631	2.43044e-12	1.16762e-11
7139	'TNNT2'	mRNA	0	15.14	6.48738	3.88627e-12	1.84827e-11
270	'AMPD1'	mRNA	0	14.6667	6.44155	8.04669e-12	3.75555e-11
9622	'KLK4'	mRNA	0	13.6667	6.33967	3.79663e-11	1.70125e-10
107987211	'LOC107987211'	mRNA	54.3333	4417.33	6.32732	0	0
79368	'FCRL2'	mRNA	0	13.3333	6.30405	6.39546e-11	2.83387e-10
100271849	'MEF2B'	mRNA	0	12.7933	6.2444	1.49568e-10	6.45119e-10
392133	'OR10AC1'	mRNA	0.666667	48.6667	6.17195	7.01291e-36	7.54534e-35
126306	'JSRP1'	mRNA	0	12	6.15205	5.26922e-10	2.1923e-09
56961	'SHD'	mRNA	0.333333	22.3333	6.04821	2.22771e-17	1.37493e-16
3512	'JCHAIN'	mRNA	28	1700	5.90609	0	0
107987425	'LOC107987425'	mRNA	0	10.0333	5.89381	1.27206e-08	4.78451e-08
91227	'GGTLC2'	mRNA	41.37	2416.53	5.85033	0	0
23495	'TNFRSF13B'	mRNA	0	9.66667	5.8401	2.32769e-08	8.61619e-08
100526740	'ATP5MF-PTCD1'	mRNA	0	9.01333	5.73914	6.89297e-08	2.46202e-07
441476	'STPG3'	mRNA	0	8.33333	5.62598	2.16134e-07	7.40281e-07
102723407	'LOC102723407'	mRNA	3.36	158.847	5.54515	2.37491e-113	7.0867e-112
653240	'KRTAP4-11'	mRNA	0	7.36	5.44679	1.13715e-06	3.65677e-06
137970	'UNC5D'	mRNA	0	7.18333	5.41174	1.54219e-06	4.89544e-06
114841037	'LOC114841037'	mRNA	0	7	5.37444	2.11806e-06	6.62145e-06
83416	'FCRL5'	mRNA	3	124.667	5.35909	4.77477e-89	1.12262e-87
319101	'KRT73'	mRNA	0	6.66667	5.30405	3.78262e-06	1.15188e-05
102724642	'LOC102724642'	mRNA	0	6.55	5.27858	4.6382e-06	1.40219e-05
5079	'PAX5'	mRNA	2.33333	81.3333	5.1055	3.14663e-58	4.99242e-57
392255	'GDF6'	mRNA	0	5.66667	5.06958	2.20852e-05	6.2059e-05
922	'CD5L'	mRNA	0	5.66667	5.06958	2.20852e-05	6.2059e-05
51237	'MZB1'	mRNA	6.33333	214.667	5.06511	2.77638e-150	1.07591e-148
400746	'NCMAP'	mRNA	0	5.54333	5.03784	2.75295e-05	7.66137e-05
608	'TNFRSF17'	mRNA	0.333333	11	5.02652	3.52929e-09	1.38577e-08
414060	'TBC1D3C'	mRNA	0	5.17333	4.93818	5.35244e-05	0.000143398
478	'ATP1A3'	mRNA	0.333333	10.0067	4.88997	2.02161e-08	7.51655e-08
6283	'S100A12'	mRNA	0	5	4.88901	7.32335e-05	0.000192925
115350	'FCRL1'	mRNA	3	86	4.82342	1.59481e-60	2.61072e-59
121599	'SPIC'	mRNA	0.333333	9.33333	4.78948	6.6648e-08	2.3849e-07
2865	'FFAR3'	mRNA	0	4.66667	4.78948	0.00013434	0.000342021
170482	'CLEC4C'	mRNA	1	27.3333	4.75471	2.72198e-20	1.86462e-19
114824	'PNMA5'	mRNA	0	4.47	4.72736	0.000192631	0.000478531
10563	'CXCL13'	mRNA	1	26.3333	4.70094	1.56134e-19	1.03987e-18
56729	'RETN'	mRNA	1	26	4.68256	2.79774e-19	1.84716e-18
8437	'RASAL1'	mRNA	0.333333	8.66667	4.68256	2.18901e-07	7.49174e-07
2848	'GPR25'	mRNA	0	4.33333	4.68256	0.000247726	0.000607047
6753	'SSTR3'	mRNA	0.333333	8.33333	4.62598	3.97932e-07	1.32968e-06
3822	'KLRC2'	mRNA	0	4.08667	4.59801	0.000390995	0.000930399
10242	'KCNMB2'	mRNA	0.333333	8	4.56708	7.24882e-07	2.36885e-06
4496	'MT1H'	mRNA	0	4	4.56708	0.000459335	0.00108294
100996693	'SPEGNB'	mRNA	0	4	4.56708	0.000459335	0.00108294
3887	'KRT81'	mRNA	0	4	4.56708	0.000459335	0.00108294
388820	'SMIM34A'	mRNA	0	4	4.56708	0.000459335	0.00108294
64699	'TMPRSS3'	mRNA	0	4	4.56708	0.000459335	0.00108294
440955	'TMEM89'	mRNA	0	4	4.56708	0.000459335	0.00108294
6559	'SLC12A3'	mRNA	1	22.6667	4.48462	9.80909e-17	5.91246e-16
23569	'PADI4'	mRNA	0	3.66667	4.44155	0.000856667	0.00194119
1381	'CRABP1'	mRNA	0	3.66667	4.44155	0.000856667	0.00194119
57057	'TBX20'	mRNA	0	3.66667	4.44155	0.000856667	0.00194119
150165	'XKR3'	mRNA	0	3.66667	4.44155	0.000856667	0.00194119
83881	'MIXL1'	mRNA	0	3.66667	4.44155	0.000856667	0.00194119
57159	'TRIM54'	mRNA	0.333333	6.88333	4.35019	5.4883e-06	1.64752e-05
1380	'CR2'	mRNA	0.666667	13.6667	4.33967	1.547e-10	6.66271e-10
973	'CD79A'	mRNA	6.66667	135	4.32197	7.93551e-90	1.886e-88
1469	'CST1'	mRNA	0.333333	6.67333	4.30549	8.05237e-06	2.3757e-05
199713	'NLRP7'	mRNA	0	3.33333	4.30405	0.00160758	0.00349229
155	'ADRB3'	mRNA	0	3.33333	4.30405	0.00160758	0.00349229
392307	'FAM221B'	mRNA	0	3.33333	4.30405	0.00160758	0.00349229
7103	'TSPAN8'	mRNA	0	3.33333	4.30405	0.00160758	0.00349229
266629	'SEC14L3'	mRNA	0	3.33333	4.30405	0.00160758	0.00349229
25884	'CHRDL2'	mRNA	0.333333	6.33333	4.23005	1.50053e-05	4.29993e-05
56660	'KCNK12'	mRNA	0.333333	6.33333	4.23005	1.50053e-05	4.29993e-05
3898	'LAD1'	mRNA	1.66667	31.5267	4.22366	4.73943e-22	3.45324e-21
931	'MS4A1'	mRNA	13	235.333	4.16024	4.63797e-152	1.81336e-150
8387	'OR1E1'	mRNA	0	3	4.15205	0.00303656	0.00628408
55363	'HEMGN'	mRNA	0	3	4.15205	0.00303656	0.00628408
286436	'H2BW2'	mRNA	0	3	4.15205	0.00303656	0.00628408
10739	'RFPL2'	mRNA	0	3	4.15205	0.00303656	0.00628408
91703	'ACY3'	mRNA	0	3	4.15205	0.00303656	0.00628408
728358	'DEFA1B'	mRNA	0	2.98667	4.14562	0.00311525	0.00643285
1667	'DEFA1'	mRNA	0	2.98667	4.14562	0.00311525	0.00643285
202134	'FAM153B'	mRNA	0	2.95	4.1278	0.0033425	0.00687013
146862	'UNC45B'	mRNA	0.333333	5.66667	4.06958	5.11729e-05	0.000137392
80326	'WNT10A'	mRNA	1.33333	21.6667	4.00449	3.23648e-15	1.81466e-14
102723475	'KCNE1B'	mRNA	0.666667	10.7767	3.99692	2.773e-08	1.01913e-07
284293	'HMSD'	mRNA	0.333333	5.33333	3.98212	9.4794e-05	0.000246151
7380	'UPK3A'	mRNA	0.333333	5.33333	3.98212	9.4794e-05	0.000246151
22844	'FRMPD1'	mRNA	0	2.66667	3.98212	0.00577619	0.0113681
375298	'CERKL'	mRNA	0	2.66667	3.98212	0.00577619	0.0113681
64843	'ISL2'	mRNA	0	2.66667	3.98212	0.00577619	0.0113681
89885	'FATE1'	mRNA	0	2.66667	3.98212	0.00577619	0.0113681
100287482	'SMKR1'	mRNA	0	2.66667	3.98212	0.00577619	0.0113681
63947	'DMRTC1'	mRNA	0	2.66667	3.98212	0.00577619	0.0113681
107987125	'LOC107987125'	mRNA	0	2.66667	3.98212	0.00577619	0.0113681
3118	'HLA-DQA2'	mRNA	61.0567	969.473	3.9711	0	0
162699	'ELOA3'	mRNA	0	2.62667	3.96032	0.00624264	0.0122161
100913187	'APOBEC3A_B'	mRNA	0	2.48	3.87742	0.00830701	0.0158606
51725	'FBXO40'	mRNA	0	2.33333	3.78948	0.0110709	0.0205979
1047	'CLGN'	mRNA	0	2.33333	3.78948	0.0110709	0.0205979
199964	'TMEM61'	mRNA	0	2.33333	3.78948	0.0110709	0.0205979
9947	'MAGEC1'	mRNA	0	2.33333	3.78948	0.0110709	0.0205979
6295	'SAG'	mRNA	0	2.33333	3.78948	0.0110709	0.0205979
7015	'TERT'	mRNA	0	2.33333	3.78948	0.0110709	0.0205979
10642	'IGF2BP1'	mRNA	0	2.33333	3.78948	0.0110709	0.0205979
101929989	'LITAFD'	mRNA	0	2.33333	3.78948	0.0110709	0.0205979
253582	'TMEM244'	mRNA	0	2.33333	3.78948	0.0110709	0.0205979
84504	'NKX6-2'	mRNA	0	2.33333	3.78948	0.0110709	0.0205979
3126	'HLA-DRB4'	mRNA	226.993	3152.29	3.7778	0	0
284525	'SLC9C2'	mRNA	0	2.25	3.73701	0.0130426	0.023917
91319	'DERL3'	mRNA	12.42	167.64	3.73675	7.22513e-102	1.92041e-100
143244	'EIF5AL1'	mRNA	0.356667	4.80333	3.73351	0.000287696	0.00069719
7143	'TNR'	mRNA	2	26.3333	3.70094	2.58546e-17	1.59069e-16
126695	'KDF1'	mRNA	0.333333	4.33333	3.68256	0.000609644	0.00141045
27299	'ADAMDEC1'	mRNA	13.3333	169.7	3.652	1.93802e-101	5.10472e-100
4842	'NOS1'	mRNA	0.666667	8.33333	3.62598	2.29126e-06	7.13741e-06
164153	'UBL4B'	mRNA	0.333333	4	3.56708	0.00113775	0.00253225
646643	'SBK2'	mRNA	0	2	3.56708	0.0213941	0.0373768
138882	'OR1N2'	mRNA	0	2	3.56708	0.0213941	0.0373768
6010	'RHO'	mRNA	0	2	3.56708	0.0213941	0.0373768
56341	'PRMT8'	mRNA	0	2	3.56708	0.0213941	0.0373768
112268355	'LOC112268355'	mRNA	0	2	3.56708	0.0213941	0.0373768
3698	'ITIH2'	mRNA	0	2	3.56708	0.0213941	0.0373768
10215	'OLIG2'	mRNA	0	2	3.56708	0.0213941	0.0373768
3558	'IL2'	mRNA	0	2	3.56708	0.0213941	0.0373768
1610	'DAO'	mRNA	0	2	3.56708	0.0213941	0.0373768
2658	'GDF2'	mRNA	0	2	3.56708	0.0213941	0.0373768
2853	'GPR31'	mRNA	0	2	3.56708	0.0213941	0.0373768
6863	'TAC1'	mRNA	0	2	3.56708	0.0213941	0.0373768
820	'CAMP'	mRNA	0	2	3.56708	0.0213941	0.0373768
383	'ARG1'	mRNA	0	2	3.56708	0.0213941	0.0373768
79698	'ZMAT4'	mRNA	0	2	3.56708	0.0213941	0.0373768
200931	'SLC51A'	mRNA	0	2	3.56708	0.0213941	0.0373768
92359	'CRB3'	mRNA	0	2	3.56708	0.0213941	0.0373768
3806	'KIR2DS1'	mRNA	0	1.97333	3.54772	0.0225604	0.0392149
930	'CD19'	mRNA	2	23.6667	3.54691	2.83427e-15	1.59374e-14
640	'BLK'	mRNA	4	46.1667	3.5109	4.39867e-28	3.92496e-27
645121	'CCNI2'	mRNA	0.666667	7.66667	3.50568	7.6471e-06	2.2607e-05
401138	'AMTN'	mRNA	49.3333	567	3.50484	0	0
26279	'PLA2G2D'	mRNA	7.05333	79.3467	3.47391	1.15881e-46	1.54238e-45
338785	'KRT79'	mRNA	0.333333	3.66667	3.44155	0.00212649	0.00452556
127069	'OR2T10'	mRNA	0.333333	3.66667	3.44155	0.00212649	0.00452556
27074	'LAMP3'	mRNA	10.5433	115.337	3.43357	2.11962e-66	3.77694e-65
54039	'PCBP3'	mRNA	60.6167	642.497	3.38802	0	0
3681	'ITGAD'	mRNA	6.66667	67.6667	3.32553	1.06092e-38	1.22016e-37
27127	'SMC1B'	mRNA	0.333333	3.33333	3.30405	0.00397937	0.00806183
341883	'LRRC9'	mRNA	0.333333	3.33333	3.30405	0.00397937	0.00806183
51458	'RHCG'	mRNA	0.333333	3.33333	3.30405	0.00397937	0.00806183
1237	'CCR8'	mRNA	0.333333	3.33333	3.30405	0.00397937	0.00806183
10584	'COLEC10'	mRNA	0.333333	3.33333	3.30405	0.00397937	0.00806183
5075	'PAX1'	mRNA	0.333333	3.33333	3.30405	0.00397937	0.00806183
2267	'FGL1'	mRNA	0.333333	3.33333	3.30405	0.00397937	0.00806183
286464	'CFAP47'	mRNA	0.333333	3.33333	3.30405	0.00397937	0.00806183
100507027	'MRLN'	mRNA	0.333333	3.33333	3.30405	0.00397937	0.00806183
27178	'IL37'	mRNA	0.333333	3.33333	3.30405	0.00397937	0.00806183
390084	'OR56A5'	mRNA	0.333333	3.33333	3.30405	0.00397937	0.00806183
5032	'P2RY11'	mRNA	14.4	143.923	3.30328	7.65451e-80	1.62714e-78
113523638	'SMIM41'	mRNA	0.88	8.55	3.26247	4.49539e-06	1.36042e-05
112268336	'LOC112268336'	mRNA	3.29	31.8533	3.25741	8.92657e-19	5.78246e-18
1310	'COL19A1'	mRNA	3	29	3.25514	3.18266e-17	1.95468e-16
8115	'TCL1A'	mRNA	2.33333	22.3333	3.24086	1.44531e-13	7.4789e-13
29993	'PACSIN1'	mRNA	7.66667	72.3333	3.22011	3.65623e-40	4.33892e-39
79924	'ADM2'	mRNA	2.05	19.2633	3.21428	7.89784e-12	3.68706e-11
1493	'CTLA4'	mRNA	3.66667	34.3333	3.20919	7.12526e-20	4.81505e-19
24141	'LAMP5'	mRNA	2	18.6667	3.20451	1.76164e-11	8.06085e-11
29944	'PNMA3'	mRNA	2.66667	24.8633	3.20303	8.54463e-15	4.6859e-14
50943	'FOXP3'	mRNA	4.33333	39.6667	3.1765	1.6039e-22	1.1869e-21
5450	'POU2AF1'	mRNA	30.6733	276.52	3.15445	1.1896e-145	4.50044e-144
57172	'CAMK1G'	mRNA	0.666667	6	3.15205	0.000154156	0.000389302
100652833	'LOC100652833'	mRNA	0.333333	3	3.15205	0.00745316	0.0143406
9355	'LHX2'	mRNA	0.333333	3	3.15205	0.00745316	0.0143406
80201	'HKDC1'	mRNA	0.333333	3	3.15205	0.00745316	0.0143406
170261	'ZCCHC12'	mRNA	0.333333	3	3.15205	0.00745316	0.0143406
7138	'TNNT1'	mRNA	0.333333	3	3.15205	0.00745316	0.0143406
9992	'KCNE2'	mRNA	0.333333	3	3.15205	0.00745316	0.0143406
400935	'IL17REL'	mRNA	2.44	21.6633	3.13242	7.48578e-13	3.71237e-12
4753	'NELL2'	mRNA	8.33333	72.3333	3.09982	7.3224e-39	8.47154e-38
8911	'CACNA1I'	mRNA	4.33333	37	3.0761	1.50739e-20	1.04114e-19
2295	'FOXF2'	mRNA	0.666667	5.66667	3.06958	0.000280158	0.000680475
6121	'RPE65'	mRNA	0.666667	5.66667	3.06958	0.000280158	0.000680475
10942	'PRSS21'	mRNA	1	8.33333	3.04102	1.15294e-05	3.3524e-05
284194	'LGALS9B'	mRNA	1.33333	10.7867	2.99826	7.16641e-07	2.34367e-06
440695	'ETV3L'	mRNA	0.333333	2.69667	2.99826	0.0131973	0.0241627
3240	'HP'	mRNA	75.3333	606.663	2.99166	7.91038e-302	5.49834e-300
164714	'TTLL8'	mRNA	0.666667	5.33333	2.98212	0.000508227	0.00119108
2527	'FUT5'	mRNA	0.333333	2.66667	2.98212	0.0139646	0.0254596
728597	'DCDC2C'	mRNA	0.333333	2.66667	2.98212	0.0139646	0.0254596
84699	'CREB3L3'	mRNA	0.333333	2.66667	2.98212	0.0139646	0.0254596
417	'ART1'	mRNA	0.333333	2.66667	2.98212	0.0139646	0.0254596
4050	'LTB'	mRNA	16.4433	130.333	2.96875	6.51546e-66	1.15045e-64
192134	'B3GNT6'	mRNA	0.336667	2.66333	2.96596	0.0142786	0.0259795
221476	'PI16'	mRNA	33.9833	267	2.95606	1.77306e-132	6.03047e-131
402160	'CFAP99'	mRNA	3.33333	26	2.9456	2.3517e-14	1.26202e-13
3112	'HLA-DOB'	mRNA	6.33333	49.3333	2.94365	8.07051e-26	6.68383e-25
79679	'VTCN1'	mRNA	0.333333	2.58333	2.93632	0.0163377	0.029366
148641	'SLC35F3'	mRNA	2.33333	18	2.92965	2.42848e-10	1.03071e-09
10631	'POSTN'	mRNA	852.667	6528.67	2.91886	0	0
26002	'MOXD1'	mRNA	4.33333	33	2.91104	1.27548e-17	7.9337e-17
80164	'PRR36'	mRNA	1.33333	10	2.88901	2.77759e-06	8.56103e-06
284338	'PRR19'	mRNA	0.666667	5	2.88901	0.00091992	0.00207619
151888	'BTLA'	mRNA	8	59.6667	2.88098	2.89523e-30	2.73532e-29
2833	'CXCR3'	mRNA	18.6667	138	2.86825	2.0703e-67	3.7501e-66
10382	'TUBB4A'	mRNA	1.33333	9.66667	2.8401	4.91484e-06	1.48287e-05
440829	'SHISA8'	mRNA	1.33333	9.66667	2.8401	4.91484e-06	1.48287e-05
401251	'SAPCD1'	mRNA	1.29	9.32333	2.8356	7.36322e-06	2.18046e-05
6363	'CCL19'	mRNA	54.6667	394.667	2.83402	6.47661e-187	3.06606e-185
3575	'IL7R'	mRNA	102	736.333	2.83391	0	0
112267886	'LOC112267886'	mRNA	1.66667	12	2.83012	3.75725e-07	1.25944e-06
1558	'CYP2C8'	mRNA	1.66667	12	2.83012	3.75725e-07	1.25944e-06
414062	'CCL3L3'	mRNA	2.05333	14.5233	2.80445	2.64279e-08	9.72913e-08
93978	'CLEC6A'	mRNA	0.333333	2.33667	2.79154	0.0259928	0.044562
220082	'CBY2'	mRNA	2	14	2.78948	5.11176e-08	1.84385e-07
345611	'IRGM'	mRNA	1.33333	9.33333	2.78948	8.67681e-06	2.55133e-05
8973	'CHRNA6'	mRNA	0.666667	4.66667	2.78948	0.00166061	0.00359257
55801	'IL26'	mRNA	0.666667	4.66667	2.78948	0.00166061	0.00359257
145501	'ISM2'	mRNA	0.333333	2.33333	2.78948	0.0261563	0.0447876
283953	'TMEM114'	mRNA	0.333333	2.33333	2.78948	0.0261563	0.0447876
85508	'SCRT2'	mRNA	0.333333	2.33333	2.78948	0.0261563	0.0447876
54967	'CT55'	mRNA	0.333333	2.33333	2.78948	0.0261563	0.0447876
6247	'RS1'	mRNA	0.333333	2.33333	2.78948	0.0261563	0.0447876
131405	'TRIM71'	mRNA	0.333333	2.33333	2.78948	0.0261563	0.0447876
134121	'C5orf49'	mRNA	0.333333	2.33333	2.78948	0.0261563	0.0447876
79152	'FA2H'	mRNA	0.333333	2.33333	2.78948	0.0261563	0.0447876
150084	'IGSF5'	mRNA	0.333333	2.33333	2.78948	0.0261563	0.0447876
7425	'VGF'	mRNA	0.333333	2.33333	2.78948	0.0261563	0.0447876
377841	'ENTPD8'	mRNA	0.333333	2.33333	2.78948	0.0261563	0.0447876
139081	'MAGEC3'	mRNA	0.333333	2.33333	2.78948	0.0261563	0.0447876
146167	'SLC38A8'	mRNA	0.333333	2.33333	2.78948	0.0261563	0.0447876
132243	'H1-8'	mRNA	0.333333	2.33333	2.78948	0.0261563	0.0447876
2172	'FABP6'	mRNA	0.333333	2.32667	2.78535	0.0264865	0.0452533
6689	'SPIB'	mRNA	21.0933	146.967	2.78275	1.51455e-69	2.83428e-68
1116	'CHI3L1'	mRNA	1445.63	10012	2.77408	0	0
81793	'TLR10'	mRNA	10.3333	71.41	2.77094	1.4786e-34	1.54992e-33
838	'CASP5'	mRNA	2.33333	16	2.75973	6.98995e-09	2.6909e-08
171558	'PTCRA'	mRNA	6.33333	43.3333	2.75656	1.65327e-21	1.18586e-20
440730	'TRIM67'	mRNA	0.633333	4.33333	2.75656	0.00259523	0.00545452
107986453	'LOC107986453'	mRNA	5.66667	38.7667	2.75637	2.08642e-19	1.38379e-18
100129836	'COL4A2-AS2'	mRNA	5.33333	36.3333	2.75031	3.00438e-18	1.91085e-17
79865	'TREML2'	mRNA	3.33333	22.6667	2.74766	6.10897e-12	2.87802e-11
221188	'ADGRG5'	mRNA	18	121.667	2.73899	5.70483e-57	8.90604e-56
6504	'SLAMF1'	mRNA	13.3333	90	2.73701	1.41981e-42	1.7688e-41
107987479	'LOC107987479'	mRNA	2.87333	19.27	2.72768	2.67318e-10	1.13141e-09
107987478	'LOC107987478'	mRNA	2.87333	19.27	2.72768	2.67318e-10	1.13141e-09
26049	'FAM169A'	mRNA	3.33333	22.3333	2.72628	1.05815e-11	4.90201e-11
219287	'AMER2'	mRNA	2	13.3333	2.71909	1.55821e-07	5.39611e-07
3120	'HLA-DQB2'	mRNA	8.66	56.7233	2.69363	5.01111e-27	4.31962e-26
348980	'HCN1'	mRNA	0.666667	4.33333	2.68256	0.00298787	0.0061932
137797	'LYPD2'	mRNA	0.666667	4.33333	2.68256	0.00298787	0.0061932
728591	'CCDC169'	mRNA	2.33333	15	2.66662	3.66623e-08	1.33592e-07
54097	'FAM3B'	mRNA	4	25.6667	2.66395	6.07595e-13	3.03382e-12
23316	'CUX2'	mRNA	9.68333	61.7967	2.65608	6.9801e-29	6.37453e-28
1618	'DAZL'	mRNA	1	6.33333	2.64509	0.000367703	0.000878914
4322	'MMP13'	mRNA	13.6667	86	2.6358	3.2194e-39	3.74691e-38
8784	'TNFRSF18'	mRNA	5.33333	33.3333	2.62598	3.94579e-16	2.32083e-15
11126	'CD160'	mRNA	1.33333	8.33333	2.62598	4.69917e-05	0.000126651
168620	'BHLHA15'	mRNA	4.33333	26.6667	2.60361	4.26589e-13	2.14655e-12
80133	'MROH9'	mRNA	3.64	22.33	2.59909	3.46922e-11	1.55773e-10
146206	'CARMIL2'	mRNA	28	171.333	2.59543	4.17094e-75	8.41685e-74
57823	'SLAMF7'	mRNA	64.2967	392.623	2.59245	2.21115e-169	9.49277e-168
4283	'CXCL9'	mRNA	80.6667	488.667	2.58093	2.74575e-209	1.44863e-207
53335	'BCL11A'	mRNA	31.3333	189.667	2.57982	2.10265e-82	4.60951e-81
3040	'HBA2'	mRNA	167.05	1009.55	2.57748	0	0
105370092	'LOC105370092'	mRNA	0.666667	4	2.56708	0.00535464	0.0106045
53630	'BCO1'	mRNA	0.666667	4	2.56708	0.00535464	0.0106045
344901	'OSTN'	mRNA	0.666667	4	2.56708	0.00535464	0.0106045
169166	'SNX31'	mRNA	0.666667	4	2.56708	0.00535464	0.0106045
338440	'ANO9'	mRNA	16.4633	98.09	2.55697	4.399e-43	5.5354e-42
2358	'FPR2'	mRNA	5	29.3333	2.53466	6.98155e-14	3.67454e-13
222008	'VSTM2A'	mRNA	0.456667	2.66667	2.52795	0.0241697	0.0417182
925	'CD8A'	mRNA	47	273.017	2.52038	8.55752e-115	2.57549e-113
2155	'F7'	mRNA	1.33333	7.66667	2.50568	0.000142644	0.000361898
50615	'IL21R'	mRNA	57	327.667	2.50532	1.83752e-136	6.46305e-135
84951	'TNS4'	mRNA	2.33333	13.3333	2.49669	5.56432e-07	1.83377e-06
80008	'TMEM156'	mRNA	7.67	43.7833	2.49521	1.21309e-19	8.11632e-19
7634	'ZNF80'	mRNA	4.68667	26.74	2.49449	1.38666e-12	6.75999e-12
80122	'MAP3K19'	mRNA	1	5.66667	2.48462	0.00113642	0.00252962
53347	'UBASH3A'	mRNA	21.3333	120	2.47397	1.82809e-50	2.58859e-49
149628	'PYHIN1'	mRNA	34.6667	195	2.47397	7.36852e-81	1.58364e-79
107987233	'LOC107987233'	mRNA	0.56	3.14	2.46939	0.0157769	0.0284513
6375	'XCL1'	mRNA	1.86333	10.4367	2.46783	1.08503e-05	3.16388e-05
162461	'TMEM92'	mRNA	1.66667	9.33333	2.46755	3.17993e-05	8.77299e-05
284948	'SH2D6'	mRNA	1.66667	9.33333	2.46755	3.17993e-05	8.77299e-05
55540	'IL17RB'	mRNA	1.66667	9.33333	2.46755	3.17993e-05	8.77299e-05
916	'CD3E'	mRNA	46.6667	260.667	2.46386	5.9882e-107	1.68904e-105
56265	'CPXM1'	mRNA	264.333	1474.33	2.46175	0	0
27293	'SMPDL3B'	mRNA	2.33333	13	2.46017	9.51553e-07	3.08028e-06
260334	'TUBB8B'	mRNA	0.666667	3.71	2.4585	0.00886077	0.0168354
3039	'HBA1'	mRNA	119.283	657.453	2.44462	2.81244e-264	1.77844e-262
51473	'DCDC2'	mRNA	0.666667	3.66667	2.44155	0.00955	0.0180188
212	'ALAS2'	mRNA	0.666667	3.66667	2.44155	0.00955	0.0180188
83758	'RBP5'	mRNA	9.61667	52.7967	2.43896	8.48609e-23	6.34952e-22
146330	'FBXL16'	mRNA	3.66667	20	2.42958	1.58215e-09	6.36203e-09
348378	'SHISAL2A'	mRNA	9	49	2.42691	3.67695e-21	2.60751e-20
29851	'ICOS'	mRNA	10	54.3333	2.42396	2.93207e-23	2.2349e-22
84658	'ADGRE3'	mRNA	1.35667	7.33	2.41587	0.000270502	0.000658803
8549	'LGR5'	mRNA	3.33333	18	2.41508	1.15545e-08	4.36183e-08
92558	'BICDL1'	mRNA	30.6667	165.263	2.41215	6.90504e-67	1.23923e-65
128611	'ZNF831'	mRNA	85	454.667	2.4014	1.06987e-179	4.88018e-178
126259	'TMIGD2'	mRNA	2	10.6667	2.39716	1.22227e-05	3.54486e-05
999	'CDH1'	mRNA	2	10.6667	2.39716	1.22227e-05	3.54486e-05
100653133	'LOC100653133'	mRNA	1	5.33333	2.39716	0.0019842	0.00424415
286151	'FBXO43'	mRNA	4	21	2.37444	1.04436e-09	4.24828e-09
85409	'NKD2'	mRNA	13.6667	71.6667	2.37276	1.87259e-29	1.74007e-28
1233	'CCR4'	mRNA	20.0933	105.073	2.36873	2.62009e-42	3.25024e-41
79037	'PVRIG'	mRNA	24.4167	126.493	2.35524	3.02927e-50	4.2722e-49
115352	'FCRL3'	mRNA	11.6667	60.3333	2.35268	8.01254e-25	6.46465e-24
3932	'LCK'	mRNA	43	222.07	2.35073	1.25645e-86	2.88062e-85
4192	'MDK'	mRNA	264.333	1360.33	2.34565	0	0
283420	'CLEC9A'	mRNA	2.33333	12	2.34469	4.67677e-06	1.41336e-05
6289	'SAA2'	mRNA	1.33333	6.83667	2.34038	0.000555855	0.00129542
921	'CD5'	mRNA	35.3333	180.667	2.33635	2.5127e-70	4.73762e-69
64919	'BCL11B'	mRNA	124.01	633.87	2.33585	9.48719e-242	5.59521e-240
3823	'KLRC3'	mRNA	3	15.32	2.3345	2.46712e-07	8.40904e-07
26470	'SEZ6L2'	mRNA	34.6667	177	2.33425	7.27022e-69	1.34757e-67
2015	'ADGRE1'	mRNA	8	40.6667	2.3279	4.73576e-17	2.89131e-16
374403	'TBC1D10C'	mRNA	49	248	2.32161	3.98985e-95	9.94114e-94
941	'CD80'	mRNA	11.3333	56.6667	2.30405	7.08631e-23	5.31807e-22
356	'FASLG'	mRNA	9.33333	46.6667	2.30405	4.04634e-19	2.65651e-18
3000	'GUCY2D'	mRNA	6	30	2.30405	7.80756e-13	3.86538e-12
2041	'EPHA1'	mRNA	5.66667	28.3333	2.30405	3.33968e-12	1.59394e-11
84057	'MND1'	mRNA	2.33333	11.6667	2.30405	7.90116e-06	2.33286e-05
144423	'GLT1D1'	mRNA	2.33333	11.6667	2.30405	7.90116e-06	2.33286e-05
2838	'GPR15'	mRNA	1.33333	6.66667	2.30405	0.000731817	0.00167738
390075	'OR52N5'	mRNA	0.666667	3.33333	2.30405	0.0169328	0.0303345
440335	'SMIM22'	mRNA	0.666667	3.33333	2.30405	0.0169328	0.0303345
1543	'CYP1A1'	mRNA	0.666667	3.33333	2.30405	0.0169328	0.0303345
390168	'OR5M1'	mRNA	0.666667	3.33333	2.30405	0.0169328	0.0303345
246778	'IL27'	mRNA	1	5	2.30405	0.00344577	0.00706291
3458	'IFNG'	mRNA	1	5	2.30405	0.00344577	0.00706291
249	'ALPL'	mRNA	97.6667	483	2.28821	2.98294e-180	1.37137e-178
3003	'GZMK'	mRNA	25.7033	126.983	2.28673	9.56922e-49	1.3198e-47
9744	'ACAP1'	mRNA	53.3733	263.587	2.28621	3.59407e-99	9.24431e-98
27240	'SIT1'	mRNA	12.6667	62.3333	2.28109	1.01211e-24	8.14709e-24
256380	'SCML4'	mRNA	40.99	201.633	2.28051	4.37814e-76	8.93793e-75
4068	'SH2D1A'	mRNA	16	78.6667	2.2798	9.54346e-31	9.13959e-30
643	'CXCR5'	mRNA	11	54	2.27758	1.35549e-21	9.75065e-21
8320	'EOMES'	mRNA	23.6667	116	2.27532	2.01001e-44	2.57929e-43
158830	'CXorf65'	mRNA	5	24.3333	2.26506	1.69983e-10	7.29044e-10
3043	'HBB'	mRNA	79.3333	384.667	2.25973	7.85183e-142	2.85931e-140
2978	'GUCA1A'	mRNA	2	9.66667	2.25514	5.95858e-05	0.000158714
11040	'PIM2'	mRNA	117	562.333	2.24704	5.39018e-205	2.76875e-203
1308	'COL17A1'	mRNA	10	48	2.24516	4.60487e-19	3.01754e-18
219527	'LRRC55'	mRNA	1.66667	8	2.24516	0.000270382	0.000658694
1300	'COL10A1'	mRNA	11.3333	54.3333	2.24339	2.37439e-21	1.69754e-20
84958	'SYTL1'	mRNA	35.37	168.15	2.23127	3.91538e-62	6.5316e-61
27132	'CPNE7'	mRNA	5.33333	25.3333	2.23005	1.08577e-10	4.73446e-10
3004	'GZMM'	mRNA	12	56.3333	2.21308	9.71889e-22	7.02584e-21
6367	'CCL22'	mRNA	39.71	185.987	2.20975	9.7244e-68	1.7743e-66
4778	'NFE2'	mRNA	5	23.3333	2.20451	7.71388e-10	3.1621e-09
55001	'TTC22'	mRNA	8.33333	38.7833	2.20059	2.35569e-15	1.32762e-14
84636	'GPR174'	mRNA	36.3333	168.667	2.19693	3.57281e-61	5.90391e-60
107987377	'LOC107987377'	mRNA	3.07667	14.2767	2.19634	1.58572e-06	5.02543e-06
4143	'MAT1A'	mRNA	3.66667	17	2.19512	1.63953e-07	5.66877e-07
917	'CD3G'	mRNA	21	97.3367	2.19472	5.25413e-36	5.66696e-35
388512	'CLEC17A'	mRNA	10.08	46.6633	2.19292	4.33079e-18	2.73757e-17
84941	'HSH2D'	mRNA	29.6667	136.673	2.18594	1.2968e-49	1.80994e-48
5133	'PDCD1'	mRNA	12.6667	58.3333	2.18541	3.93452e-22	2.87634e-21
7857	'SCG2'	mRNA	54	246.333	2.1717	3.00177e-87	6.92742e-86
6932	'TCF7'	mRNA	165.197	746.067	2.15724	4.83681e-258	3.02577e-256
107983989	'LOC107983989'	mRNA	1.20333	5.42333	2.15427	0.00346611	0.00709838
27112	'FAM155B'	mRNA	9.33333	42	2.15205	4.32074e-16	2.53202e-15
389610	'XKR5'	mRNA	4	18	2.15205	1.02734e-07	3.62071e-07
374470	'C12orf42'	mRNA	2	9	2.15205	0.000167824	0.000420784
286430	'NLRP2B'	mRNA	1.33333	6	2.15205	0.00212236	0.00452006
3645	'INSRR'	mRNA	1.33333	6	2.15205	0.00212236	0.00452006
85320	'ABCC11'	mRNA	2	8.99667	2.15151	0.000168687	0.000422828
5730	'PTGDS'	mRNA	1038	4665.44	2.15033	0	0
9806	'SPOCK2'	mRNA	196.667	882.667	2.14824	2.61157e-303	1.82977e-301
144809	'FAM216B'	mRNA	7.06333	31.7	2.14818	1.73267e-12	8.39775e-12
283514	'SIAH3'	mRNA	26	116.333	2.1438	1.6337e-41	1.99136e-40
26154	'ABCA12'	mRNA	4	17.8167	2.13728	1.35102e-07	4.71029e-07
150468	'CKAP2L'	mRNA	14.3333	63.6667	2.13329	2.42703e-23	1.8556e-22
51083	'GAL'	mRNA	10	44.3333	2.13051	1.04711e-16	6.30498e-16
3381	'IBSP'	mRNA	2.33333	10.3333	2.12896	6.2029e-05	0.000164871
5790	'PTPRCAP'	mRNA	97.08	427.473	2.12071	1.28989e-145	4.86934e-144
9721	'GPRIN2'	mRNA	3.33333	14.6667	2.11963	1.95388e-06	6.135e-06
10232	'MSLN'	mRNA	3.33333	14.6667	2.11963	1.95388e-06	6.135e-06
7535	'ZAP70'	mRNA	99.2967	436.51	2.11832	1.92361e-148	7.38903e-147
3702	'ITK'	mRNA	44.6667	196.333	2.11816	8.08225e-68	1.47775e-66
100127206	'MINAR2'	mRNA	1.67667	7.29667	2.10376	0.000837354	0.00190161
3683	'ITGAL'	mRNA	216	939	2.10222	0	0
1235	'CCR6'	mRNA	13.6867	59.47	2.10151	1.58498e-21	1.13828e-20
84842	'HPDL'	mRNA	2	8.66667	2.0976	0.000279665	0.000679419
57113	'TRPC7'	mRNA	1	4.33333	2.0976	0.0101924	0.0191136
387755	'INSC'	mRNA	1	4.33333	2.0976	0.0101924	0.0191136
3569	'IL6'	mRNA	48.6667	209.333	2.08692	7.1753e-71	1.36167e-69
389197	'C4orf50'	mRNA	3.33333	14.3333	2.08646	3.21096e-06	9.8396e-06
9312	'KCNB2'	mRNA	1.16667	5	2.08166	0.00602533	0.0118225
27159	'CHIA'	mRNA	6	25.6667	2.07898	5.05563e-10	2.10643e-09
777	'CACNA1E'	mRNA	3.66667	15.6667	2.07728	1.20435e-06	3.85796e-06
2326	'FMO1'	mRNA	24.1233	103.003	2.07631	1.49122e-35	1.59269e-34
646	'BNC1'	mRNA	1.33333	5.66667	2.06958	0.00358093	0.00731599
375519	'GJB7'	mRNA	1.33333	5.66667	2.06958	0.00358093	0.00731599
347051	'SLC10A5'	mRNA	1.33333	5.66667	2.06958	0.00358093	0.00731599
115584	'SLC5A11'	mRNA	1.33333	5.66667	2.06958	0.00358093	0.00731599
9214	'FCMR'	mRNA	59.3333	252	2.06863	5.29715e-84	1.17747e-82
51176	'LEF1'	mRNA	60.6667	256.333	2.06117	5.00062e-85	1.1273e-83
222171	'PRR15'	mRNA	3.33333	14	2.05251	5.25842e-06	1.58068e-05
51314	'NME8'	mRNA	1.66667	7	2.05251	0.00128053	0.00282615
388333	'SPDYE4'	mRNA	1.66667	7	2.05251	0.00128053	0.00282615
131096	'KCNH8'	mRNA	6.14333	25.7233	2.04811	7.06254e-10	2.90529e-09
100996928	'FMC1-LUC7L2'	mRNA	9.6	40.0133	2.0415	1.68533e-14	9.10838e-14
114118903	'ARHGAP11A-SCG5'	mRNA	2.00333	8.35	2.0415	0.000456668	0.00107789
2219	'FCN1'	mRNA	101.067	420.67	2.0395	1.90932e-136	6.70215e-135
7222	'TRPC3'	mRNA	4.33333	18	2.03657	2.77605e-07	9.40712e-07
5644	'PRSS1'	mRNA	2.33333	9.66667	2.03275	0.000169418	0.000424539
4318	'MMP9'	mRNA	1545.33	6373.67	2.02633	0	0
8530	'CST7'	mRNA	21.6667	89	2.02045	6.15374e-30	5.77957e-29
343035	'RD3'	mRNA	3	12.3067	2.01853	2.39989e-05	6.72368e-05
127294	'MYOM3'	mRNA	10.6667	43.6667	2.01554	1.8802e-15	1.06754e-14
115362	'GBP5'	mRNA	106.773	436.86	2.01474	2.00481e-139	7.1666e-138
57565	'KLHL14'	mRNA	5.33333	21.82	2.01466	1.93767e-08	7.21364e-08
10225	'CD96'	mRNA	79.2667	322.223	2.0054	9.62232e-103	2.58108e-101
10663	'CXCR6'	mRNA	16.3333	66.3333	2.00404	1.65934e-22	1.22637e-21
6999	'TDO2'	mRNA	13.6667	55.3333	1.99961	5.48955e-19	3.58653e-18
23025	'UNC13A'	mRNA	9.66667	39	1.99451	8.58795e-14	4.5011e-13
343413	'FCRL6'	mRNA	11.0933	44.69	1.99238	1.44966e-15	8.27646e-15
55655	'NLRP2'	mRNA	3	12	1.98212	3.76011e-05	0.000102621
83715	'ESPN'	mRNA	1.66667	6.66667	1.98212	0.0021251	0.0045237
64063	'PRSS22'	mRNA	1.66667	6.66667	1.98212	0.0021251	0.0045237
57817	'HAMP'	mRNA	1	4	1.98212	0.0173272	0.0309807
440107	'PLEKHG7'	mRNA	1	4	1.98212	0.0173272	0.0309807
57481	'KIAA1210'	mRNA	1.33333	5.33	1.98122	0.0060299	0.0118302
90273	'CEACAM21'	mRNA	34.6667	137.667	1.97168	5.33672e-44	6.7984e-43
115650	'TNFRSF13C'	mRNA	28.1167	111.453	1.96906	6.84376e-36	7.36788e-35
164118	'TTC24'	mRNA	8	31.6667	1.96701	2.70083e-11	1.22211e-10
29802	'VPREB3'	mRNA	2.03	8	1.96064	0.000833763	0.00189517
183	'AGT'	mRNA	124.333	489.667	1.95971	1.5328e-150	5.95313e-149
1259	'CNGA1'	mRNA	5.33333	21	1.9594	6.25613e-08	2.24324e-07
51316	'PLAC8'	mRNA	26.6933	105.023	1.95828	1.09722e-33	1.12326e-32
2529	'FUT7'	mRNA	10	39.3333	1.95787	1.34125e-13	6.96099e-13
3161	'HMMR'	mRNA	15	59	1.95787	1.23929e-19	8.28845e-19
5148	'PDE6G'	mRNA	4.33333	17	1.95411	1.17351e-06	3.76537e-06
1844	'DUSP2'	mRNA	25.3333	99.3333	1.95336	7.48624e-32	7.35853e-31
101929805	'LOC101929805'	mRNA	12.3333	48.3467	1.95298	2.55151e-16	1.51191e-15
81030	'ZBP1'	mRNA	19.6667	76.3333	1.93868	1.25184e-24	1.00354e-23
10537	'UBD'	mRNA	13	50.3333	1.93512	9.67395e-17	5.83301e-16
338707	'B4GALNT4'	mRNA	2.33333	9	1.92965	0.000453548	0.00107096
374286	'CDRT1'	mRNA	6.58667	25.3833	1.92838	3.93972e-09	1.54519e-08
338755	'OR2AG2'	mRNA	2	7.66667	1.92072	0.00125259	0.00276779
146956	'EME1'	mRNA	9.33333	35.6667	1.91623	3.68868e-12	1.75716e-11
51286	'CEND1'	mRNA	1.33333	5	1.88901	0.00997084	0.0187281
345643	'MCIDAS'	mRNA	1.33333	5	1.88901	0.00997084	0.0187281
923	'CD6'	mRNA	101.103	377.69	1.88349	1.15405e-110	3.36906e-109
914	'CD2'	mRNA	55.3333	205.667	1.87621	8.23409e-61	1.35426e-59
149233	'IL23R'	mRNA	5.33333	19.82	1.87597	3.28112e-07	1.10587e-06
154075	'SAMD3'	mRNA	23.7667	87.9033	1.8691	7.55501e-27	6.47742e-26
84174	'SLA2'	mRNA	28.4267	104.997	1.86715	1.05516e-31	1.0331e-30
122618	'PLD4'	mRNA	71	260.667	1.85844	1.27054e-75	2.57878e-74
196410	'METTL7B'	mRNA	10	36.6667	1.85659	5.31163e-12	2.51116e-11
959	'CD40LG'	mRNA	8	29.3333	1.85659	6.87868e-10	2.83232e-09
27033	'ZBTB32'	mRNA	3	11	1.85659	0.000158325	0.000398909
57662	'CAMSAP3'	mRNA	2	7.33333	1.85659	0.00203945	0.00435541
342574	'KRT27'	mRNA	1	3.66667	1.85659	0.0291821	0.0493915
79012	'CAMKV'	mRNA	1	3.66667	1.85659	0.0291821	0.0493915
641654	'HEPN1'	mRNA	1	3.66667	1.85659	0.0291821	0.0493915
387700	'SLC16A12'	mRNA	4.33667	15.9	1.85649	5.58361e-06	1.67413e-05
3695	'ITGB7'	mRNA	62.6667	229.667	1.85589	9.92777e-67	1.77807e-65
127495	'LRRC39'	mRNA	13.6667	50	1.85339	8.65842e-16	5.00201e-15
64064	'OXCT2'	mRNA	7.68667	28	1.84712	1.90012e-09	7.59183e-09
2915	'GRM5'	mRNA	10.6667	38.6667	1.8401	1.92548e-12	9.30904e-12
152789	'JAKMIP1'	mRNA	8	29	1.8401	1.08331e-09	4.40262e-09
910	'CD1B'	mRNA	2.66667	9.66667	1.8401	0.00043173	0.00102233
80342	'TRAF3IP3'	mRNA	92.6667	335.667	1.83903	1.72596e-95	4.31268e-94
3929	'LBP'	mRNA	322.667	1168.33	1.83846	0	0
924	'CD7'	mRNA	28.6667	103.667	1.83663	1.14775e-30	1.09499e-29
645369	'TMEM200C'	mRNA	16.3333	59	1.83502	3.97318e-18	2.51333e-17
284486	'THEM5'	mRNA	21.2467	76.5967	1.83217	5.13091e-23	3.87384e-22
149954	'BPIFB4'	mRNA	1.66667	6	1.83012	0.00573022	0.0112966
8739	'HRK'	mRNA	11.9733	42.9433	1.82473	1.62469e-13	8.37742e-13
83942	'TSSK1B'	mRNA	4	14.3333	1.82342	2.04829e-05	5.78209e-05
55423	'SIRPG'	mRNA	12.6667	45.3333	1.82166	3.72411e-14	1.98091e-13
5551	'PRF1'	mRNA	62.6667	224	1.81985	1.85031e-63	3.14966e-62
343637	'RSPO4'	mRNA	7	25	1.81862	1.96154e-08	7.2963e-08
321	'APBA2'	mRNA	27	96.3333	1.8172	3.16461e-28	2.83391e-27
89790	'SIGLEC10'	mRNA	85.5667	304.653	1.81417	2.80749e-85	6.36171e-84
8352	'H3C3'	mRNA	147.333	524.333	1.81352	2.71882e-145	1.02195e-143
4320	'MMP11'	mRNA	52.6667	187.333	1.81277	4.29061e-53	6.3049e-52
5923	'RASGRF1'	mRNA	17.3333	61.6467	1.8126	1.39516e-18	8.96792e-18
399	'RHOH'	mRNA	35.8	126.667	1.80513	2.88516e-36	3.12339e-35
2352	'FOLR3'	mRNA	1.33333	4.7	1.79974	0.0156326	0.0282143
9953	'HS3ST3B1'	mRNA	45.49	160.217	1.79852	3.41721e-45	4.44365e-44
54900	'LAX1'	mRNA	45.3333	158.827	1.79093	1.44812e-44	1.86235e-43
2150	'F2RL1'	mRNA	2.66667	9.33333	1.78948	0.000690944	0.00158931
22917	'ZP1'	mRNA	1.33333	4.66667	1.78948	0.0164257	0.0295059
1370	'CPN2'	mRNA	1.33333	4.66667	1.78948	0.0164257	0.0295059
26059	'ERC2'	mRNA	1.33333	4.66667	1.78948	0.0164257	0.0295059
93082	'NEURL3'	mRNA	2	7	1.78948	0.0032975	0.00678559
2731	'GLDC'	mRNA	2	7	1.78948	0.0032975	0.00678559
4747	'NEFL'	mRNA	2	7	1.78948	0.0032975	0.00678559
8348	'H2BC17'	mRNA	38.6667	135	1.78592	5.32037e-38	6.01236e-37
203328	'SUSD3'	mRNA	28.6667	100	1.78468	1.46511e-28	1.32283e-27
56833	'SLAMF8'	mRNA	204	710	1.78137	2.68941e-191	1.29417e-189
64105	'CENPK'	mRNA	26.0267	90.41	1.77861	7.26127e-26	6.02503e-25
9928	'KIF14'	mRNA	24.6633	85.6667	1.77849	1.36366e-24	1.09068e-23
2625	'GATA3'	mRNA	34.6667	119.667	1.76952	1.8033e-33	1.83643e-32
144455	'E2F7'	mRNA	15.6667	54	1.76738	5.87564e-16	3.42147e-15
3560	'IL2RB'	mRNA	148.667	510.333	1.76148	5.6823e-136	1.99062e-134
1620	'BRINP1'	mRNA	7	24	1.75973	7.5174e-08	2.67523e-07
51203	'NUSAP1'	mRNA	62.92	215.333	1.7571	2.83668e-58	4.50473e-57
3662	'IRF4'	mRNA	97.3333	333	1.75664	4.55327e-89	1.07342e-87
552891	'DNAJC25-GNG10'	mRNA	17.0733	58.31	1.75412	6.02687e-17	3.65915e-16
3676	'ITGA4'	mRNA	260.667	889.667	1.75318	5.51472e-234	3.17749e-232
6708	'SPTA1'	mRNA	7.33333	25	1.75151	4.46506e-08	1.61641e-07
10570	'DPYSL4'	mRNA	7.33333	25	1.75151	4.46506e-08	1.61641e-07
100049587	'SIGLEC14'	mRNA	32.03	109.043	1.74953	3.40414e-30	3.21093e-29
153328	'SLC25A48'	mRNA	11.59	39.3633	1.74609	7.34743e-12	3.43744e-11
729230	'CCR2'	mRNA	71	241	1.74526	2.07453e-64	3.58712e-63
163351	'GBP6'	mRNA	2.70667	9.17667	1.74357	0.000951717	0.00214271
8614	'STC2'	mRNA	20.6667	70	1.74217	7.42025e-20	5.00667e-19
8547	'FCN3'	mRNA	7	23.6667	1.73955	1.17004e-07	4.09846e-07
79589	'RNF128'	mRNA	7	23.6667	1.73955	1.17004e-07	4.09846e-07
124599	'CD300LB'	mRNA	37.6667	127.333	1.73937	1.04634e-34	1.1001e-33
3766	'KCNJ10'	mRNA	2.66667	9	1.73701	0.00109909	0.0024512
286530	'P2RY8'	mRNA	120.333	405.667	1.73538	2.6946e-106	7.55179e-105
219623	'TMEM26'	mRNA	15.3333	51.6833	1.73515	5.4726e-15	3.03157e-14
10446	'LRRN2'	mRNA	24.3333	81.6667	1.72894	1.12838e-22	8.39269e-22
374393	'FAM111B'	mRNA	26.6667	89.3333	1.72628	1.33385e-24	1.06733e-23
8331	'H2AC14'	mRNA	105.9	354.273	1.72428	2.93344e-92	7.08719e-91
6693	'SPN'	mRNA	201.037	668.113	1.71476	6.43798e-171	2.78439e-169
253650	'ANKRD18A'	mRNA	6.70667	22.1867	1.70815	4.0913e-07	1.36631e-06
721	'C4B'	mRNA	557.747	1842.34	1.70598	0	0
445347	'TARP'	mRNA	33	108.667	1.70149	5.23363e-29	4.80714e-28
116285	'ACSM1'	mRNA	7	23.03	1.70021	2.70228e-07	9.17131e-07
3561	'IL2RG'	mRNA	110.333	362.667	1.6989	1.7245e-92	4.18371e-91
201780	'SLC10A4'	mRNA	2.33333	7.66667	1.69833	0.00302561	0.0062651
124602	'KIF19'	mRNA	26	85.3333	1.69672	4.80061e-23	3.62759e-22
8564	'KMO'	mRNA	26.3333	86.3333	1.69515	2.87383e-23	2.19242e-22
22806	'IKZF3'	mRNA	275.25	898.26	1.68851	3.40393e-224	1.90489e-222
8820	'HESX1'	mRNA	7.66667	25	1.68738	9.82304e-08	3.46616e-07
342979	'PALM3'	mRNA	1.33333	4.33333	1.68256	0.0267906	0.0457262
81832	'NETO1'	mRNA	1.33333	4.33333	1.68256	0.0267906	0.0457262
284266	'SIGLEC15'	mRNA	27	87.7333	1.68229	2.20368e-23	1.68631e-22
148281	'SYT6'	mRNA	5.66667	18.3333	1.67602	5.55867e-06	1.66779e-05
84440	'RAB11FIP4'	mRNA	51.8567	167.237	1.67141	1.12036e-42	1.39674e-41
54112	'GPR88'	mRNA	116.667	375.333	1.6679	3.0664e-93	7.48066e-92
9447	'AIM2'	mRNA	13.3333	42.6667	1.66019	5.8518e-12	2.76057e-11
100128124	'HGC6.3'	mRNA	1.66667	5.33333	1.66019	0.0149503	0.0270721
165530	'CLEC4F'	mRNA	18.6667	59.6667	1.65858	4.14827e-16	2.43462e-15
915	'CD3D'	mRNA	18.6667	59.6667	1.65858	4.14827e-16	2.43462e-15
54478	'PIMREG'	mRNA	15.3333	49	1.65823	1.70377e-13	8.77486e-13
2209	'FCGR1A'	mRNA	135.907	434.023	1.65728	1.46406e-106	4.11628e-105
2047	'EPHB1'	mRNA	24.5433	78.3233	1.65623	1.2774e-20	8.85086e-20
29909	'GPR171'	mRNA	14	44.6667	1.65589	2.07001e-12	9.99404e-12
100288413	'ERVMER34-1'	mRNA	3.34333	10.6667	1.65587	0.000592079	0.00137235
8318	'CDC45'	mRNA	9.3	29.6667	1.65566	1.01369e-08	3.84741e-08
2019	'EN1'	mRNA	10.6667	34	1.65455	8.81052e-10	3.60068e-09
55359	'STYK1'	mRNA	5.33333	17	1.65455	1.46242e-05	4.19792e-05
9582	'APOBEC3B'	mRNA	8.28333	26.36	1.65219	6.98087e-08	2.49087e-07
91646	'TDRD12'	mRNA	7.13	22.6533	1.64987	5.93804e-07	1.95069e-06
105373381	'LOC105373381'	mRNA	9.66667	30.6667	1.6477	6.46856e-09	2.49842e-08
164633	'CABP7'	mRNA	2	6.33333	1.64509	0.00842139	0.016065
387357	'THEMIS'	mRNA	50.3333	159.333	1.64458	7.46819e-40	8.79119e-39
83876	'MRO'	mRNA	137.607	433.24	1.63674	1.58176e-104	4.32908e-103
912	'CD1D'	mRNA	20.3333	64	1.63635	7.21248e-17	4.36839e-16
9760	'TOX'	mRNA	27.6667	87	1.63499	2.42757e-22	1.78361e-21
197358	'NLRC3'	mRNA	155.21	487.827	1.63427	3.35145e-117	1.03534e-115
27087	'B3GAT1'	mRNA	7	22	1.6342	1.02279e-06	3.30477e-06
112267910	'LOC112267910'	mRNA	2.33333	7.33333	1.6342	0.00477807	0.00954578
27288	'RBMXL2'	mRNA	2.33333	7.33333	1.6342	0.00477807	0.00954578
51440	'HPCAL4'	mRNA	2.66667	8.33333	1.62598	0.0027265	0.00570612
246	'ALOX15'	mRNA	2.66667	8.33333	1.62598	0.0027265	0.00570612
6402	'SELL'	mRNA	106.667	333.333	1.62598	4.03227e-80	8.60284e-79
29125	'C11orf21'	mRNA	46.3333	144.667	1.62473	9.56838e-36	1.02633e-34
23209	'MLC1'	mRNA	5.66667	17.6667	1.62258	1.31771e-05	3.79996e-05
56311	'ANKRD7'	mRNA	3	9.33333	1.61955	0.00156307	0.00340362
440051	'KRTAP5-11'	mRNA	1.58	4.90667	1.61694	0.0219924	0.0382959
26585	'GREM1'	mRNA	12.8667	39.9567	1.61692	6.30861e-11	2.7961e-10
6352	'CCL5'	mRNA	197.87	613.723	1.61516	1.66537e-144	6.21976e-143
8600	'TNFSF11'	mRNA	13.3333	41.3333	1.61439	3.12849e-11	1.40871e-10
116442	'RAB39B'	mRNA	6.66667	20.6667	1.61439	2.66001e-06	8.22321e-06
146177	'VWA3A'	mRNA	3.33333	10.3333	1.61439	0.000899547	0.0020323
54821	'ERCC6L'	mRNA	7	21.6667	1.61217	1.56334e-06	4.95808e-06
350383	'GPR142'	mRNA	3.66667	11.3333	1.61015	0.000519372	0.00121622
9750	'RIPOR2'	mRNA	146.667	453.207	1.60975	1.01317e-106	2.85317e-105
2672	'GFI1'	mRNA	41	126.667	1.60946	4.17184e-31	4.01506e-30
26298	'EHF'	mRNA	4	12.3333	1.60661	0.000300702	0.000726095
4610	'MYCL'	mRNA	36.3333	112	1.60625	1.27115e-27	1.11494e-26
6280	'S100A9'	mRNA	475.667	1465	1.605	0	0
105375112	'LOC105375112'	mRNA	38.5367	118.403	1.60153	5.4484e-29	4.99917e-28
84141	'EVA1A'	mRNA	9.33333	28.6667	1.60103	3.86221e-08	1.40266e-07
974	'CD79B'	mRNA	40.6667	124.667	1.59828	2.37278e-30	2.24536e-29
7298	'TYMS'	mRNA	85.6667	262.267	1.59635	7.98746e-62	1.33119e-60
1870	'E2F2'	mRNA	42.67	130.597	1.59595	1.18775e-31	1.16227e-30
4998	'ORC1'	mRNA	16.6667	51	1.59565	2.58853e-13	1.31575e-12
50852	'TRAT1'	mRNA	11.6667	35.6667	1.59431	9.78185e-10	3.99205e-09
7052	'TGM2'	mRNA	872.333	2664	1.59276	0	0
140876	'RIPOR3'	mRNA	87.6667	267.353	1.59077	1.11725e-62	1.8763e-61
113730	'KLHDC7B'	mRNA	21	64	1.5898	3.03755e-16	1.79749e-15
100506164	'HSFX1'	mRNA	17	51.6667	1.58582	2.31882e-13	1.18243e-12
440804	'RIMBP3B'	mRNA	21.49	65.28	1.5851	1.7893e-16	1.06458e-15
23225	'NUP210'	mRNA	363	1102	1.5842	8.98059e-251	5.51944e-249
335	'APOA1'	mRNA	1.97667	6	1.58401	0.0125784	0.0231553
3001	'GZMA'	mRNA	31	94	1.58251	5.58005e-23	4.2075e-22
255631	'COL24A1'	mRNA	54.3333	164.333	1.57884	8.36779e-39	9.65548e-38
8740	'TNFSF14'	mRNA	28.8167	87.0267	1.57668	2.74506e-21	1.95935e-20
131578	'LRRC15'	mRNA	528.667	1594	1.57434	0	0
389643	'NUGGC'	mRNA	28.2	85.0067	1.574	8.77347e-21	6.13478e-20
10863	'ADAM28'	mRNA	115.667	348.667	1.574	5.77203e-80	1.22847e-78
6557	'SLC12A1'	mRNA	2.01333	6.06	1.57185	0.0126337	0.0232474
27439	'TMEM121B'	mRNA	33.6667	101.333	1.57184	2.0207e-24	1.60447e-23
374897	'SBSN'	mRNA	3.33333	10	1.56708	0.00139061	0.00305314
7781	'SLC30A3'	mRNA	4	12	1.56708	0.000462313	0.00108901
257101	'ZNF683'	mRNA	5.33333	16	1.56708	5.26802e-05	0.000141287
80736	'SLC44A4'	mRNA	5	15	1.56708	9.04e-05	0.000235247
55908	'ANGPTL8'	mRNA	2	6	1.56708	0.0132837	0.024312
4635	'MYL4'	mRNA	2	6	1.56708	0.0132837	0.024312
79290	'OR13A1'	mRNA	2	6	1.56708	0.0132837	0.024312
2837	'UTS2R'	mRNA	2	6	1.56708	0.0132837	0.024312
201299	'RDM1'	mRNA	2.66667	8	1.56708	0.00424819	0.00856433
3640	'INSL3'	mRNA	2.66667	8	1.56708	0.00424819	0.00856433
64180	'DPEP3'	mRNA	1.66667	5	1.56708	0.0238006	0.0411298
3053	'SERPIND1'	mRNA	1.66667	5	1.56708	0.0238006	0.0411298
7350	'UCP1'	mRNA	1.66667	5	1.56708	0.0238006	0.0411298
80774	'LIMD2'	mRNA	315.667	944	1.56251	6.85565e-211	3.63889e-209
9518	'GDF15'	mRNA	58	173	1.55877	4.87276e-40	5.7592e-39
26999	'CYFIP2'	mRNA	163	484.327	1.55323	2.9764e-108	8.46342e-107
6534	'SLC6A7'	mRNA	11.3333	33.6667	1.55287	5.66366e-09	2.19966e-08
83540	'NUF2'	mRNA	10	29.6667	1.55096	4.64408e-08	1.67896e-07
23657	'SLC7A11'	mRNA	19.6533	58.16	1.54737	2.2042e-14	1.18505e-13
8342	'H2BC14'	mRNA	16	47.3333	1.54691	5.61536e-12	2.65046e-11
219790	'RTKN2'	mRNA	13.3333	39.3333	1.54284	3.66008e-10	1.53926e-09
3718	'JAK3'	mRNA	569.89	1680.48	1.54224	0	0
94137	'RP1L1'	mRNA	6	17.6667	1.54012	2.72597e-05	7.59111e-05
200350	'FOXD4L1'	mRNA	1.99667	5.87333	1.53871	0.0156365	0.0282185
158248	'TTC16'	mRNA	5.33333	15.6667	1.53671	8.00597e-05	0.000209835
4495	'MT1G'	mRNA	15.6667	46	1.53606	1.41444e-11	6.50954e-11
100507055	'LRCOL1'	mRNA	5	14.6667	1.53466	0.00013755	0.000349836
7272	'TTK'	mRNA	19.3333	56.6667	1.53353	6.89176e-14	3.62837e-13
257144	'GCSAM'	mRNA	14.3333	41.9567	1.53165	1.20228e-10	5.22429e-10
283106	'CSNK2A3'	mRNA	6.50667	19.02	1.52965	1.48292e-05	4.25259e-05
161931	'ADAD2'	mRNA	4.33333	12.6667	1.52961	0.000408559	0.000969429
8038	'ADAM12'	mRNA	286.663	837.333	1.52857	1.95985e-181	9.05772e-180
9402	'GRAP2'	mRNA	64.3333	187.667	1.52666	4.8866e-42	6.01079e-41
971	'CD72'	mRNA	50	145.667	1.52479	5.8752e-33	5.90081e-32
9427	'ECEL1'	mRNA	15.3333	44.6667	1.52465	3.5579e-11	1.59632e-10
81620	'CDT1'	mRNA	57.23	166.557	1.52329	2.18185e-37	2.43732e-36
160777	'CCDC60'	mRNA	3.66667	10.6667	1.52269	0.00122637	0.00271501
8875	'VNN2'	mRNA	47.3333	137.667	1.52237	3.59372e-31	3.46627e-30
4807	'NHLH1'	mRNA	3.33333	9.66667	1.51817	0.00213565	0.00454422
4897	'NRCAM'	mRNA	20.8633	60.5	1.51809	1.56996e-14	8.51375e-14
4168	'MCF2'	mRNA	3	8.66667	1.51264	0.00373519	0.0076032
3738	'KCNA3'	mRNA	160.74	464.333	1.51255	5.73236e-100	1.48533e-98
919	'CD247'	mRNA	47.1533	135.957	1.50984	1.8832e-30	1.7869e-29
441376	'AARD'	mRNA	2.66667	7.66667	1.50568	0.00656736	0.0127723
105372267	'NFILZ'	mRNA	2.66667	7.66667	1.50568	0.00656736	0.0127723
11005	'SPINK5'	mRNA	7	20.1033	1.50413	1.09268e-05	3.18513e-05
656	'BMP8B'	mRNA	36.5433	104.94	1.50401	9.41201e-24	7.28828e-23
65108	'MARCKSL1'	mRNA	222	637.333	1.50361	2.61962e-135	9.10421e-134
166752	'FREM3'	mRNA	6.16	17.6667	1.50215	3.80825e-05	0.000103854
3018	'H2BC3'	mRNA	17	48.6667	1.49952	8.65348e-12	4.02695e-11
401562	'LCNL1'	mRNA	19.3333	55.3333	1.49918	3.37094e-13	1.70454e-12
2740	'GLP1R'	mRNA	2.33333	6.66667	1.49669	0.0116238	0.0215338
2570	'GABRR2'	mRNA	31.9933	91.3333	1.49549	1.01654e-20	7.07697e-20
952	'CD38'	mRNA	123.323	352.01	1.49529	5.39423e-75	1.08604e-73
2921	'CXCL3'	mRNA	52	148.327	1.49432	1.35945e-32	1.35837e-31
6590	'SLPI'	mRNA	20	56.6667	1.48462	2.61723e-13	1.32956e-12
3111	'HLA-DOA'	mRNA	637.9	1801.74	1.48011	0	0
102724231	'C3orf86'	mRNA	3.66667	10.3333	1.47689	0.00186679	0.00401163
4605	'MYBL2'	mRNA	65	182.667	1.47282	6.20665e-39	7.18544e-38
84620	'ST6GAL2'	mRNA	30.9867	86.94	1.47049	2.39073e-19	1.58321e-18
64094	'SMOC2'	mRNA	522	1462	1.46794	5.28486e-297	3.58797e-295
57540	'DISP3'	mRNA	3.33333	9.33333	1.46755	0.00325715	0.00671045
7039	'TGFA'	mRNA	19.6667	55	1.4658	9.58668e-13	4.71952e-12
8356	'H3C12'	mRNA	34.3333	96	1.46555	4.22101e-21	2.98849e-20
7293	'TNFRSF4'	mRNA	38.3333	107	1.46306	2.79332e-23	2.13193e-22
4063	'LY9'	mRNA	41	114.333	1.46167	9.87208e-25	7.95031e-24
2999	'GZMH'	mRNA	15.6667	43.6667	1.46096	2.25342e-10	9.578e-10
1378	'CR1'	mRNA	444.2	1237.55	1.46033	8.33319e-250	5.08586e-248
8140	'SLC7A5'	mRNA	128.997	358.923	1.45846	1.0284e-73	2.02854e-72
4072	'EPCAM'	mRNA	3	8.33333	1.45605	0.00570982	0.0112577
8809	'IL18R1'	mRNA	65.6667	182.333	1.45547	3.25174e-38	3.69135e-37
1299	'COL9A3'	mRNA	46	127.667	1.4548	3.03531e-27	2.63331e-26
9047	'SH2D2A'	mRNA	37	102.667	1.45449	3.20304e-22	2.34452e-21
1088	'CEACAM8'	mRNA	3.34333	9.25	1.45029	0.00369111	0.00751785
8482	'SEMA7A'	mRNA	38.6667	106.79	1.44774	6.70761e-23	5.04467e-22
962	'CD48'	mRNA	89.5433	247.29	1.44767	8.2989e-51	1.18086e-49
102724428	'SIK1B'	mRNA	207.547	571.493	1.44342	1.77306e-114	5.32709e-113
64151	'NCAPG'	mRNA	33.6667	92.6667	1.44285	5.46771e-20	3.71211e-19
8368	'H4C13'	mRNA	9.33333	25.6667	1.44155	1.47516e-06	4.69029e-06
10205	'MPZL2'	mRNA	87.6667	241	1.44105	3.11074e-49	4.321e-48
2984	'GUCY2C'	mRNA	1.93	5.3	1.43951	0.0288528	0.0489051
3237	'HOXD11'	mRNA	3.76333	10.3333	1.43934	0.00227808	0.00482734
120425	'JAML'	mRNA	140.667	386	1.43844	1.49958e-77	3.11215e-76
110384692	'LOC110384692'	mRNA	1397.07	3829.93	1.43703	0	0
90332	'EXOC3L2'	mRNA	88.6667	242.667	1.43463	3.0481e-49	4.23734e-48
148113	'CILP2'	mRNA	22.3333	61	1.43173	1.53277e-13	7.91509e-13
221806	'VWDE'	mRNA	3.67	10.0233	1.43163	0.00276127	0.00576822
388722	'C1orf53'	mRNA	3.66667	10	1.42958	0.00282258	0.00588857
5778	'PTPN7'	mRNA	95.6667	260	1.42455	4.27851e-52	6.20384e-51
440672	'NUDT4B'	mRNA	5.34	14.4967	1.42293	0.000339512	0.0008152
107986035	'LOC107986035'	mRNA	24.6567	66.7833	1.41963	1.6262e-14	8.80512e-14
89822	'KCNK17'	mRNA	8	21.6667	1.41953	1.22776e-05	3.55875e-05
100506736	'SLFN12L'	mRNA	88.9233	240.673	1.41856	4.62989e-48	6.33077e-47
387856	'CCDC184'	mRNA	5.66667	15.3333	1.41822	0.000237039	0.000581917
84734	'FAM167B'	mRNA	18	48.6667	1.41706	5.96166e-11	2.64567e-10
441531	'PGAM4'	mRNA	2.80667	7.57667	1.41483	0.00990108	0.0186121
41	'ASIC1'	mRNA	38.6667	104.333	1.41416	1.09153e-21	7.88097e-21
2993	'GYPA'	mRNA	4.66667	12.5833	1.41317	0.000896907	0.00202713
2201	'FBN2'	mRNA	26	70	1.41097	5.13104e-15	2.85138e-14
4602	'MYB'	mRNA	13	35	1.41097	3.16315e-08	1.15742e-07
94032	'CAMK2N2'	mRNA	4.33333	11.6667	1.41097	0.0014032	0.00307846
27334	'P2RY10'	mRNA	30.6667	82.49	1.40967	2.1183e-17	1.30832e-16
286207	'CFAP157'	mRNA	5.33333	14.3333	1.40839	0.000407219	0.000966381
374946	'DRAXIN'	mRNA	22.41	60.2267	1.40838	4.26347e-13	2.14595e-12
4353	'MPO'	mRNA	7.33333	19.6667	1.40533	3.5588e-05	9.75065e-05
1846	'DUSP4'	mRNA	333.667	894	1.40399	9.29939e-171	4.01202e-169
3034	'HAL'	mRNA	9.33333	25	1.40359	3.20813e-06	9.83265e-06
9507	'ADAMTS4'	mRNA	165.733	443.34	1.40167	1.83801e-85	4.17029e-84
3579	'CXCR2'	mRNA	15.3333	41	1.40107	2.58766e-09	1.02477e-08
525	'ATP6V1B1'	mRNA	8	21.3333	1.39716	1.81062e-05	5.13601e-05
8590	'OR6A2'	mRNA	3	8	1.39716	0.00865802	0.0164761
284312	'ZSCAN1'	mRNA	3	8	1.39716	0.00865802	0.0164761
4818	'NKG7'	mRNA	59.3333	157.667	1.39208	3.16527e-31	3.05808e-30
85235	'H2AC12'	mRNA	32	85	1.39151	1.44958e-17	9.01026e-17
112267968	'LOC112267968'	mRNA	30	79.5933	1.38981	1.61553e-16	9.64472e-16
285180	'RUFY4'	mRNA	5	13.2567	1.38884	0.000767728	0.00175418
6000	'RGS7'	mRNA	5.12667	13.58	1.38751	0.000667767	0.00153801
330	'BIRC3'	mRNA	238	629.667	1.38575	1.57597e-118	4.94706e-117
3024	'H1-1'	mRNA	52.6667	139.333	1.3857	1.31676e-27	1.1538e-26
84106	'PRAM1'	mRNA	153.667	406.333	1.38498	4.16689e-77	8.60698e-76
597	'BCL2A1'	mRNA	23.3333	61.6667	1.38422	4.57083e-13	2.29471e-12
1234	'CCR5'	mRNA	139.037	367.357	1.38384	8.36297e-70	1.57174e-68
60675	'PROK2'	mRNA	2.65	7	1.38348	0.0147913	0.0268065
8340	'H2BC13'	mRNA	25	66	1.38266	7.37368e-14	3.87511e-13
146754	'DNAH2'	mRNA	17.5133	46.18	1.38094	4.05757e-10	1.70152e-09
1232	'CCR3'	mRNA	3.66667	9.66667	1.38067	0.00423759	0.00854642
135	'ADORA2A'	mRNA	28.2367	74.4333	1.3805	2.10164e-15	1.18865e-14
57152	'SLURP1'	mRNA	6.33333	16.6667	1.37805	0.00017696	0.000442046
23551	'RASD2'	mRNA	40.3333	106	1.37614	3.49579e-21	2.48206e-20
51348	'KLRF1'	mRNA	8	21.01	1.37513	2.62978e-05	7.33842e-05
8332	'H2AC16'	mRNA	80	210	1.37444	2.86591e-40	3.40796e-39
126006	'PCP2'	mRNA	5.33333	14	1.37444	0.000603784	0.00139782
105376525	'LOC105376525'	mRNA	3.97	10.41	1.37288	0.00312593	0.00645301
933	'CD22'	mRNA	82.6667	216.667	1.37222	2.14675e-41	2.6131e-40
9633	'TESMIN'	mRNA	9.66667	25.3333	1.37207	4.06956e-06	1.23711e-05
7941	'PLA2G7'	mRNA	93.6667	245	1.3693	1.96617e-46	2.61103e-45
6098	'ROS1'	mRNA	30.3333	79.3333	1.36914	3.9255e-16	2.30967e-15
1821	'DRP2'	mRNA	4.33333	11.3333	1.36914	0.00209134	0.00445861
25805	'BAMBI'	mRNA	20.6667	54	1.36778	1.92902e-11	8.80373e-11
171389	'NLRP6'	mRNA	6	15.6667	1.36679	0.000302774	0.000730696
401124	'DTHD1'	mRNA	25.6667	67	1.36639	8.03013e-14	4.21504e-13
23017	'FAIM2'	mRNA	49.6667	129.333	1.36287	3.8519e-25	3.1265e-24
5368	'PNOC'	mRNA	15.4	40.0833	1.36219	8.20684e-09	3.13935e-08
646457	'C19orf67'	mRNA	2.43667	6.33667	1.36094	0.0220085	0.0383201
3351	'HTR1B'	mRNA	6.66667	17.3333	1.36063	0.000152376	0.000385029
147841	'SPC24'	mRNA	44.33	115.17	1.35953	1.73772e-22	1.28268e-21
30009	'TBX21'	mRNA	30.6667	79.6667	1.35943	4.91133e-16	2.86948e-15
340273	'ABCB5'	mRNA	57.2867	148.803	1.35926	1.43818e-28	1.29986e-27
51514	'DTL'	mRNA	45.4	117.9	1.35892	5.75088e-23	4.33071e-22
10045	'SH2D3A'	mRNA	17.3333	45	1.3585	1.09588e-09	4.45161e-09
147138	'TMC8'	mRNA	489.333	1268.33	1.35617	4.28621e-229	2.43757e-227
10993	'SDS'	mRNA	78.6667	203.333	1.35214	3.99415e-38	4.52533e-37
100506084	'ARL17B'	mRNA	337.747	872.02	1.35054	3.63549e-157	1.44726e-155
54825	'CDHR2'	mRNA	4.66667	12.0433	1.34989	0.00170273	0.00367621
6508	'SLC4A3'	mRNA	47.6667	123	1.34973	1.16501e-23	8.9856e-23
284110	'GSDMA'	mRNA	123.017	317.367	1.34942	2.4324e-58	3.86974e-57
342918	'C19orf81'	mRNA	4.14333	10.68	1.34817	0.00315836	0.00651841
5026	'P2RX5'	mRNA	25.97	66.8433	1.34606	1.63084e-13	8.40666e-13
1769	'DNAH8'	mRNA	2.33333	6	1.34469	0.0272333	0.0464138
50674	'NEUROG3'	mRNA	2.33333	6	1.34469	0.0272333	0.0464138
375307	'CATIP'	mRNA	3.38667	8.70667	1.34438	0.00782535	0.0149933
2322	'FLT3'	mRNA	34	87.3333	1.34312	3.86384e-17	2.36474e-16
91522	'COL23A1'	mRNA	20	51.3333	1.34202	1.12604e-10	4.9015e-10
10635	'RAD51AP1'	mRNA	20.6667	53	1.34081	5.81938e-11	2.5858e-10
55010	'PARPBP'	mRNA	21.3333	54.6667	1.33967	3.00863e-11	1.35648e-10
12	'SERPINA3'	mRNA	107.333	274.667	1.33771	4.40021e-50	6.18077e-49
333932	'H3C15'	mRNA	225.847	577.92	1.33765	2.51387e-103	6.77429e-102
4645	'MYO5B'	mRNA	34	87	1.3376	5.55176e-17	3.37655e-16
51751	'HIGD1B'	mRNA	3	7.66667	1.33576	0.0130159	0.0238729
1117	'CHI3L2'	mRNA	1320	3366.67	1.3329	0	0
83461	'CDCA3'	mRNA	34	86.6667	1.33206	7.96881e-17	4.82147e-16
79019	'CENPM'	mRNA	14	35.6667	1.33127	9.17034e-08	3.24304e-07
84915	'FAM222A'	mRNA	8.66667	22	1.32608	2.87386e-05	7.97759e-05
101	'ADAM8'	mRNA	223.667	567.333	1.32497	5.07591e-100	1.31913e-98
53831	'GPR84'	mRNA	16.3333	41.3333	1.32161	1.07136e-08	4.06015e-08
10219	'KLRG1'	mRNA	83	210	1.32133	5.20653e-38	5.88752e-37
105371242	'PPIAL4H'	mRNA	8.53667	21.56	1.31873	3.73144e-05	0.000101902
9235	'IL32'	mRNA	202.667	511.333	1.31728	1.50932e-89	3.57744e-88
860	'RUNX2'	mRNA	149.667	377.333	1.31621	1.71748e-66	3.06349e-65
55512	'SMPD3'	mRNA	43.6667	110	1.31502	1.48845e-20	1.02847e-19
245972	'ATP6V0D2'	mRNA	19.3333	48.6667	1.31397	6.49412e-10	2.68091e-09
1236	'CCR7'	mRNA	141.333	355.333	1.31219	1.95451e-62	3.2761e-61
8354	'H3C11'	mRNA	121.667	305.667	1.31115	6.73641e-54	1.00678e-52
3627	'CXCL10'	mRNA	33.3333	83.6667	1.30981	6.44684e-16	3.74413e-15
8329	'H2AC13'	mRNA	134.767	338.06	1.30894	2.87312e-59	4.62976e-58
675	'BRCA2'	mRNA	177.667	444.333	1.30459	6.2358e-77	1.28653e-75
3757	'KCNH2'	mRNA	14.6667	36.6667	1.30405	9.7596e-08	3.44447e-07
27076	'LYPD3'	mRNA	12	30	1.30405	1.41983e-06	4.52095e-06
1949	'EFNB3'	mRNA	8	20	1.30405	8.24002e-05	0.000215647
54869	'EPS8L1'	mRNA	7.33333	18.3333	1.30405	0.000163452	0.000410824
121355	'GTSF1'	mRNA	4.66667	11.6667	1.30405	0.00263693	0.00553353
2925	'GRPR'	mRNA	4	10	1.30405	0.00536768	0.0106256
389206	'BEND4'	mRNA	4	10	1.30405	0.00536768	0.0106256
2146	'EZH2'	mRNA	77.3333	193	1.30156	2.64983e-34	2.7562e-33
154664	'ABCA13'	mRNA	7.82333	19.52	1.30122	0.000103075	0.000266489
342850	'ANKRD62'	mRNA	2.67667	6.66333	1.29793	0.0235513	0.0407473
4001	'LMNB1'	mRNA	128.333	319.397	1.29758	2.28103e-55	3.48644e-54
107987433	'LOC107987433'	mRNA	48.57	120.747	1.29597	6.09692e-22	4.42944e-21
3593	'IL12B'	mRNA	5.33333	13.2433	1.29428	0.00144597	0.00316596
23101	'MCF2L2'	mRNA	25.9567	64.3433	1.29181	2.37124e-12	1.13981e-11
27319	'BHLHE22'	mRNA	23.6667	58.6667	1.29181	2.16707e-11	9.86187e-11
4593	'MUSK'	mRNA	7	17.3333	1.29024	0.000277639	0.000674778
5125	'PCSK5'	mRNA	957.997	2362.43	1.2843	0	0
25878	'MXRA5'	mRNA	4985.67	12290.3	1.28379	0	0
2151	'F2RL2'	mRNA	14.3333	35.3333	1.28378	2.3398e-07	7.99219e-07
43	'ACHE'	mRNA	9.33333	23	1.28329	3.04526e-05	8.43065e-05
401089	'FOXL2NB'	mRNA	4.33333	10.6667	1.28168	0.00455312	0.00913441
102724751	'LOC102724751'	mRNA	3.08667	7.59667	1.28144	0.0166715	0.0299198
1521	'CTSW'	mRNA	34	83.6667	1.28124	1.9649e-15	1.1131e-14
6405	'SEMA3F'	mRNA	190.967	469.373	1.27954	8.24485e-79	1.72747e-77
926	'CD8B'	mRNA	20.9067	51.3667	1.27899	5.11213e-10	2.12795e-09
774	'CACNA1B'	mRNA	7.33333	18	1.27758	0.000236679	0.000581114
969	'CD69'	mRNA	36	88.3333	1.27708	3.90576e-16	2.29884e-15
353345	'GPR141'	mRNA	148.6	363.377	1.27215	6.75692e-61	1.11235e-59
259197	'NCR3'	mRNA	6	14.6667	1.27163	0.000945009	0.0021298
9840	'TESPA1'	mRNA	77.3233	189.007	1.27158	1.71276e-32	1.70945e-31
85452	'CFAP74'	mRNA	5.64333	13.7933	1.27147	0.00134524	0.00296057
113130	'CDCA5'	mRNA	30.3333	74	1.26874	1.22786e-13	6.38576e-13
23532	'PRAME'	mRNA	5.33333	13	1.26752	0.00190254	0.00408443
11131	'CAPN11'	mRNA	12.7133	30.9833	1.26727	1.64444e-06	5.20398e-06
401409	'RAB19'	mRNA	6.44333	15.6867	1.26578	0.000656391	0.00151301
127602	'DNAH14'	mRNA	77.87	189.393	1.26437	2.77706e-32	2.75597e-31
79722	'ANKRD55'	mRNA	3.70667	9.01	1.26353	0.00991969	0.0186411
146909	'KIF18B'	mRNA	93.87	227.76	1.2609	2.55033e-38	2.90075e-37
8807	'IL18RAP'	mRNA	28.3333	68.6667	1.25923	1.24996e-12	6.097e-12
202309	'GAPT'	mRNA	47.3333	114.667	1.25864	4.67575e-20	3.18184e-19
56666	'PANX2'	mRNA	17.6667	42.6667	1.2542	2.41954e-08	8.94296e-08
11130	'ZWINT'	mRNA	61.3333	148	1.25298	2.97384e-25	2.4273e-24
55388	'MCM10'	mRNA	17	41	1.25221	4.70483e-08	1.69987e-07
8969	'H2AC11'	mRNA	131.333	316.667	1.25185	5.05084e-52	7.31161e-51
3070	'HELLS'	mRNA	273	657.98	1.25126	5.16206e-106	1.43522e-104
10666	'CD226'	mRNA	184.237	443.893	1.25077	4.27107e-72	8.23921e-71
285429	'DCAF4L1'	mRNA	9	21.6667	1.2496	7.36418e-05	0.000193942
8771	'TNFRSF6B'	mRNA	194.307	467.647	1.24921	1.04223e-75	2.12275e-74
6615	'SNAI1'	mRNA	141.333	340	1.24855	1.67916e-55	2.57324e-54
5593	'PRKG2'	mRNA	18.9533	45.54	1.2468	9.63028e-09	3.66306e-08
11001	'SLC27A2'	mRNA	3.33333	8	1.24516	0.0163012	0.0293079
79192	'IRX1'	mRNA	3.33333	8	1.24516	0.0163012	0.0293079
644150	'WIPF3'	mRNA	16	38.3333	1.24265	1.5221e-07	5.27733e-07
9420	'CYP7B1'	mRNA	672	1610	1.24265	9.88593e-254	6.09725e-252
1058	'CENPA'	mRNA	11	26.3333	1.24151	1.37321e-05	3.95026e-05
387103	'CENPW'	mRNA	7.66667	18.3333	1.23992	0.000289682	0.000701614
23547	'LILRA4'	mRNA	44.0733	105.123	1.23623	4.77995e-18	3.01063e-17
55138	'FAM90A1'	mRNA	4.5	10.7333	1.23622	0.00566303	0.011173
431705	'ASTL'	mRNA	4.33333	10.3333	1.23588	0.00664676	0.0129145
3122	'HLA-DRA'	mRNA	11676.2	27831.6	1.23528	0	0
1009	'CDH11'	mRNA	1412.95	3360.85	1.23224	0	0
84218	'TBC1D3F'	mRNA	5.44333	12.9433	1.23177	0.00244895	0.00517066
136371	'ASB10'	mRNA	3.74	8.89	1.23127	0.0120737	0.0223059
27344	'PCSK1N'	mRNA	5.33333	12.6667	1.23005	0.00275587	0.00575967
366	'AQP9'	mRNA	50.6667	120	1.22605	3.89478e-20	2.65865e-19
27075	'TSPAN13'	mRNA	46.6667	110.333	1.22353	1.38432e-18	8.9015e-18
54972	'TMEM132A'	mRNA	72.3333	171	1.22339	6.44559e-28	5.7194e-27
8358	'H3C2'	mRNA	254.667	601.667	1.22248	1.09285e-93	2.67352e-92
3669	'ISG20'	mRNA	79.3333	187.333	1.22173	2.30605e-30	2.18457e-29
5858	'PZP'	mRNA	96	226.667	1.22159	2.23475e-36	2.42678e-35
105374811	'LOC105374811'	mRNA	13.3433	31.46	1.21952	2.78327e-06	8.57702e-06
140947	'DCANP1'	mRNA	3.00667	7.07333	1.21635	0.0265901	0.0454216
3832	'KIF11'	mRNA	72.6667	170.667	1.21394	1.51055e-27	1.32096e-26
27181	'SIGLEC8'	mRNA	23	54	1.21345	9.62974e-10	3.93089e-09
119774	'OR52K2'	mRNA	3.66667	8.60333	1.21255	0.0147057	0.0266624
151176	'ERFE'	mRNA	10.6667	25	1.21094	3.26387e-05	8.99322e-05
165	'AEBP1'	mRNA	7081.67	16585.7	1.2099	0	0
5251	'PHEX'	mRNA	24.2967	56.8833	1.20937	3.85219e-10	1.61733e-09
285596	'FAM153A'	mRNA	11.34	26.5	1.20669	1.99743e-05	5.64671e-05
4684	'NCAM1'	mRNA	43.2867	101.09	1.20577	8.40447e-17	5.07981e-16
57156	'TMEM63C'	mRNA	3	7	1.20451	0.0285982	0.0485252
6348	'CCL3'	mRNA	38.05	88.7767	1.20441	6.44453e-15	3.55984e-14
259307	'IL4I1'	mRNA	87.86	204.893	1.20372	2.52184e-32	2.50553e-31
107987462	'LOC107987462'	mRNA	80.74	188.16	1.20273	8.73568e-30	8.17383e-29
102723730	'LOC102723730'	mRNA	4.64333	10.8167	1.20214	0.00659098	0.0128119
9510	'ADAMTS1'	mRNA	902.667	2101.33	1.20116	0	0
641	'BLM'	mRNA	46.0167	107.003	1.19955	1.45775e-17	9.05777e-17
100132911	'DPH3P1'	mRNA	4.71	10.92	1.1953	0.00657871	0.0127923
80119	'PIF1'	mRNA	32.6667	75.6667	1.19396	8.87557e-13	4.38052e-12
6361	'CCL17'	mRNA	6.49333	15.03	1.19294	0.00145712	0.00318797
340665	'CYP26C1'	mRNA	5.33333	12.3333	1.19158	0.00396638	0.00804111
4145	'MATK'	mRNA	134.667	311.333	1.19119	1.86475e-47	2.51447e-46
199786	'NIBAN3'	mRNA	87.2633	201.42	1.18888	3.21814e-31	3.10744e-30
116449	'CLNK'	mRNA	16.35	37.7333	1.18867	4.92564e-07	1.63095e-06
8341	'H2BC15'	mRNA	88.6633	204.333	1.18664	1.47965e-31	1.44468e-30
56521	'DNAJC12'	mRNA	3.33333	7.66667	1.18376	0.0238535	0.041209
116844	'LRG1'	mRNA	10.9033	25.03	1.18101	4.60019e-05	0.000124136
51761	'ATP8A2'	mRNA	10.4467	23.9133	1.17689	7.12495e-05	0.000187953
3385	'ICAM3'	mRNA	112.667	257.667	1.17557	8.61421e-39	9.93328e-38
85455	'DISP2'	mRNA	28.12	64.2333	1.17385	8.21953e-11	3.61379e-10
64926	'RASAL3'	mRNA	319.667	729.667	1.17279	3.9879e-106	1.11229e-104
91828	'EXOC3L4'	mRNA	34.3333	78.3333	1.17214	7.72817e-13	3.82824e-12
8532	'CPZ'	mRNA	84.6667	193	1.17086	2.64647e-29	2.45138e-28
339965	'CCDC158'	mRNA	20.3333	46.3333	1.17033	3.70487e-08	1.34888e-07
3119	'HLA-DQB1'	mRNA	1917.7	4362.87	1.16802	0	0
102724770	'LOC102724770'	mRNA	32.4267	73.7333	1.16726	4.23176e-12	2.00931e-11
1959	'EGR2'	mRNA	261.333	593.333	1.16507	9.07493e-86	2.06705e-84
111240474	'CRYZL2P-SEC16B'	mRNA	62.5133	141.917	1.16493	8.1566e-22	5.9062e-21
80323	'CCDC68'	mRNA	21	47.6667	1.16471	2.67247e-08	9.83424e-08
2920	'CXCL2'	mRNA	98	222.34	1.16404	3.2982e-33	3.32784e-32
728229	'TMEM191B'	mRNA	7.24667	16.44	1.16394	0.00109657	0.00244587
64137	'ABCG4'	mRNA	10	22.6667	1.16269	0.000128194	0.000327324
11117	'EMILIN1'	mRNA	2370.67	5373.33	1.16265	0	0
123036	'TC2N'	mRNA	167.29	379.143	1.16251	2.75543e-55	4.20419e-54
3687	'ITGAX'	mRNA	1019.87	2307.03	1.15978	0	0
4016	'LOXL1'	mRNA	1172.26	2650.84	1.15928	0	0
30817	'ADGRE2'	mRNA	259.547	586.503	1.15827	4.96116e-84	1.10419e-82
11095	'ADAMTS8'	mRNA	20.6667	46.6667	1.15721	4.38373e-08	1.58812e-07
64109	'CRLF2'	mRNA	13.0733	29.52	1.15719	1.33575e-05	3.84883e-05
107987099	'LOC107987099'	mRNA	4.49333	10.14	1.15632	0.0107604	0.0200917
161145	'TMEM229B'	mRNA	101.333	228.667	1.15626	9.26508e-34	9.51273e-33
3763	'KCNJ6'	mRNA	7.50667	16.9133	1.15404	0.00100677	0.00225824
55964	'SEPTIN3'	mRNA	8	18	1.15205	0.000704189	0.00161744
53637	'S1PR5'	mRNA	15	33.6667	1.14848	3.80216e-06	1.15763e-05
3780	'KCNN1'	mRNA	9.66333	21.6833	1.14812	0.00020866	0.00051579
4608	'MYBPH'	mRNA	9.66667	21.6667	1.14651	0.000213307	0.000526534
497189	'TIFAB'	mRNA	44.66	99.9267	1.14401	2.05648e-15	1.16348e-14
64407	'RGS18'	mRNA	48.3333	108	1.14206	1.70678e-16	1.01652e-15
23231	'SEL1L3'	mRNA	511	1141.67	1.14187	4.11096e-158	1.64777e-156
286223	'C9orf47'	mRNA	140.727	314.367	1.14167	7.04143e-45	9.089e-44
3559	'IL2RA'	mRNA	88.6667	198	1.14116	7.04965e-29	6.43469e-28
140700	'SAMD10'	mRNA	43	96	1.14082	8.29646e-15	4.55551e-14
80328	'ULBP2'	mRNA	4.33333	9.66667	1.13966	0.0138408	0.0252498
84125	'LRRIQ1'	mRNA	4.33333	9.66667	1.13966	0.0138408	0.0252498
133874	'C5orf58'	mRNA	11.6667	26	1.13824	5.51532e-05	0.000147513
8707	'B3GALT2'	mRNA	7.33333	16.3333	1.1374	0.00140146	0.00307541
342125	'TMC3'	mRNA	22.38	49.8433	1.13731	2.40733e-08	8.90159e-08
84433	'CARD11'	mRNA	227.917	507.343	1.13658	8.01732e-71	1.51818e-69
79801	'SHCBP1'	mRNA	42.01	93.3667	1.1343	2.52517e-14	1.35304e-13
10507	'SEMA4D'	mRNA	436.823	970.433	1.1337	3.5251e-133	1.20597e-131
57082	'KNL1'	mRNA	116.307	258.36	1.13357	8.65032e-37	9.52351e-36
114787	'GPRIN1'	mRNA	31.6667	70.3333	1.13337	3.84909e-11	1.72387e-10
30820	'KCNIP1'	mRNA	169.317	375.84	1.13252	1.20582e-52	1.76304e-51
57214	'CEMIP'	mRNA	1653.53	3667.82	1.13149	0	0
136227	'COL26A1'	mRNA	23.3333	51.6667	1.12896	1.62848e-08	6.08326e-08
107985555	'LOC107985555'	mRNA	5.33333	11.77	1.12413	0.00722751	0.0139501
2328	'FMO3'	mRNA	77.6667	171.333	1.12356	1.25235e-24	1.00348e-23
26034	'IPCEF1'	mRNA	35.8733	79.0033	1.12112	3.80123e-12	1.80979e-11
84217	'ZMYND12'	mRNA	11.6667	25.6667	1.11963	7.68831e-05	0.000201993
4909	'NTF4'	mRNA	5	11	1.11963	0.00964107	0.0181682
7504	'XK'	mRNA	5	11	1.11963	0.00964107	0.0181682
27036	'SIGLEC7'	mRNA	88.6667	195	1.11913	1.22455e-27	1.07569e-26
123904	'NRN1L'	mRNA	3.76667	8.28333	1.11904	0.0247525	0.0425774
1375	'CPT1B'	mRNA	44.95	98.7833	1.11807	9.3246e-15	5.10725e-14
29126	'CD274'	mRNA	37.6667	82.6667	1.11614	1.46155e-12	7.11125e-12
8294	'H4C9'	mRNA	24	52.6667	1.11598	1.6143e-08	6.03157e-08
1301	'COL11A1'	mRNA	69	151.333	1.11518	1.06756e-21	7.71109e-21
6097	'RORC'	mRNA	26	57	1.11457	4.33748e-09	1.69625e-08
727909	'GOLGA8Q'	mRNA	50.2033	110.027	1.11412	3.5236e-16	2.07809e-15
2786	'GNG4'	mRNA	10.2933	22.5433	1.11311	0.000225895	0.000556196
1089	'CEACAM4'	mRNA	13.6133	29.7433	1.10967	2.38114e-05	6.67435e-05
729830	'FAM160A1'	mRNA	22	48	1.10765	8.30494e-08	2.94532e-07
390072	'OR52N4'	mRNA	7.33333	16	1.10765	0.00196938	0.00421758
283571	'PROX2'	mRNA	3.66667	8	1.10765	0.0286432	0.0485875
1286	'COL4A4'	mRNA	79	172	1.10461	4.30265e-24	3.37506e-23
247	'ALOX15B'	mRNA	13.3333	29	1.10314	3.28457e-05	9.046e-05
2827	'GPR3'	mRNA	7.66667	16.6667	1.10242	0.00165209	0.00357656
653427	'FOXD4L5'	mRNA	10.67	23.18	1.10144	0.000208784	0.000516024
55789	'DEPDC1B'	mRNA	17.6667	38.3333	1.09969	1.9127e-06	6.01488e-06
64167	'ERAP2'	mRNA	986.67	2139.61	1.09883	6.08003e-277	3.95902e-275
5427	'POLE2'	mRNA	18	39	1.0976	1.61648e-06	5.12106e-06
286256	'LCN12'	mRNA	4	8.66667	1.0976	0.0237604	0.0410724
84722	'PSRC1'	mRNA	42.3333	91.6667	1.09672	2.00484e-13	1.02621e-12
57413	'TMIGD3'	mRNA	64.37	139.333	1.0962	1.34935e-19	9.00731e-19
5008	'OSM'	mRNA	24.3333	52.6667	1.09608	2.58587e-08	9.52759e-08
102723728	'LOC102723728'	mRNA	65.8267	142.33	1.09462	6.10455e-20	4.13485e-19
3674	'ITGA2B'	mRNA	18.6667	40.3333	1.09363	1.1546e-06	3.70878e-06
2911	'GRM1'	mRNA	8.33333	18	1.09315	0.00116332	0.00258587
6819	'SULT1C2'	mRNA	63.6667	137.333	1.09119	3.31304e-19	2.18162e-18
3820	'KLRB1'	mRNA	15	32.3333	1.09018	1.40423e-05	4.03618e-05
131890	'GRK7'	mRNA	26	56	1.08904	1.12345e-08	4.24651e-08
10267	'RAMP1'	mRNA	8.66667	18.6667	1.08904	0.000976475	0.00219422
7980	'TFPI2'	mRNA	4.33333	9.33333	1.08904	0.0197278	0.0348128
3123	'HLA-DRB1'	mRNA	10510.8	22603.1	1.08678	0	0
83483	'PLVAP'	mRNA	2101.67	4519	1.08659	0	0
146433	'IL34'	mRNA	119	255.79	1.08612	4.02054e-34	4.15234e-33
2660	'MSTN'	mRNA	9	19.3333	1.08522	0.000819804	0.00186586
5880	'RAC2'	mRNA	425	912.333	1.08422	9.60154e-117	2.96092e-115
1360	'CPB1'	mRNA	4.66667	10	1.08166	0.0163937	0.0294545
83903	'HASPIN'	mRNA	27.0467	57.9367	1.08115	7.71021e-09	2.96102e-08
4489	'MT1A'	mRNA	14.3333	30.6667	1.07942	2.71862e-05	7.57425e-05
65997	'RASL11B'	mRNA	12	25.6667	1.07898	0.000124385	0.000318249
255231	'MCOLN2'	mRNA	48.3333	103.333	1.07834	1.4064e-14	7.63622e-14
799	'CALCR'	mRNA	17	36.3333	1.07788	5.07207e-06	1.52755e-05
285601	'GPR150'	mRNA	7.33333	15.6667	1.07728	0.00275214	0.00575393
64218	'SEMA4A'	mRNA	181	386.667	1.07722	4.83835e-50	6.79074e-49
100996379	'LOC100996379'	mRNA	7.74333	16.5333	1.07647	0.00211226	0.00450102
1594	'CYP27B1'	mRNA	7.18667	15.3333	1.0754	0.00309727	0.00640063
84675	'TRIM55'	mRNA	4.07	8.67	1.07312	0.0263924	0.0451102
6387	'CXCL12'	mRNA	14207.3	30248.3	1.07234	0	0
780776	'TVP23A'	mRNA	20.52	43.6867	1.07228	6.32549e-07	2.07524e-06
10154	'PLXNC1'	mRNA	1126	2396.33	1.07174	1.08214e-297	7.43326e-296
150094	'SIK1'	mRNA	85.4533	181.84	1.07158	3.09056e-24	2.43629e-23
107987254	'LOC107987254'	mRNA	56.4533	120.103	1.07127	1.55125e-16	9.27361e-16
84541	'KBTBD8'	mRNA	34.3333	73	1.07041	1.27928e-10	5.54924e-10
2841	'GPR18'	mRNA	8	17	1.06958	0.00192992	0.00413662
84879	'MFSD2A'	mRNA	36.0233	76.5467	1.06953	4.71875e-11	2.10368e-10
6401	'SELE'	mRNA	112.333	238.667	1.06933	3.40873e-31	3.28966e-30
2842	'GPR19'	mRNA	13.6667	29	1.06751	5.26457e-05	0.000141216
100144748	'KLLN'	mRNA	8.65333	18.3267	1.06474	0.00133831	0.00294681
441168	'CALHM6'	mRNA	34	72	1.06458	2.05608e-10	8.76261e-10
57216	'VANGL2'	mRNA	46	97.3333	1.06342	1.52728e-13	7.88909e-13
54757	'FAM20A'	mRNA	2040.67	4315.67	1.06266	0	0
170692	'ADAMTS18'	mRNA	40.6667	86	1.06261	3.99925e-12	1.90046e-11
23627	'PRND'	mRNA	26.8133	56.7	1.06252	1.77683e-08	6.62048e-08
92745	'SLC38A5'	mRNA	26.6733	56.3333	1.06071	2.06579e-08	7.67594e-08
223075	'ITPRID1'	mRNA	9.33333	19.71	1.06059	0.000913476	0.00206218
8503	'PIK3R3'	mRNA	429.78	907.27	1.06006	5.40618e-112	1.59419e-110
27120	'DKKL1'	mRNA	5.23	11.0367	1.05954	0.0131641	0.0241119
144347	'RFLNA'	mRNA	4.42333	9.33333	1.05938	0.0226267	0.0393184
65999	'LRRC61'	mRNA	36.6667	77.1867	1.056	6.20339e-11	2.75015e-10
8336	'H2AC17'	mRNA	96	202	1.05537	3.98686e-26	3.33495e-25
9134	'CCNE2'	mRNA	29.0433	61.0967	1.05501	6.13764e-09	2.37532e-08
157313	'CDCA2'	mRNA	37.3333	78.3333	1.05128	5.27132e-11	2.34585e-10
6616	'SNAP25'	mRNA	14.3967	30.19	1.05046	4.66534e-05	0.000125778
730	'C7'	mRNA	664.667	1392.96	1.04957	3.72054e-168	1.58562e-166
94025	'MUC16'	mRNA	11.3767	23.79	1.0464	0.000314456	0.000757532
1731	'SEPTIN1'	mRNA	103	215.333	1.04605	2.29451e-27	1.99854e-26
3236	'HOXD10'	mRNA	5.90333	12.3333	1.04508	0.00955266	0.0180209
85417	'CCNB3'	mRNA	15	31.3333	1.04486	3.62659e-05	9.91622e-05
3115	'HLA-DPB1'	mRNA	4389.32	9167.02	1.04458	0	0
259292	'TAS2R46'	mRNA	11.6667	24.33	1.04247	0.000280654	0.000681444
54207	'KCNK10'	mRNA	47.3333	98.6667	1.04183	2.6418e-13	1.34166e-12
9705	'ST18'	mRNA	69.67	145	1.03957	8.93233e-19	5.78406e-18
9833	'MELK'	mRNA	29.6467	61.6667	1.03874	8.10751e-09	3.10407e-08
2487	'FRZB'	mRNA	58.6667	122	1.03839	5.13752e-16	2.99763e-15
51676	'ASB2'	mRNA	24.0833	50	1.03601	2.20705e-07	7.55052e-07
3912	'LAMB1'	mRNA	3180.33	6602	1.03585	0	0
91683	'SYT12'	mRNA	88	182.667	1.03576	4.12881e-23	3.12669e-22
27134	'TJP3'	mRNA	5.90333	12.2433	1.03452	0.0104456	0.0195579
285613	'RELL2'	mRNA	58.6667	121.667	1.03444	6.92378e-16	4.01712e-15
114836	'SLAMF6'	mRNA	102	211.333	1.03307	2.23812e-26	1.88929e-25
23046	'KIF21B'	mRNA	433.667	898.333	1.03279	2.33455e-106	6.5532e-105
10077	'TSPAN32'	mRNA	76.3333	158	1.03166	4.38458e-20	2.98485e-19
3777	'KCNK3'	mRNA	256.677	531	1.03088	1.88103e-63	3.19575e-62
11184	'MAP4K1'	mRNA	143.107	295.033	1.02591	9.07839e-36	9.74369e-35
11081	'KERA'	mRNA	5.66667	11.6667	1.02394	0.0131872	0.0241467
8291	'DYSF'	mRNA	815.667	1678.33	1.0231	5.69619e-194	2.787e-192
154197	'PNLDC1'	mRNA	6	12.3333	1.02165	0.0109649	0.0204343
25775	'C22orf24'	mRNA	6.66667	13.6867	1.01986	0.00745348	0.0143357
4312	'MMP1'	mRNA	2791	5720	1.01735	0	0
5947	'RBP1'	mRNA	10.6733	21.8667	1.01684	0.00074073	0.00169669
4494	'MT1F'	mRNA	35	71.6667	1.01607	1.03166e-09	4.20051e-09
9212	'AURKB'	mRNA	22	45	1.01454	1.35713e-06	4.32997e-06
56253	'CRTAM'	mRNA	23.2467	47.52	1.01363	7.01465e-07	2.29575e-06
22854	'NTNG1'	mRNA	137.333	280.667	1.0133	1.86331e-33	1.89644e-32
79400	'NOX5'	mRNA	72.3033	147.727	1.01292	2.29259e-18	1.46238e-17
2810	'SFN'	mRNA	8	16.3333	1.01187	0.0036808	0.00749902
5979	'RET'	mRNA	17	34.6667	1.01014	2.38745e-05	6.69098e-05
146722	'CD300LF'	mRNA	45	91.6667	1.00859	6.79213e-12	3.19043e-11
972	'CD74'	mRNA	58944.3	120055	1.00839	0	0
100507050	'TPBGL'	mRNA	49	99.7867	1.00819	8.24295e-13	4.07518e-12
349667	'RTN4RL2'	mRNA	83	169	1.00796	1.24972e-20	8.66936e-20
345557	'PLCXD3'	mRNA	172.157	350.523	1.00791	5.21587e-41	6.30948e-40
55635	'DEPDC1'	mRNA	28	56.9967	1.00757	6.43235e-08	2.30454e-07
440712	'RHEX'	mRNA	37.55	76.4067	1.00701	3.93266e-10	1.65072e-09
5588	'PRKCQ'	mRNA	114.197	232.32	1.00671	1.06337e-27	9.36449e-27
671	'BPI'	mRNA	9	18.3067	1.00649	0.00220411	0.0046808
25797	'QPCT'	mRNA	29.6667	60.3333	1.00623	2.75642e-08	1.01325e-07
57633	'LRRN1'	mRNA	31.33	63.6667	1.00512	1.18114e-08	4.45496e-08
6382	'SDC1'	mRNA	181	367.667	1.00453	1.05859e-42	1.32068e-41
56659	'KCNK13'	mRNA	21.3333	43.3333	1.00449	2.57508e-06	7.97615e-06
283554	'GPR137C'	mRNA	23	46.6667	1.00288	1.09842e-06	3.53804e-06
4058	'LTK'	mRNA	23.3333	47.3333	1.00259	9.26555e-07	3.00547e-06
113278	'SLC52A3'	mRNA	24.3333	49.3333	1.00175	5.56397e-07	1.834e-06
6518	'SLC2A5'	mRNA	736.09	1491.71	1.00113	1.24195e-166	5.2673e-165
55765	'INAVA'	mRNA	4.66667	9.45667	1.00106	0.0284957	0.0483748
115827	'RAB3C'	mRNA	65.9967	133.703	1.00069	1.81583e-16	1.08e-15
4237	'MFAP2'	mRNA	160	324	1.00004	1.43383e-37	1.60479e-36
4703	'NEB'	mRNA	483	978	0.999933	1.01197e-109	2.91062e-108
1118	'CHIT1'	mRNA	266	537.667	0.997408	6.38876e-61	1.05273e-59
65975	'STK33'	mRNA	16	32.3333	0.997072	5.41693e-05	0.00014497
440193	'CCDC88C'	mRNA	551	1110.67	0.993423	5.04837e-123	1.62849e-121
79953	'SYNDIG1'	mRNA	13	26.1967	0.992993	0.000293083	0.000709065
7163	'TPD52'	mRNA	63	126.667	0.989735	1.99949e-15	1.13233e-14
4293	'MAP3K9'	mRNA	34.2367	68.8167	0.989337	4.87186e-09	1.89846e-08
78990	'OTUB2'	mRNA	34.6667	69.6667	0.989041	3.95519e-09	1.55091e-08
201305	'SPNS3'	mRNA	23.91	48	0.987542	1.06288e-06	3.42862e-06
9625	'AATK'	mRNA	61	122.333	0.986058	7.23423e-15	3.98599e-14
913	'CD1E'	mRNA	37.3333	74.6667	0.982122	1.37612e-09	5.5578e-09
9022	'CLIC3'	mRNA	19.3333	38.6667	0.982122	1.3027e-05	3.75978e-05
54360	'CYTL1'	mRNA	12	24	0.982122	0.000593209	0.00137442
644353	'ZCCHC18'	mRNA	13.6667	27.3333	0.982122	0.000246885	0.000605156
114783	'LMTK3'	mRNA	12.3333	24.6667	0.982122	0.000497539	0.00116712
57471	'ERMN'	mRNA	15.6667	31.3333	0.982122	8.69026e-05	0.000226718
338398	'TAS2R60'	mRNA	5.66667	11.3333	0.982122	0.0182616	0.0324477
10744	'PTTG2'	mRNA	6.66667	13.3333	0.982122	0.010465	0.0195922
6900	'CNTN2'	mRNA	8.66667	17.3333	0.982122	0.00351231	0.00718752
100129278	'TDRD15'	mRNA	8.66667	17.3333	0.982122	0.00351231	0.00718752
8972	'MGAM'	mRNA	5	10	0.982122	0.026617	0.0454608
155051	'CRYGN'	mRNA	5	10	0.982122	0.026617	0.0454608
3067	'HDC'	mRNA	117	233.667	0.980065	1.03309e-26	8.81424e-26
1307	'COL16A1'	mRNA	1845.65	3675.48	0.975924	0	0
9232	'PTTG1'	mRNA	38	75.6667	0.97578	1.31164e-09	5.3047e-09
10538	'BATF'	mRNA	29.3333	58.3333	0.973901	1.05184e-07	3.70108e-07
9033	'PKD2L1'	mRNA	9	17.8667	0.971395	0.00331845	0.00682471
725	'C4BPB'	mRNA	16.9767	33.68	0.970461	5.6098e-05	0.000149971
81610	'FAM83D'	mRNA	19.6667	39	0.969843	1.47176e-05	4.22196e-05
286527	'TMSB15B'	mRNA	32.61	64.5967	0.968267	2.56509e-08	9.45301e-08
9956	'HS3ST2'	mRNA	226.333	448.333	0.968244	9.93051e-49	1.36855e-47
6578	'SLCO2A1'	mRNA	933.333	1847	0.966841	2.19996e-194	1.0794e-192
6696	'SPP1'	mRNA	1567.67	3101	0.966236	0	0
107987388	'LOC107987388'	mRNA	7.83667	15.5	0.966078	0.00647465	0.0126137
10578	'GNLY'	mRNA	30	59.3333	0.966002	1.0001e-07	3.52681e-07
911	'CD1C'	mRNA	59.6667	118	0.965912	5.85289e-14	3.08886e-13
55885	'LMO3'	mRNA	14.6667	29	0.965634	0.000197022	0.000488955
1293	'COL6A3'	mRNA	52198.6	103204	0.965537	0	0
9768	'PCLAF'	mRNA	28.0433	55.3933	0.964176	2.76635e-07	9.37785e-07
639	'PRDM1'	mRNA	353.667	697.333	0.96158	5.99896e-74	1.18866e-72
10024	'TROAP'	mRNA	45	88.6667	0.960589	9.09856e-11	3.98925e-10
166012	'CHST13'	mRNA	75	147.667	0.959503	6.47707e-17	3.9284e-16
9098	'USP6'	mRNA	12.9567	25.4933	0.958547	0.000522173	0.00122212
7516	'XRCC2'	mRNA	27.4367	53.8933	0.956123	4.8201e-07	1.59752e-06
2252	'FGF7'	mRNA	450.487	884.693	0.955815	2.13754e-92	5.17858e-91
3988	'LIPA'	mRNA	2865	5621.33	0.954499	0	0
283710	'LOC283710'	mRNA	27.8233	54.53	0.952877	4.44991e-07	1.48015e-06
147658	'ZNF534'	mRNA	16.67	32.67	0.952834	9.3204e-05	0.00024222
4995	'OR3A2'	mRNA	5.66	11.0867	0.952073	0.0229158	0.0397576
50619	'DEF6'	mRNA	323.667	633	0.949818	5.746e-66	1.01561e-64
116931	'MED12L'	mRNA	20.9567	40.9667	0.949163	1.29063e-05	3.7274e-05
51537	'MTFP1'	mRNA	36	70.3333	0.948333	1.12396e-08	4.24752e-08
990	'CDC6'	mRNA	49.34	96.3333	0.947399	2.4206e-11	1.09786e-10
861	'RUNX1'	mRNA	5150.73	10043.9	0.945599	0	0
9120	'SLC16A6'	mRNA	84.19	164.043	0.944478	3.55903e-18	2.25869e-17
102724788	'LOC102724788'	mRNA	5.89333	11.48	0.944089	0.0215275	0.0375499
442213	'PTCHD4'	mRNA	76.8167	149.627	0.943998	1.06048e-16	6.3811e-16
55771	'PRR11'	mRNA	106.497	207.203	0.942361	1.8355e-22	1.35314e-21
80709	'AKNA'	mRNA	2092.37	4069.81	0.941944	0	0
8989	'TRPA1'	mRNA	42.45	82.5633	0.941858	7.6434e-10	3.13394e-09
29999	'FSCN3'	mRNA	6	11.6667	0.94148	0.0207856	0.0364263
4603	'MYBL1'	mRNA	71	138	0.940899	1.91068e-15	1.0845e-14
220963	'SLC16A9'	mRNA	35.3333	68.6667	0.940702	2.08491e-08	7.7437e-08
727936	'GXYLT2'	mRNA	335.147	650.987	0.939957	1.19784e-66	2.13878e-65
143503	'OR51E1'	mRNA	11.3333	22	0.939053	0.00153586	0.00334687
4804	'NGFR'	mRNA	617	1197.33	0.938604	1.06473e-120	3.39704e-119
91807	'MYLK3'	mRNA	10.0067	19.4133	0.938208	0.00294398	0.00611053
200844	'CFAP20DC'	mRNA	32.9967	64.0033	0.937948	6.74345e-08	2.41058e-07
118672	'PSTK'	mRNA	11	21.3333	0.937728	0.00183467	0.0039455
8521	'GCM1'	mRNA	10.6667	20.6667	0.936318	0.00219251	0.00465842
64859	'NABP1'	mRNA	843.667	1634.33	0.936079	2.72195e-163	1.12713e-161
2919	'CXCL1'	mRNA	170	329	0.934675	3.01364e-34	3.12533e-33
347454	'SOWAHD'	mRNA	25.3333	49	0.933867	2.52884e-06	7.84125e-06
1544	'CYP1A2'	mRNA	10.6733	20.6433	0.933787	0.00225684	0.00478582
201191	'SAMD14'	mRNA	44	85	0.932081	6.09478e-10	2.522e-09
56953	'NT5M'	mRNA	24	46.3333	0.931138	5.00121e-06	1.50725e-05
3109	'HLA-DMB'	mRNA	1241.99	2397.12	0.930766	2.70998e-236	1.57179e-234
54923	'LIME1'	mRNA	173.033	333.933	0.930632	1.69933e-34	1.77917e-33
6507	'SLC1A3'	mRNA	517.76	998.59	0.929731	2.00613e-99	5.18279e-98
286827	'TRIM59'	mRNA	51.74	99.7067	0.928532	2.38093e-11	1.0807e-10
2687	'GGT5'	mRNA	1105.32	2127.92	0.927097	1.2804e-208	6.735e-207
125111	'GJD3'	mRNA	159	306	0.926627	1.55325e-31	1.51486e-30
1847	'DUSP5'	mRNA	136.667	263	0.926523	2.47503e-27	2.15149e-26
11240	'PADI2'	mRNA	52.3333	100.667	0.925906	2.13224e-11	9.70591e-11
113835	'ZNF257'	mRNA	40	76.9367	0.925793	4.80457e-09	1.87348e-08
1043	'CD52'	mRNA	99.8	191.91	0.92544	2.41162e-20	1.6559e-19
54855	'TENT5C'	mRNA	308	592	0.924789	3.449e-59	5.55263e-58
9719	'ADAMTSL2'	mRNA	455.997	875.397	0.923035	2.30454e-86	5.27665e-85
10686	'CLDN16'	mRNA	6.69	12.84	0.922689	0.0170944	0.0305974
8357	'H3C10'	mRNA	97.3333	186.667	0.92158	1.05367e-19	7.06318e-19
387923	'SERP2'	mRNA	20.3333	38.95	0.919898	3.43085e-05	9.4222e-05
9023	'CH25H'	mRNA	23.6667	45.3333	0.919837	7.85293e-06	2.31999e-05
11105	'PRDM7'	mRNA	8.16	15.63	0.919798	0.00868783	0.0165247
3553	'IL1B'	mRNA	15.6667	30	0.919386	0.000278944	0.000677856
718	'C3'	mRNA	4042.33	7739	0.919081	0	0
114769	'CARD16'	mRNA	56.6667	108.467	0.918801	4.97e-12	2.3541e-11
348	'APOE'	mRNA	20221.1	38651.9	0.916802	0	0
814	'CAMK4'	mRNA	108.11	206.58	0.916322	1.9134e-21	1.3702e-20
3002	'GZMB'	mRNA	73.0933	139.62	0.915816	5.52642e-15	3.05944e-14
3601	'IL15RA'	mRNA	102.13	195.033	0.915436	2.64343e-20	1.81152e-19
375686	'SPATC1'	mRNA	29.3333	56	0.915008	7.60486e-07	2.48103e-06
60676	'PAPPA2'	mRNA	18.3333	35	0.915008	9.24655e-05	0.000240515
2205	'FCER1A'	mRNA	152.667	291.333	0.914407	1.77791e-29	1.65472e-28
105372704	'LOC105372704'	mRNA	43.9967	83.9133	0.913628	1.48619e-09	5.98576e-09
6491	'STIL'	mRNA	71.3333	136	0.91308	1.43778e-14	7.80421e-14
375616	'KCP'	mRNA	176.017	335.263	0.911704	1.64995e-33	1.68124e-32
5971	'RELB'	mRNA	366	697	0.911437	9.91966e-68	1.80616e-66
8343	'H2BC7'	mRNA	69	131.333	0.910687	4.58846e-14	2.43328e-13
27012	'KCNV1'	mRNA	6.67	12.6933	0.910434	0.0190529	0.0337476
7357	'UGCG'	mRNA	777.677	1479.85	0.910334	2.30422e-141	8.37358e-140
10331	'B3GNT3'	mRNA	23.6667	45	0.90919	1.03714e-05	3.02929e-05
8631	'SKAP1'	mRNA	62.5	118.823	0.909012	7.84928e-13	3.88494e-12
5021	'OXTR'	mRNA	13.3333	25.3333	0.908121	0.000949621	0.00213826
8317	'CDC7'	mRNA	64.9667	123.403	0.907732	3.05717e-13	1.54857e-12
4082	'MARCKS'	mRNA	3745.33	7112.67	0.907418	0	0
3174	'HNF4G'	mRNA	6.17667	11.7233	0.906604	0.0247588	0.042584
110599564	'EEF1AKMT4'	mRNA	16.3333	31	0.906571	0.00026144	0.00063833
6279	'S100A8'	mRNA	208	394.667	0.906173	9.22739e-39	1.06264e-37
100526664	'LY75-CD302'	mRNA	208.123	394.763	0.905671	9.78569e-39	1.12619e-37
2261	'FGFR3'	mRNA	19.3333	36.6667	0.9055	7.29322e-05	0.000192189
8698	'S1PR4'	mRNA	48	91	0.904954	4.22219e-10	1.76801e-09
8013	'NR4A3'	mRNA	208.153	394.387	0.904086	1.3645e-38	1.56622e-37
55843	'ARHGAP15'	mRNA	203.333	385	0.903133	1.19235e-37	1.33623e-36
166824	'RASSF6'	mRNA	9.33333	17.6667	0.902687	0.00603151	0.0118307
3576	'CXCL8'	mRNA	12.3333	23.3333	0.901951	0.00161205	0.00349809
7226	'TRPM2'	mRNA	667.693	1262.92	0.901624	5.08977e-119	1.60058e-117
864	'RUNX3'	mRNA	354.35	670.14	0.901409	5.08228e-64	8.72757e-63
3108	'HLA-DMA'	mRNA	1647.67	3115.36	0.901092	2.59534e-290	1.73511e-288
157570	'ESCO2'	mRNA	41.49	78.3767	0.899782	8.00876e-09	3.06827e-08
3117	'HLA-DQA1'	mRNA	1971.28	3723.53	0.899661	0	0
2886	'GRB7'	mRNA	12	22.6667	0.89966	0.00192431	0.00412611
8856	'NR1I2'	mRNA	6	11.3333	0.89966	0.028292	0.048057
11182	'SLC2A6'	mRNA	96.6667	182.35	0.897742	1.61166e-18	1.03217e-17
64499	'TPSB2'	mRNA	1101.01	2076.1	0.897172	9.28245e-193	4.49148e-191
84803	'GPAT3'	mRNA	51.6667	97.3333	0.895822	1.51148e-10	6.51454e-10
130367	'SGPP2'	mRNA	15.33	28.8767	0.895668	0.000487109	0.00114388
29121	'CLEC2D'	mRNA	469.843	884.72	0.895163	5.77018e-83	1.27133e-81
81671	'VMP1'	mRNA	2567	4830.33	0.89416	0	0
400581	'GRAPL'	mRNA	287.547	540.86	0.893581	2.76257e-51	3.9566e-50
313	'AOAH'	mRNA	631.667	1188	0.893417	2.17927e-110	6.33036e-109
81615	'TMEM163'	mRNA	35.3333	66.3333	0.890826	1.42526e-07	4.9563e-07
63967	'CLSPN'	mRNA	65.12	122.14	0.889485	9.95542e-13	4.89691e-12
23397	'NCAPH'	mRNA	53.3333	100.017	0.889253	1.10658e-10	4.81921e-10
4148	'MATN3'	mRNA	8	15	0.889012	0.0124924	0.0230165
6712	'SPTBN2'	mRNA	66.06	123.827	0.888595	7.27774e-13	3.61431e-12
3604	'TNFRSF9'	mRNA	30.4433	57.0533	0.888307	1.12533e-06	3.62008e-06
79883	'PODNL1'	mRNA	78.6667	147.333	0.887381	5.43336e-15	3.01173e-14
388524	'RPSAP58'	mRNA	62.6633	117.34	0.887123	3.08298e-12	1.47424e-11
25903	'OLFML2B'	mRNA	3906.33	7314.67	0.887099	0	0
27124	'INPP5J'	mRNA	18	33.6667	0.885446	0.000191827	0.00047667
100129543	'ZNF730'	mRNA	12.0667	22.5567	0.884648	0.00228511	0.00484106
146556	'C16orf89'	mRNA	17.3333	32.3333	0.881595	0.000271077	0.000660021
2175	'FANCA'	mRNA	136.947	255.387	0.881191	1.45202e-24	1.15765e-23
79781	'IQCA1'	mRNA	14.6667	27.3333	0.880242	0.000826546	0.0018795
51466	'EVL'	mRNA	1387.33	2585	0.879972	7.56385e-232	4.31558e-230
92162	'TMEM88'	mRNA	48.6667	90.6667	0.87976	1.14979e-09	4.66304e-09
10326	'SIRPB1'	mRNA	192.557	358.703	0.87963	9.81385e-34	1.00703e-32
10721	'POLQ'	mRNA	55.3333	103	0.878545	9.15301e-11	4.01111e-10
54329	'GPR85'	mRNA	43	80	0.877785	1.15022e-08	4.34395e-08
10105	'PPIF'	mRNA	231	429.333	0.876327	8.52036e-40	1.0023e-38
816	'CAMK2B'	mRNA	21	39	0.875207	7.04606e-05	0.00018604
50944	'SHANK1'	mRNA	42.3367	78.62	0.87511	1.67225e-08	6.24144e-08
246777	'SPESP1'	mRNA	18.5	34.3333	0.874206	0.00019475	0.000483454
440519	'ZNF724'	mRNA	50.68	94.0067	0.873468	7.24768e-10	2.97796e-09
7757	'ZNF208'	mRNA	144.68	268.317	0.873193	2.34694e-25	1.92188e-24
1265	'CNN2'	mRNA	1239.69	2295.1	0.870693	1.91217e-202	9.7083e-201
995	'CDC25C'	mRNA	6.66667	12.3333	0.869647	0.0262068	0.0448323
64581	'CLEC7A'	mRNA	320.69	593.143	0.869323	1.34942e-53	2.00308e-52
80128	'TRIM46'	mRNA	27.9067	51.5667	0.867951	5.67186e-06	1.69913e-05
6775	'STAT4'	mRNA	85.3333	157.667	0.867818	2.11336e-15	1.19489e-14
57282	'SLC4A10'	mRNA	23.7633	43.8467	0.865852	2.96434e-05	8.21703e-05
11065	'UBE2C'	mRNA	25.6667	47.3333	0.865082	1.45244e-05	4.17066e-05
128272	'ARHGEF19'	mRNA	47	86.6667	0.864938	4.462e-09	1.743e-08
440498	'HSBP1L1'	mRNA	21.3333	39.3333	0.864765	7.7762e-05	0.00020424
85236	'H2BC12'	mRNA	418.333	770.617	0.863482	2.54406e-68	4.66126e-67
55840	'EAF2'	mRNA	61	112.333	0.863027	2.63016e-11	1.19136e-10
157777	'MCMDC2'	mRNA	14.6667	27	0.86254	0.00108898	0.00243049
10148	'EBI3'	mRNA	27	49.6667	0.86144	9.62389e-06	2.81705e-05
85449	'KIAA1755'	mRNA	1116.33	2053.08	0.861146	5.49096e-178	2.44732e-176
8581	'LY6D'	mRNA	24.71	45.4433	0.861095	2.31954e-05	6.50899e-05
7185	'TRAF1'	mRNA	415.333	763.333	0.860165	2.90729e-67	5.2445e-66
6262	'RYR2'	mRNA	334	613.667	0.859729	2.18611e-54	3.28404e-53
8541	'PPFIA3'	mRNA	30.6667	56.3333	0.859439	2.55363e-06	7.91671e-06
55824	'PAG1'	mRNA	639.83	1174.37	0.858244	4.3995e-102	1.17472e-100
54440	'SASH3'	mRNA	823.667	1511.67	0.858129	8.23981e-131	2.78627e-129
58529	'MYOZ1'	mRNA	10	18.3333	0.856591	0.00745435	0.0143358
159371	'SLC35G1'	mRNA	69.6667	127.667	0.855963	1.70397e-12	8.26779e-12
3290	'HSD11B1'	mRNA	39.3333	72	0.854366	1.21605e-07	4.25158e-07
3753	'KCNE1'	mRNA	43.49	79.5933	0.854086	2.67429e-08	9.83886e-08
81930	'KIF18A'	mRNA	21.3333	39	0.852486	0.000101568	0.000263059
89857	'KLHL6'	mRNA	364.917	666.64	0.851463	5.41066e-58	8.53812e-57
3113	'HLA-DPA1'	mRNA	5698.23	10399.7	0.850083	0	0
11151	'CORO1A'	mRNA	807.433	1473.51	0.84996	1.57769e-125	5.16538e-124
51659	'GINS2'	mRNA	20.6667	37.6667	0.848104	0.000142927	0.000362459
4794	'NFKBIE'	mRNA	200.667	365.667	0.84785	2.24573e-32	2.23501e-31
92211	'CDHR1'	mRNA	18.6667	34	0.847192	0.000306328	0.000738763
91584	'PLXNA4'	mRNA	408.013	742.987	0.846842	7.568e-64	1.29581e-62
150763	'GPAT2'	mRNA	81.6267	148.633	0.846767	4.5421e-14	2.40943e-13
151556	'GPR155'	mRNA	419.023	761.603	0.844131	4.70059e-65	8.20893e-64
79081	'LBHD1'	mRNA	67.5567	122.727	0.8434	8.36105e-12	3.89293e-11
285590	'SH3PXD2B'	mRNA	3716	6743.67	0.841904	0	0
9173	'IL1RL1'	mRNA	141	255.667	0.840691	8.02429e-23	6.00656e-22
2263	'FGFR2'	mRNA	19.4933	35.3333	0.840171	0.000258252	0.000631427
80086	'TUBA4B'	mRNA	8.19667	14.8567	0.840123	0.017825	0.0317622
2591	'GALNT3'	mRNA	72.8133	131.947	0.839802	1.68444e-12	8.17531e-12
3007	'H1-3'	mRNA	282	510.333	0.837866	1.20072e-43	1.52293e-42
338323	'NLRP14'	mRNA	7	12.6667	0.837732	0.0290852	0.0492561
402778	'IFITM10'	mRNA	172.667	312.333	0.837219	2.4514e-27	2.13307e-26
84612	'PARD6B'	mRNA	15.87	28.6967	0.836703	0.00103322	0.00231401
83879	'CDCA7'	mRNA	26	47	0.836271	2.69881e-05	7.52146e-05
11322	'TMC6'	mRNA	829.977	1499.09	0.835066	6.18592e-124	2.01025e-122
146	'ADRA1D'	mRNA	24	43.3333	0.834565	5.73625e-05	0.000153165
81873	'ARPC5L'	mRNA	94	169.667	0.834092	1.75677e-15	9.98753e-15
83990	'BRIP1'	mRNA	120.573	217.607	0.833934	2.05491e-19	1.3634e-18
3014	'H2AX'	mRNA	479.333	864.333	0.83268	6.33929e-72	1.22021e-70
64092	'SAMSN1'	mRNA	230.667	415.667	0.831739	1.91099e-35	2.03854e-34
64946	'CENPH'	mRNA	23.68	42.6667	0.831562	6.89025e-05	0.000182146
4033	'IRAG2'	mRNA	130.333	234.667	0.830529	1.11896e-20	7.77147e-20
8862	'APLN'	mRNA	33.19	59.6667	0.828298	2.72134e-06	8.39947e-06
84953	'MICALCL'	mRNA	69.8167	125.38	0.826786	1.12789e-11	5.2182e-11
9746	'CLSTN3'	mRNA	1084.4	1946.65	0.826225	1.76163e-157	7.0449e-156
51513	'ETV7'	mRNA	33.6667	60.3333	0.823756	2.66915e-06	8.24855e-06
10804	'GJB6'	mRNA	192.333	344.667	0.823715	3.22864e-29	2.9859e-28
6327	'SCN2B'	mRNA	32	57.3333	0.823424	4.76282e-06	1.43887e-05
26207	'PITPNC1'	mRNA	426.89	764.673	0.823101	1.25611e-62	2.10748e-61
983	'CDK1'	mRNA	43	77	0.822644	1.17349e-07	4.10932e-07
56128	'PCDHB8'	mRNA	68.9233	123.42	0.822634	1.98828e-11	9.0671e-11
4846	'NOS3'	mRNA	675.667	1209.08	0.821652	1.2061e-97	3.06619e-96
201161	'CENPV'	mRNA	11	19.6667	0.820371	0.0075636	0.0145299
7291	'TWIST1'	mRNA	232.333	414.333	0.816717	2.65542e-34	2.76038e-33
9466	'IL27RA'	mRNA	142.333	253.667	0.815782	1.34158e-21	9.65452e-21
3371	'TNC'	mRNA	17161	30580.3	0.815592	0	0
643677	'CCDC168'	mRNA	10.6667	19	0.815012	0.00903922	0.0171354
23254	'KAZN'	mRNA	2357.83	4199.01	0.81471	0	0
5320	'PLA2G2A'	mRNA	7976.33	14193	0.813504	0	0
84968	'PNMA6A'	mRNA	25.6667	45.6667	0.813367	5.34021e-05	0.000143092
776	'CACNA1D'	mRNA	126.557	225.06	0.812648	3.17629e-19	2.09393e-18
11309	'SLCO2B1'	mRNA	6358.26	11305.7	0.812461	0	0
221830	'POLR1F'	mRNA	787.333	1399	0.811471	2.47564e-110	7.17935e-109
6515	'SLC2A3'	mRNA	636.75	1130.99	0.810905	1.84582e-89	4.3632e-88
9837	'GINS1'	mRNA	25.35	45	0.810061	6.42581e-05	0.000170382
84900	'RNFT2'	mRNA	28	49.6667	0.808973	2.74231e-05	7.63418e-05
1295	'COL8A1'	mRNA	597.807	1060.16	0.808657	1.38013e-83	3.06004e-82
871	'SERPINH1'	mRNA	2983.33	5285	0.8071	0	0
5023	'P2RX1'	mRNA	68.3333	121	0.806467	6.64042e-11	2.93721e-10
51302	'CYP39A1'	mRNA	24.6667	43.6667	0.806091	8.84199e-05	0.000230505
8632	'DNAH17'	mRNA	39	69	0.805244	8.49716e-07	2.7639e-06
200035	'NUDT17'	mRNA	30.3333	53.6667	0.805244	1.41066e-05	4.054e-05
2843	'GPR20'	mRNA	13	23	0.805244	0.00447426	0.00898701
9290	'GPR55'	mRNA	13	23	0.805244	0.00447426	0.00898701
116211	'TM4SF19'	mRNA	119.353	210.91	0.80351	8.5364e-18	5.33251e-17
10673	'TNFSF13B'	mRNA	240.667	424.667	0.801416	4.78966e-34	4.94086e-33
344	'APOC2'	mRNA	9.63667	17.0033	0.801333	0.0149369	0.0270507
256329	'LMNTD2'	mRNA	43.2767	76.3333	0.800846	2.54629e-07	8.66541e-07
80758	'PRR7'	mRNA	104.333	184	0.800627	1.2391e-15	7.09286e-15
5996	'RGS1'	mRNA	52	91.6667	0.800007	1.66941e-08	6.23217e-08
84561	'SLC12A8'	mRNA	37.0667	65.3233	0.799598	1.91987e-06	6.03525e-06
8345	'H2BC9'	mRNA	40.6667	71.6667	0.799577	6.11936e-07	2.00912e-06
9832	'JAKMIP2'	mRNA	27.9667	49.2833	0.799513	3.54058e-05	9.70377e-05
93145	'OLFM2'	mRNA	109	192	0.7989	3.42348e-16	2.01973e-15
11122	'PTPRT'	mRNA	40.3333	71	0.797968	7.21255e-07	2.35832e-06
136332	'LRGUK'	mRNA	136.333	239.987	0.797938	8.19839e-20	5.52319e-19
57537	'SORCS2'	mRNA	195.667	344.36	0.797641	1.03448e-27	9.12384e-27
333926	'PPM1J'	mRNA	18	31.6667	0.79709	0.000945131	0.0021298
204962	'SLC44A5'	mRNA	11.0167	19.38	0.797003	0.00970004	0.0182636
8534	'CHST1'	mRNA	72.77	128	0.79685	3.01697e-11	1.35989e-10
2562	'GABRB3'	mRNA	12.3167	21.6633	0.796765	0.00626157	0.012249
9829	'DNAJC6'	mRNA	22	38.6667	0.795709	0.000264163	0.000644351
4049	'LTA'	mRNA	17.6667	31.05	0.795685	0.00107911	0.00241155
163223	'ZNF676'	mRNA	31.2967	55	0.795544	1.36038e-05	3.91657e-05
83937	'RASSF4'	mRNA	1351.74	2374.36	0.794848	1.99399e-179	9.02501e-178
57419	'SLC24A3'	mRNA	106.667	187.333	0.79462	1.05383e-15	6.05607e-15
3218	'HOXB8'	mRNA	13.6667	24	0.794495	0.00410017	0.00828262
633	'BGN'	mRNA	10950.7	19230.3	0.794487	0	0
64410	'KLHL25'	mRNA	87.3333	153.333	0.794189	4.08309e-13	2.05693e-12
127943	'FCRLB'	mRNA	15	26.3333	0.794049	0.00265413	0.00556763
9021	'SOCS3'	mRNA	2594	4552	0.793444	0	0
114804	'RNF157'	mRNA	77.4633	135.9	0.793082	9.11519e-12	4.23506e-11
151258	'SLC38A11'	mRNA	47.0567	82.4733	0.79165	1.12993e-07	3.9679e-07
145864	'HAPLN3'	mRNA	164.333	288	0.791565	3.7065e-23	2.81296e-22
23251	'MINAR1'	mRNA	63.2233	110.757	0.790986	8.11478e-10	3.32177e-09
2256	'FGF11'	mRNA	35.44	62.0367	0.789864	4.39867e-06	1.33322e-05
9601	'PDIA4'	mRNA	1453.84	2543.46	0.789042	1.13734e-189	5.44308e-188
120939	'TMEM52B'	mRNA	53	92.6667	0.78818	2.12555e-08	7.88961e-08
96626	'LIMS3'	mRNA	10.3333	18.0567	0.787348	0.0134975	0.0246684
2533	'FYB1'	mRNA	1403	2451.33	0.787173	3.89405e-182	1.80445e-180
489	'ATP2A3'	mRNA	660.333	1153.67	0.787082	9.61945e-87	2.21121e-85
56169	'GSDMC'	mRNA	13.8567	24.1967	0.78635	0.00428246	0.00862896
84679	'SLC9A7'	mRNA	237.543	414.577	0.78557	3.30093e-32	3.27031e-31
5806	'PTX3'	mRNA	17	29.6667	0.78543	0.00157867	0.00343502
81575	'APOLD1'	mRNA	271.65	473.693	0.784326	1.83449e-36	2.0033e-35
3714	'JAG2'	mRNA	456.667	796	0.783749	5.33654e-60	8.69534e-59
89839	'ARHGAP11B'	mRNA	85.67	149.267	0.783152	1.54918e-12	7.52715e-12
644815	'FAM83G'	mRNA	62	108	0.782813	1.83734e-09	7.35272e-09
84446	'BRSK1'	mRNA	31	54	0.782813	2.12991e-05	6.00185e-05
10268	'RAMP3'	mRNA	437	761	0.782385	2.83611e-57	4.44341e-56
58512	'DLGAP3'	mRNA	27	47	0.781823	7.45092e-05	0.000196079
129080	'EMID1'	mRNA	237	412.333	0.781046	9.66901e-32	9.47747e-31
84962	'AJUBA'	mRNA	80.3333	139.667	0.780039	9.40183e-12	4.36476e-11
340267	'COL28A1'	mRNA	76.3333	132.667	0.779543	3.16392e-11	1.42356e-10
57535	'ELAPOR1'	mRNA	47.28	82.1533	0.779211	1.76775e-07	6.09525e-07
653125	'GOLGA8K'	mRNA	26.3367	45.6967	0.777138	0.000101976	0.000263921
92949	'ADAMTSL1'	mRNA	1257.33	2180.33	0.776303	2.02219e-158	8.12401e-157
126014	'OSCAR'	mRNA	196	339.667	0.775388	3.949e-26	3.30486e-25
9180	'OSMR'	mRNA	3015.27	5224.87	0.775228	0	0
1770	'DNAH9'	mRNA	18.6667	32.3333	0.77468	0.00111532	0.00248517
79047	'KCTD15'	mRNA	304	526	0.773113	2.37907e-39	2.77442e-38
54847	'SIDT1'	mRNA	99.01	171.283	0.77286	7.02958e-14	3.69871e-13
9086	'EIF1AY'	mRNA	58	100.333	0.772798	1.00386e-08	3.81258e-08
3620	'IDO1'	mRNA	32.3867	56.0233	0.77275	1.85619e-05	5.26185e-05
84624	'FNDC1'	mRNA	3011.55	5205.73	0.771714	0	0
25758	'KIAA1549L'	mRNA	29.3333	50.6667	0.770618	4.86626e-05	0.000130933
29089	'UBE2T'	mRNA	14.6667	25.3333	0.770618	0.00407577	0.00823902
116984	'ARAP2'	mRNA	700	1208.67	0.770111	1.6903e-87	3.90597e-86
3127	'HLA-DRB5'	mRNA	3774.35	6514.92	0.769642	0	0
284217	'LAMA1'	mRNA	93.6667	161.667	0.769536	4.26165e-13	2.14565e-12
283897	'C16orf54'	mRNA	250.19	431.733	0.769238	2.45688e-32	2.44377e-31
4234	'METTL1'	mRNA	59.1467	102	0.768322	9.00563e-09	3.43441e-08
50846	'DHH'	mRNA	67.6667	116.667	0.767997	7.96491e-10	3.26271e-09
124460	'SNX20'	mRNA	348	599.5	0.766794	5.32862e-44	6.79302e-43
6574	'SLC20A1'	mRNA	826.333	1422	0.765247	1.67034e-101	4.42628e-100
200407	'CREG2'	mRNA	13.6267	23.42	0.76343	0.0061571	0.0120649
51655	'RASD1'	mRNA	725.333	1246	0.76271	1.12129e-88	2.61178e-87
10870	'HCST'	mRNA	85	146	0.762555	8.33456e-12	3.8837e-11
2294	'FOXF1'	mRNA	28.3333	48.6667	0.762555	7.98534e-05	0.000209357
124976	'SPNS2'	mRNA	408.333	701.16	0.762118	1.22123e-50	1.73207e-49
1903	'S1PR3'	mRNA	1617.61	2777.43	0.76201	6.24243e-195	3.08007e-193
6300	'MAPK12'	mRNA	67	115	0.761523	1.38749e-09	5.60112e-09
56956	'LHX9'	mRNA	22.3333	38.3333	0.761523	0.000470589	0.00110716
8351	'H3C4'	mRNA	255.743	438.21	0.759048	4.38745e-32	4.34184e-31
100130958	'SYCE1L'	mRNA	15	25.6667	0.757055	0.00441509	0.00887782
653604	'H3C13'	mRNA	107.983	184.68	0.756341	2.34311e-14	1.2578e-13
2644	'GCHFR'	mRNA	199.357	340.53	0.754552	4.65337e-25	3.76831e-24
119	'ADD2'	mRNA	77.3967	132.203	0.754537	1.17595e-10	5.11243e-10
4200	'ME2'	mRNA	1084.62	1852.46	0.754379	1.86362e-128	6.22962e-127
11223	'MST1L'	mRNA	13.86	23.6567	0.753441	0.00649301	0.0126425
2623	'GATA1'	mRNA	27.3333	46.6533	0.75344	0.000132243	0.000336877
272	'AMPD3'	mRNA	502.667	857.333	0.752376	3.38226e-60	5.52132e-59
4065	'LY75'	mRNA	309.64	528.087	0.752305	9.4249e-38	1.05757e-36
57624	'NYAP2'	mRNA	22.2767	37.9767	0.751702	0.000578243	0.00134277
1000	'CDH2'	mRNA	18	30.6667	0.750796	0.00200522	0.00428753
115701	'ALPK2'	mRNA	10.63	18.11	0.750767	0.0175933	0.0314004
83543	'AIF1L'	mRNA	219.667	374	0.749844	4.40842e-27	3.81134e-26
2596	'GAP43'	mRNA	61.3333	104.333	0.748579	1.31687e-08	4.94456e-08
1647	'GADD45A'	mRNA	124	210.667	0.746744	7.66676e-16	4.44084e-15
8111	'GPR68'	mRNA	155.957	264.913	0.746497	1.6387e-19	1.09097e-18
9966	'TNFSF15'	mRNA	330.91	562.003	0.746262	1.5661e-39	1.83245e-38
3748	'KCNC3'	mRNA	279.333	474.333	0.746035	1.29221e-33	1.32133e-32
29844	'TFPT'	mRNA	76	129	0.745421	3.03593e-10	1.28138e-09
3305	'HSPA1L'	mRNA	15.3333	26	0.743962	0.00477042	0.00953376
80320	'SP6'	mRNA	15.3333	26	0.743962	0.00477042	0.00953376
2875	'GPT'	mRNA	25	42.3333	0.741988	0.000327197	0.000786925
1508	'CTSB'	mRNA	34238.3	57947	0.741243	0	0
3764	'KCNJ8'	mRNA	114.333	193.503	0.741234	1.66123e-14	8.98092e-14
390205	'LRRC10B'	mRNA	21.6667	36.6667	0.741114	0.000837093	0.00190151
5819	'NECTIN2'	mRNA	776.407	1312.9	0.739991	1.1919e-88	2.77255e-87
2729	'GCLC'	mRNA	360.657	609.677	0.73954	4.26734e-42	5.26386e-41
729857	'RGPD2'	mRNA	91.6467	154.86	0.738932	7.54593e-12	3.52748e-11
2615	'LRRC32'	mRNA	1280.67	2163.67	0.738705	2.12489e-144	7.91905e-143
5552	'SRGN'	mRNA	970.78	1639.06	0.737774	1.24862e-109	3.58537e-108
23086	'EXPH5'	mRNA	124.41	209.843	0.736332	1.92925e-15	1.09432e-14
8350	'H3C1'	mRNA	96.6667	163	0.735903	2.56984e-12	1.23189e-11
124925	'SEZ6'	mRNA	26.83	45.2367	0.735767	0.000227134	0.000558855
57722	'IGDCC4'	mRNA	295	497.333	0.73562	2.36527e-34	2.46168e-33
8858	'PROZ'	mRNA	11.03	18.58	0.734439	0.0183219	0.032545
3730	'ANOS1'	mRNA	439.333	739.667	0.733681	5.06926e-50	7.10345e-49
64080	'RBKS'	mRNA	21	35.3333	0.732762	0.00116759	0.00259439
643008	'SMIM5'	mRNA	26.7467	45	0.732688	0.000248638	0.000609196
57464	'STRIP2'	mRNA	45.8933	77.12	0.730942	1.69994e-06	5.37283e-06
80144	'FRAS1'	mRNA	36.3333	61	0.729637	2.13746e-05	6.0212e-05
197135	'PATL2'	mRNA	84.1233	141.22	0.729488	1.01007e-10	4.41315e-10
9133	'CCNB2'	mRNA	37.3333	62.6667	0.729356	1.66051e-05	4.7332e-05
116986	'AGAP2'	mRNA	333.667	559.667	0.728282	8.31991e-38	9.36578e-37
10653	'SPINT2'	mRNA	167.333	280.667	0.728255	8.9245e-20	5.99852e-19
715	'C1R'	mRNA	9882.37	16573.9	0.728106	0	0
51560	'RAB6B'	mRNA	134	224.667	0.727675	4.04504e-16	2.37841e-15
10630	'PDPN'	mRNA	968.667	1623.67	0.727305	5.4533e-106	1.51379e-104
195828	'ZNF367'	mRNA	112.427	188.31	0.726247	1.0301e-13	5.3828e-13
80149	'ZC3H12A'	mRNA	359.667	602.333	0.726023	2.3982e-40	2.8615e-39
2307	'FOXS1'	mRNA	56.3333	94.3333	0.725901	1.42873e-07	4.9664e-07
93517	'SDR42E1'	mRNA	32.6667	54.6967	0.725755	6.18245e-05	0.000164352
7223	'TRPC4'	mRNA	15.3333	25.6667	0.725346	0.00609433	0.0119472
3397	'ID1'	mRNA	614.667	1028.33	0.724554	2.19208e-67	3.96658e-66
256435	'ST6GALNAC3'	mRNA	86.1233	144.027	0.723982	8.79883e-11	3.8617e-10
1446	'CSN1S1'	mRNA	181	302.667	0.723862	5.38231e-21	3.79535e-20
1282	'COL4A1'	mRNA	12419.7	20758	0.723163	0	0
64651	'CSRNP1'	mRNA	490	818.86	0.722957	7.89664e-54	1.17717e-52
64782	'AEN'	mRNA	169	282.333	0.722498	1.24399e-19	8.31669e-19
4584	'MUC3A'	mRNA	87.3933	146	0.722495	7.0862e-11	3.1336e-10
10799	'RPP40'	mRNA	30.3333	50.6667	0.722255	0.000123499	0.000316258
50613	'UBQLN3'	mRNA	32.3333	54	0.722059	7.41971e-05	0.000195316
83890	'SPATA9'	mRNA	94.3833	157.56	0.721419	1.35017e-11	6.22029e-11
58489	'ABHD17C'	mRNA	98.6667	164.667	0.721036	4.8198e-12	2.28419e-11
4311	'MME'	mRNA	498.667	831.81	0.7203	2.59424e-54	3.88714e-53
391013	'PLA2G2C'	mRNA	19.79	33.01	0.720253	0.00199318	0.00426283
10734	'STAG3'	mRNA	33.7867	56.3433	0.719913	5.41525e-05	0.000144947
55544	'RBM38'	mRNA	205	341.667	0.719087	3.04771e-23	2.32103e-22
201798	'TIGD4'	mRNA	22	36.6667	0.719087	0.00114053	0.00253812
642273	'FAM110C'	mRNA	21	35	0.719087	0.00148014	0.0032347
221468	'TMEM217'	mRNA	19	31.6667	0.719087	0.00249949	0.00527037
763	'CA5A'	mRNA	14.1967	23.66	0.71902	0.00897086	0.0170224
140688	'NOL4L'	mRNA	738.47	1230.66	0.718943	3.22621e-79	6.80848e-78
79856	'SNX22'	mRNA	17.9967	29.9867	0.718713	0.00327397	0.00674351
1588	'CYP19A1'	mRNA	36.6033	60.9667	0.718167	2.78472e-05	7.74733e-05
92106	'OXNAD1'	mRNA	415.847	692.26	0.717384	3.44116e-45	4.47147e-44
25806	'VAX2'	mRNA	29.6633	49.3567	0.716686	0.000167528	0.000420284
79682	'CENPU'	mRNA	30.6667	51.02	0.716513	0.000130444	0.000332585
2828	'GPR4'	mRNA	156.303	259.967	0.7161	6.06982e-18	3.81071e-17
221692	'PHACTR1'	mRNA	263.33	437.9	0.715851	4.13412e-29	3.80522e-28
153572	'IRX2'	mRNA	29.6667	49.3333	0.715842	0.000170755	0.000427646
79814	'AGMAT'	mRNA	40.2067	66.83	0.715183	1.23511e-05	3.57707e-05
8444	'DYRK3'	mRNA	333.333	554	0.715042	2.5956e-36	2.81514e-35
3689	'ITGB2'	mRNA	4670.44	7762.11	0.715012	0	0
135458	'HUS1B'	mRNA	16.5333	27.4767	0.714951	0.00507718	0.0100944
2028	'ENPEP'	mRNA	103.333	171.667	0.714426	2.56922e-12	1.23193e-11
148206	'ZNF714'	mRNA	268.423	445.763	0.71389	1.80948e-29	1.68321e-28
6662	'SOX9'	mRNA	235.387	390.333	0.711796	6.94699e-26	5.76972e-25
64093	'SMOC1'	mRNA	423	701.333	0.711564	3.89977e-45	5.06363e-44
79623	'GALNT14'	mRNA	11.6667	19.3333	0.71082	0.0193583	0.0342366
63926	'ANKEF1'	mRNA	55.3333	91.6667	0.71037	3.59339e-07	1.20717e-06
5270	'SERPINE2'	mRNA	107.87	178.667	0.710099	1.22228e-12	5.96695e-12
2212	'FCGR2A'	mRNA	2331.69	3860.44	0.709509	9.72661e-239	5.67904e-237
348654	'GEN1'	mRNA	267.667	442.813	0.708383	6.51759e-29	5.96458e-28
9289	'ADGRG1'	mRNA	344.927	570.463	0.707966	1.00441e-36	1.1044e-35
9915	'ARNT2'	mRNA	106.68	176.26	0.706537	2.15945e-12	1.04029e-11
441478	'NRARP'	mRNA	205	338.333	0.704943	2.68135e-22	1.96925e-21
59341	'TRPV4'	mRNA	127	209.333	0.703095	2.50361e-14	1.34272e-13
10962	'MLLT11'	mRNA	22.65	37.3333	0.703075	0.00128813	0.00284132
165186	'TOGARAM2'	mRNA	112.333	185	0.701861	8.42951e-13	4.16623e-12
2633	'GBP1'	mRNA	478.827	787.673	0.700216	4.05079e-49	5.61787e-48
57096	'RPGRIP1'	mRNA	19.6667	32.3333	0.699392	0.00286799	0.00597049
27040	'LAT'	mRNA	166.333	273.333	0.698706	4.65861e-18	2.93843e-17
163227	'ZNF100'	mRNA	218.703	359.387	0.698683	3.03781e-23	2.31449e-22
55055	'ZWILCH'	mRNA	92.3333	151.667	0.698102	1.14085e-10	4.96351e-10
387758	'FIBIN'	mRNA	115.333	189.333	0.697241	6.22775e-13	3.10696e-12
79369	'B3GNT4'	mRNA	13.45	22.0733	0.69682	0.0140681	0.0256203
771	'CA12'	mRNA	375	615.333	0.696599	2.02761e-38	2.31222e-37
26468	'LHX6'	mRNA	254	416.667	0.696187	1.56474e-26	1.32469e-25
200150	'PLD5'	mRNA	33.47	54.9	0.696059	0.000109361	0.000281868
26508	'HEYL'	mRNA	355.667	583.333	0.695916	1.88606e-36	2.05577e-35
400966	'RGPD1'	mRNA	50.26	82.41	0.69553	2.1703e-06	6.77749e-06
342897	'NCCRP1'	mRNA	16.68	27.34	0.695016	0.00639938	0.0124865
146664	'MGAT5B'	mRNA	32.7067	53.55	0.693424	0.000139965	0.000355617
4069	'LYZ'	mRNA	3841.59	6286.87	0.692761	0	0
114784	'CSMD2'	mRNA	124.5	203.74	0.692705	1.15874e-13	6.04061e-13
254122	'SNX32'	mRNA	14.6667	24	0.692615	0.0108701	0.0202791
81539	'SLC38A1'	mRNA	536.667	878.093	0.69247	1.57163e-53	2.33096e-52
342372	'PKD1L3'	mRNA	46.6667	76.3333	0.692043	5.65812e-06	1.6956e-05
6752	'SSTR2'	mRNA	84.51	138.13	0.690954	1.07995e-09	4.39101e-09
9388	'LIPG'	mRNA	74.1733	121.22	0.690777	1.12684e-08	4.25749e-08
3310	'HSPA6'	mRNA	246.827	403.363	0.690703	2.1004e-25	1.7216e-24
3976	'LIF'	mRNA	125.333	204.667	0.689628	1.27083e-13	6.60336e-13
10581	'IFITM2'	mRNA	2324.91	3794.86	0.688992	5.01731e-223	2.78994e-221
8651	'SOCS1'	mRNA	67	109.333	0.688622	6.36118e-08	2.27951e-07
79778	'MICALL2'	mRNA	1041	1698.33	0.688271	9.82576e-101	2.56113e-99
115908	'CTHRC1'	mRNA	135.333	220.667	0.687473	1.6911e-14	9.13672e-14
140825	'NEURL2'	mRNA	130.99	213.48	0.686766	4.72274e-14	2.50146e-13
79174	'CRELD2'	mRNA	354.667	578	0.686727	2.45094e-35	2.60818e-34
66000	'TMEM108'	mRNA	333.667	543.667	0.686437	2.57663e-33	2.61182e-32
10849	'POLR1G'	mRNA	97.5	158.857	0.686373	8.01118e-11	3.52661e-10
55342	'STRBP'	mRNA	145.667	237.333	0.686366	1.93657e-15	1.09812e-14
255809	'C19orf38'	mRNA	20.6667	33.6667	0.686137	0.00277517	0.00579586
192683	'SCAMP5'	mRNA	182.333	297	0.686006	6.44634e-19	4.19132e-18
201799	'TMEM154'	mRNA	205.663	334.96	0.685826	4.00213e-21	2.83581e-20
9641	'IKBKE'	mRNA	243	395.667	0.685451	1.22308e-24	9.80929e-24
3099	'HK2'	mRNA	666	1083.67	0.684449	2.43069e-64	4.19055e-63
1075	'CTSC'	mRNA	2035.94	3312.6	0.684395	1.10113e-192	5.31332e-191
2912	'GRM2'	mRNA	35.6667	58	0.683598	9.08526e-05	0.000236389
629	'CFB'	mRNA	1036.73	1685.26	0.683048	1.14907e-98	2.94255e-97
9401	'RECQL4'	mRNA	138.667	225.333	0.682561	1.31835e-14	7.16483e-14
255057	'CBARP'	mRNA	63	102.333	0.681974	2.1279e-07	7.29256e-07
223117	'SEMA3D'	mRNA	135.333	219.667	0.68092	3.18874e-14	1.70287e-13
9450	'LY86'	mRNA	170.333	276.33	0.680153	1.81845e-17	1.12392e-16
387129	'NPSR1'	mRNA	15	24.3333	0.680093	0.0116167	0.0215229
10068	'IL18BP'	mRNA	424	687.667	0.679767	5.28788e-41	6.39217e-40
10926	'DBF4'	mRNA	69.6667	112.97	0.679521	5.5273e-08	1.98924e-07
58191	'CXCL16'	mRNA	1253.33	2032.33	0.679489	1.62466e-117	5.02782e-116
4486	'MST1R'	mRNA	46.6667	75.6667	0.679387	8.74771e-06	2.56959e-05
246329	'STAC3'	mRNA	68.4233	110.887	0.678647	7.5731e-08	2.69286e-07
51303	'FKBP11'	mRNA	168.73	273.26	0.67768	3.44725e-17	2.11496e-16
7177	'TPSAB1'	mRNA	1954.34	3161.88	0.676224	3.38666e-180	1.5529e-178
22996	'TTC39A'	mRNA	13.6033	22	0.675665	0.0170446	0.0305175
57475	'PLEKHH1'	mRNA	118.617	191.783	0.675292	1.91455e-12	9.25875e-12
56944	'OLFML3'	mRNA	655	1058.67	0.674803	2.17768e-61	3.61215e-60
1062	'CENPE'	mRNA	137	221.333	0.674167	4.27242e-14	2.26843e-13
23263	'MCF2L'	mRNA	798.11	1288.22	0.672841	6.29358e-74	1.24563e-72
11169	'WDHD1'	mRNA	92.3333	149	0.672511	6.28234e-10	2.59593e-09
23430	'TPSD1'	mRNA	330.65	533.347	0.67189	1.453e-31	1.41945e-30
55839	'CENPN'	mRNA	106.33	171.463	0.671473	3.49904e-11	1.57031e-10
388325	'SCIMP'	mRNA	305.627	492.84	0.671471	2.90396e-29	2.68705e-28
10251	'SPRY3'	mRNA	165	266	0.671082	1.63756e-16	9.76292e-16
8681	'JMJD7-PLA2G4B'	mRNA	226.59	365.243	0.670895	4.44721e-22	3.24437e-21
8330	'H2AC15'	mRNA	34.3333	55.3333	0.670661	0.000170701	0.000427569
11320	'MGAT4A'	mRNA	1368.54	2204.45	0.669904	3.39219e-124	1.10442e-122
1545	'CYP1B1'	mRNA	10874	17514.3	0.669764	0	0
90865	'IL33'	mRNA	422	679.333	0.668998	1.8966e-39	2.21768e-38
374378	'GALNT18'	mRNA	290.897	467.837	0.66762	1.34475e-27	1.17773e-26
7851	'MALL'	mRNA	396.857	638.243	0.66761	4.89531e-37	5.43041e-36
57332	'CBX8'	mRNA	57	91.6667	0.667557	1.4485e-06	4.60805e-06
55200	'PLEKHG6'	mRNA	108.683	174.69	0.666788	3.03933e-11	1.36891e-10
121551	'BTBD11'	mRNA	310.333	498.663	0.666369	3.24278e-29	2.99739e-28
3936	'LCP1'	mRNA	2918.33	4685.67	0.665231	1.6709e-258	1.04901e-256
10135	'NAMPT'	mRNA	1177.33	1889	0.664222	3.88051e-105	1.07041e-103
7294	'TXK'	mRNA	108.337	173.783	0.66389	4.05934e-11	1.81571e-10
577	'ADGRB3'	mRNA	202	324	0.66376	2.00725e-19	1.3333e-18
387694	'SH2D4B'	mRNA	41.3767	66.3367	0.663111	4.60856e-05	0.000124343
10622	'POLR3G'	mRNA	26	41.6667	0.662504	0.0012524	0.00276773
5003	'SLC22A18AS'	mRNA	13.5267	21.6767	0.662458	0.0199557	0.0351832
84281	'C2orf88'	mRNA	31.47	50.43	0.662427	0.00038605	0.000919256
158405	'KIAA1958'	mRNA	182.04	291.46	0.661164	1.61351e-17	9.99725e-17
29028	'ATAD2'	mRNA	277.333	443.667	0.659977	9.24871e-26	7.64513e-25
9618	'TRAF4'	mRNA	172.333	275.667	0.659845	1.33911e-16	8.02184e-16
1359	'CPA3'	mRNA	565.667	904.667	0.659556	1.0532e-50	1.49618e-49
140701	'ABHD16B'	mRNA	43.37	69.36	0.659528	3.37566e-05	9.28081e-05
84300	'UQCC2'	mRNA	118	188.667	0.659174	8.17087e-12	3.81046e-11
2239	'GPC4'	mRNA	363	580	0.658205	5.13538e-33	5.16665e-32
25807	'RHBDD3'	mRNA	312.04	498.453	0.657849	1.38974e-28	1.25737e-27
169522	'KCNV2'	mRNA	22.3333	35.6667	0.6575	0.00302345	0.00626138
79075	'DSCC1'	mRNA	37	59	0.655311	0.000143154	0.000362982
3581	'IL9R'	mRNA	31.3667	50	0.654818	0.000468254	0.00110226
4316	'MMP7'	mRNA	85.3333	136	0.654547	8.04935e-09	3.08248e-08
2118	'ETV4'	mRNA	18.6567	29.72	0.653865	0.00706837	0.0136715
1277	'COL1A1'	mRNA	64061.3	101975	0.652816	0	0
79465	'ULBP3'	mRNA	31.37	49.9133	0.652161	0.000496421	0.00116497
140685	'ZBTB46'	mRNA	594	945	0.651973	7.55716e-52	1.09217e-50
5292	'PIM1'	mRNA	732.333	1164.67	0.651466	2.14821e-63	3.6426e-62
5228	'PGF'	mRNA	781.273	1242.3	0.651232	1.86673e-67	3.38485e-66
57705	'WDFY4'	mRNA	1917.57	3048.78	0.651073	1.11885e-162	4.61124e-161
6347	'CCL2'	mRNA	458.333	728.667	0.650984	2.80852e-40	3.34198e-39
84069	'PLEKHN1'	mRNA	37.3333	59.3333	0.6505	0.000151534	0.000383233
317761	'C14orf39'	mRNA	17	27	0.649546	0.0107001	0.0199961
92312	'MEX3A'	mRNA	72	114.333	0.649299	1.5172e-07	5.2614e-07
101929937	'LOC101929937'	mRNA	18.3767	29.18	0.649227	0.00799641	0.0153026
283385	'MORN3'	mRNA	27.98	44.4267	0.649152	0.001067	0.00238632
9002	'F2RL3'	mRNA	13.66	21.6667	0.647641	0.0225809	0.0392467
23149	'FCHO1'	mRNA	218.667	346.667	0.646938	8.00908e-20	5.39981e-19
79056	'PRRG4'	mRNA	67.21	106.55	0.646905	4.37212e-07	1.45538e-06
1284	'COL4A2'	mRNA	14120.7	22384	0.646781	0	0
57089	'ENTPD7'	mRNA	293.333	464.667	0.645777	6.03117e-26	5.0234e-25
3383	'ICAM1'	mRNA	1242.21	1966.73	0.645005	6.19569e-104	1.68254e-102
54762	'GRAMD1C'	mRNA	22.3333	35.3333	0.643953	0.00376223	0.00765203
222183	'SRRM3'	mRNA	67.97	107.53	0.643891	4.32257e-07	1.43943e-06
57091	'CASS4'	mRNA	126.677	200.333	0.643373	5.43587e-12	2.56851e-11
54058	'C21orf58'	mRNA	165.487	261.593	0.642733	3.53081e-15	1.97716e-14
890	'CCNA2'	mRNA	81	128	0.642272	3.75553e-08	1.36618e-07
8344	'H2BC6'	mRNA	102.333	161.667	0.641868	6.41411e-10	2.64851e-09
8339	'H2BC8'	mRNA	57	90	0.641085	4.10553e-06	1.24761e-05
4776	'NFATC4'	mRNA	1017.78	1606.74	0.64084	2.62714e-84	5.86951e-83
10044	'SH2D3C'	mRNA	784.57	1238.49	0.64073	2.15718e-65	3.77474e-64
79958	'DENND1C'	mRNA	234	369.333	0.640537	1.12519e-20	7.81165e-20
3491	'CCN1'	mRNA	779	1229.33	0.640303	7.56014e-65	1.31112e-63
81618	'ITM2C'	mRNA	576.333	909	0.639499	2.571e-48	3.52376e-47
93426	'SYCE1'	mRNA	30.6667	48.3533	0.639066	0.000760947	0.00174005
441027	'TMEM150C'	mRNA	95	149.667	0.637875	3.35472e-09	1.31811e-08
653073	'GOLGA8J'	mRNA	50.27	79.1833	0.637621	1.71137e-05	4.87499e-05
144097	'SPINDOC'	mRNA	187	294.333	0.636534	1.26379e-16	7.57842e-16
7710	'ZNF154'	mRNA	156.98	247.073	0.63648	3.38164e-14	1.80423e-13
2882	'GPX7'	mRNA	156.333	246	0.636155	3.94268e-14	2.0959e-13
4803	'NGF'	mRNA	22.6667	35.6667	0.636126	0.00398188	0.0080604
4053	'LTBP2'	mRNA	5266.39	8284.99	0.635807	0	0
1890	'TYMP'	mRNA	4372.29	6872.11	0.634488	0	0
160622	'TAMALIN'	mRNA	1028.85	1616.61	0.634058	2.93994e-83	6.48563e-82
115273	'RAB42'	mRNA	178.227	280.023	0.633956	8.68721e-16	5.01699e-15
151246	'SGO2'	mRNA	79	124	0.632537	9.17972e-08	3.2457e-07
163154	'PRR22'	mRNA	26.3333	41.3333	0.632537	0.00203999	0.00435603
1509	'CTSD'	mRNA	21018	32966	0.631475	0	0
146183	'OTOA'	mRNA	26.6433	41.7867	0.63139	0.00196015	0.00419884
3399	'ID3'	mRNA	1130.32	1772.37	0.631072	2.37684e-90	5.65663e-89
4188	'MDFI'	mRNA	168.643	264.333	0.630505	7.39073e-15	4.06966e-14
23753	'SDF2L1'	mRNA	100	156.667	0.62982	2.20586e-09	8.77337e-09
341	'APOC1'	mRNA	514.503	806.017	0.629751	6.28369e-42	7.70764e-41
11025	'LILRB3'	mRNA	100.247	156.92	0.628597	2.28198e-09	9.06785e-09
29992	'PILRA'	mRNA	458.06	716.33	0.62721	3.37048e-37	3.75316e-36
23504	'RIMBP2'	mRNA	61.0667	95.49	0.627086	3.28659e-06	1.00626e-05
57522	'SRGAP1'	mRNA	1297.21	2028.25	0.626947	6.09314e-102	1.62447e-100
9263	'STK17A'	mRNA	363.633	568.4	0.626544	8.19636e-30	7.6733e-29
115111	'SLC26A7'	mRNA	13.6667	21.3333	0.62457	0.0284539	0.0483131
3227	'HOXC11'	mRNA	30.37	47.3933	0.624159	0.00109964	0.00245211
55228	'PNMA8A'	mRNA	77.6667	121.187	0.623985	1.8123e-07	6.24151e-07
3594	'IL12RB1'	mRNA	115.467	180.137	0.623737	2.02989e-10	8.65939e-10
140	'ADORA3'	mRNA	317.63	495.333	0.623174	5.86805e-26	4.89218e-25
3756	'KCNH1'	mRNA	40.3667	62.92	0.622476	0.000175802	0.000439342
4824	'NKX3-1'	mRNA	40	62.3333	0.622126	0.000189918	0.000472328
3798	'KIF5A'	mRNA	46	71.6667	0.62179	6.33956e-05	0.000168325
5521	'PPP2R2B'	mRNA	40.6667	63.3333	0.62124	0.000171893	0.000430432
150372	'NFAM1'	mRNA	1099.87	1712.25	0.620689	7.35049e-85	1.65066e-83
60598	'KCNK15'	mRNA	136	211.667	0.620309	6.91734e-12	3.24489e-11
4261	'CIITA'	mRNA	5539.88	8619.39	0.619853	0	0
575	'ADGRB1'	mRNA	27	42	0.619552	0.00227206	0.00481517
387914	'SHISA2'	mRNA	27.6667	43	0.61831	0.00205099	0.00437738
783	'CACNB2'	mRNA	74.9567	116.497	0.618282	3.89704e-07	1.30293e-06
5579	'PRKCB'	mRNA	400	621.333	0.617489	1.20746e-31	1.18024e-30
3059	'HCLS1'	mRNA	1242.33	1929.67	0.617421	1.62239e-94	4.00251e-93
167465	'ZNF366'	mRNA	328.667	510.333	0.616936	3.0059e-26	2.52767e-25
8743	'TNFSF10'	mRNA	420.577	653	0.616836	4.11615e-33	4.14597e-32
5788	'PTPRC'	mRNA	2302.19	3574.32	0.616784	4.45658e-173	1.97125e-171
94039	'ZNF101'	mRNA	215.327	334.143	0.616062	1.07473e-17	6.69211e-17
2745	'GLRX'	mRNA	742.667	1152.43	0.61601	5.71186e-57	8.90908e-56
9672	'SDC3'	mRNA	3720.33	5771.33	0.615595	3.04707e-277	1.99151e-275
122769	'LRR1'	mRNA	55.6667	86.3333	0.615226	1.36981e-05	3.94179e-05
83593	'RASSF5'	mRNA	512.333	794.333	0.614784	1.1087e-39	1.29987e-38
23704	'KCNE4'	mRNA	311.06	482.253	0.61472	9.58241e-25	7.72414e-24
2177	'FANCD2'	mRNA	153.333	237.667	0.61439	5.74208e-13	2.87121e-12
117177	'RAB3IP'	mRNA	92.2033	142.853	0.613766	2.37796e-08	8.80039e-08
634	'CEACAM1'	mRNA	24.6467	38.1833	0.613672	0.00390801	0.00792735
126326	'GIPC3'	mRNA	143.333	222	0.613307	3.55249e-12	1.69321e-11
64098	'PARVG'	mRNA	816.59	1264.04	0.612476	1.08195e-61	1.79975e-60
4171	'MCM2'	mRNA	177.667	275	0.61238	1.0824e-14	5.91188e-14
400499	'LOC400499'	mRNA	87.87	135.95	0.611755	5.6515e-08	2.03227e-07
4173	'MCM4'	mRNA	314.667	486	0.609254	1.48245e-24	1.18137e-23
27071	'DAPP1'	mRNA	125.29	193.5	0.609184	1.09517e-10	4.77187e-10
760	'CA2'	mRNA	22.6667	35	0.608904	0.00608072	0.0119219
7762	'ZNF215'	mRNA	67.6933	104.417	0.607388	2.26817e-06	7.06674e-06
3700	'ITIH4'	mRNA	444.333	685.333	0.607285	9.24706e-34	9.49979e-33
1441	'CSF3R'	mRNA	971	1497.34	0.60698	1.32287e-71	2.53516e-70
347240	'KIF24'	mRNA	96.6667	149	0.606344	1.70924e-08	6.37544e-08
51351	'ZNF117'	mRNA	992.087	1528.79	0.605974	7.37549e-73	1.43703e-71
1564	'CYP2D7'	mRNA	39.12	60.2667	0.605576	0.000340569	0.000817516
114757	'CYGB'	mRNA	868.307	1337.38	0.605251	7.78632e-64	1.33189e-62
51056	'LAP3'	mRNA	789.447	1215.87	0.605197	3.4223e-58	5.41999e-57
10615	'SPAG5'	mRNA	126.667	195	0.604559	1.24183e-10	5.39213e-10
9843	'HEPH'	mRNA	155.333	239	0.603765	1.121e-12	5.49399e-12
2983	'GUCY1B1'	mRNA	246.333	379	0.603708	3.28477e-19	2.16382e-18
2049	'EPHB3'	mRNA	190.667	293.333	0.60361	3.26569e-15	1.83046e-14
414332	'LCN10'	mRNA	47.6667	73.3333	0.60361	8.14347e-05	0.000213247
6676	'SPAG4'	mRNA	17.3333	26.6667	0.60361	0.0175019	0.0312597
9262	'STK17B'	mRNA	1184.4	1821.95	0.603449	7.70578e-86	1.75748e-84
23768	'FLRT2'	mRNA	1288.52	1981.75	0.603183	3.95507e-93	9.63519e-92
6781	'STC1'	mRNA	57.6667	88.6667	0.602776	1.51042e-05	4.3265e-05
2329	'FMO4'	mRNA	158.903	244.307	0.602666	6.89035e-13	3.43166e-12
100507747	'C13orf46'	mRNA	183.667	282.333	0.602431	1.18522e-14	6.45933e-14
151648	'SGO1'	mRNA	46.2967	71.16	0.60228	0.000107216	0.000276583
54995	'OXSM'	mRNA	64	98.3333	0.60173	5.36811e-06	1.6131e-05
3770	'KCNJ14'	mRNA	23.04	35.3633	0.600235	0.00648046	0.0126222
2207	'FCER1G'	mRNA	864	1326	0.600099	2.25322e-62	3.76958e-61
5414	'SEPTIN4'	mRNA	239	366.7	0.599711	1.95467e-18	1.24911e-17
3490	'IGFBP7'	mRNA	6642.95	10191	0.599528	0	0
2542	'SLC37A4'	mRNA	223.953	343.467	0.599094	2.4539e-17	1.5124e-16
4135	'MAP6'	mRNA	108.663	166.643	0.59902	3.65487e-09	1.43443e-08
84251	'SGIP1'	mRNA	323.007	495.28	0.598802	2.79314e-24	2.2058e-23
5163	'PDK1'	mRNA	760.393	1165.88	0.598727	7.64394e-55	1.15723e-53
57405	'SPC25'	mRNA	34.7067	53.2133	0.598697	0.000862577	0.00195357
8970	'H2BC11'	mRNA	35.6667	54.6667	0.598207	0.000739209	0.00169343
53919	'SLCO1C1'	mRNA	87.2967	133.727	0.59741	1.35144e-07	4.71081e-07
10525	'HYOU1'	mRNA	1629.2	2495.67	0.59739	8.24493e-115	2.48568e-113
3574	'IL7'	mRNA	123.323	188.897	0.597273	3.74686e-10	1.57386e-09
2153	'F5'	mRNA	428.31	655.967	0.597089	1.80907e-31	1.75848e-30
7186	'TRAF2'	mRNA	192.337	294.54	0.596951	5.34949e-15	2.969e-14
11006	'LILRB4'	mRNA	1725.07	2641.66	0.596914	3.0578e-121	9.8096e-120
55103	'RALGPS2'	mRNA	165	252.667	0.596891	4.46379e-13	2.24291e-12
27085	'MTBP'	mRNA	64	98	0.596832	6.51366e-06	1.94036e-05
6464	'SHC1'	mRNA	2787	4267.59	0.59683	1.39753e-194	6.87616e-193
2022	'ENG'	mRNA	9130.64	13980.7	0.596768	0	0
8942	'KYNU'	mRNA	2330.41	3567.08	0.596282	1.03856e-162	4.29041e-161
114822	'RHPN1'	mRNA	179.667	275	0.596231	4.47329e-14	2.37365e-13
24	'ABCA4'	mRNA	22	33.6667	0.595939	0.00830858	0.0158619
3665	'IRF7'	mRNA	497.25	760.897	0.595851	4.19747e-36	4.53565e-35
55083	'KIF26B'	mRNA	94.46	144.503	0.595449	4.65792e-08	1.68362e-07
401399	'PRRT4'	mRNA	74.3333	113.667	0.59485	1.28806e-06	4.11635e-06
1303	'COL12A1'	mRNA	4883.33	7467	0.594784	0	0
51311	'TLR8'	mRNA	364.667	557.333	0.594084	9.28065e-27	7.9375e-26
2027	'ENO3'	mRNA	17.6667	27	0.594051	0.0184315	0.0327264
1894	'ECT2'	mRNA	187.353	286.11	0.59293	1.87188e-14	1.0101e-13
55620	'STAP2'	mRNA	35.2933	53.8867	0.592654	0.000892006	0.00201683
27436	'EML4'	mRNA	1040.67	1588.67	0.59243	1.03804e-72	2.01354e-71
899	'CCNF'	mRNA	137.633	210	0.591681	5.77745e-11	2.56782e-10
11200	'CHEK2'	mRNA	81.3333	124	0.590543	5.06034e-07	1.67334e-06
6666	'SOX12'	mRNA	308.333	470	0.590292	1.40714e-22	1.04394e-21
64321	'SOX17'	mRNA	199	303.333	0.590257	4.01716e-15	2.24377e-14
4908	'NTF3'	mRNA	59.1267	39.77	-0.590007	0.00048678	0.00114326
8938	'BAIAP3'	mRNA	40.6667	27.3333	-0.591064	0.00376396	0.00765466
107987290	'LOC107987290'	mRNA	127.85	85.9233	-0.591209	2.77225e-07	9.39603e-07
84292	'WDR83'	mRNA	160.877	108.1	-0.591467	8.10977e-09	3.10425e-08
288	'ANK3'	mRNA	4736.58	3180.36	-0.592536	1.27866e-215	6.95562e-214
56112	'PCDHGA3'	mRNA	223.287	149.903	-0.592743	1.0013e-11	4.64602e-11
85458	'DIXDC1'	mRNA	1406.67	944.333	-0.592791	1.91553e-65	3.35524e-64
364	'AQP7'	mRNA	779.203	523.023	-0.593003	4.58779e-37	5.09897e-36
770	'CA11'	mRNA	203.163	136.333	-0.59338	8.10551e-11	3.56634e-10
91977	'MYOZ3'	mRNA	45.2067	30.3033	-0.594937	0.00212132	0.00451867
11067	'DEPP1'	mRNA	2449.91	1641.8	-0.59533	1.98211e-113	5.92469e-112
4357	'MPST'	mRNA	638.667	428	-0.595331	6.86069e-31	6.58116e-30
51207	'DUSP13'	mRNA	33.0333	22.1333	-0.59558	0.00855984	0.0163043
56904	'SH3GLB2'	mRNA	2173.56	1456.27	-0.595655	5.97174e-101	1.55888e-99
10811	'NOXA1'	mRNA	503	337	-0.595688	1.05392e-24	8.46425e-24
623	'BDKRB1'	mRNA	69.6667	46.6667	-0.595954	0.000133292	0.000339452
5916	'RARG'	mRNA	1991	1333.33	-0.596334	8.09087e-93	1.96833e-91
107985388	'LOC107985388'	mRNA	194.153	129.967	-0.596933	1.69173e-10	7.25751e-10
257313	'UTS2B'	mRNA	72.9033	48.78	-0.597573	8.94541e-05	0.000232993
857	'CAV1'	mRNA	7878.67	5267.67	-0.598666	0	0
10974	'ADIRF'	mRNA	3807.52	2545.31	-0.59889	4.81666e-177	2.14133e-175
23236	'PLCB1'	mRNA	1725.95	1153.33	-0.599457	1.86365e-81	4.04007e-80
51454	'GULP1'	mRNA	791	528.333	-0.600108	2.249e-38	2.56301e-37
384	'ARG2'	mRNA	117.333	78.3333	-0.600793	5.91606e-07	1.94383e-06
56127	'PCDHB9'	mRNA	191.97	128.097	-0.601526	1.60799e-10	6.9152e-10
9946	'CRYZL1'	mRNA	365.667	244	-0.601526	1.08725e-18	7.01963e-18
23042	'PDXDC1'	mRNA	3673.5	2450.86	-0.601744	2.5041e-172	1.10205e-170
10900	'RUNDC3A'	mRNA	97.4433	64.9967	-0.602076	5.12217e-06	1.54079e-05
9419	'CRIPT'	mRNA	1059.59	706.487	-0.602655	3.49363e-51	4.99139e-50
440050	'KRTAP5-7'	mRNA	27	18	-0.602841	0.0162653	0.0292568
10071	'MUC12'	mRNA	32	21.3333	-0.602841	0.00889782	0.0169003
3664	'IRF6'	mRNA	37	24.6667	-0.602841	0.0049095	0.00978325
153768	'PRELID2'	mRNA	424.327	282.857	-0.602982	1.60392e-21	1.15093e-20
55063	'ZCWPW1'	mRNA	90.1333	60.0533	-0.603695	1.10308e-05	3.21438e-05
4515	'MTCP1'	mRNA	30.4967	20.3167	-0.603866	0.010538	0.0197162
653333	'FAM86B2'	mRNA	397.32	264.667	-0.604003	2.61333e-20	1.79159e-19
4256	'MGP'	mRNA	6094.67	4058.67	-0.60442	8.44621e-287	5.58279e-285
131616	'TMEM42'	mRNA	105.597	70.27	-0.605462	1.83729e-06	5.78396e-06
79694	'MANEA'	mRNA	615.14	409.17	-0.606093	9.87687e-31	9.43826e-30
720	'C4A'	mRNA	385.317	256.28	-0.606202	7.3195e-20	4.9406e-19
142684	'RAB40A'	mRNA	84.1333	55.9533	-0.606332	2.01086e-05	5.681e-05
80765	'STARD5'	mRNA	290.217	193.007	-0.606358	2.39071e-15	1.34692e-14
84144	'SYDE2'	mRNA	525	349	-0.606969	1.55155e-26	1.31417e-25
5355	'PLP2'	mRNA	1199	797	-0.607058	2.05629e-58	3.28033e-57
115948	'CCDC151'	mRNA	53.6667	35.6667	-0.607328	0.000648946	0.00149683
284739	'C20orf204'	mRNA	102.333	68	-0.607548	2.46833e-06	7.66174e-06
54829	'ASPN'	mRNA	2659	1766	-0.608277	1.07311e-127	3.56672e-126
1608	'DGKG'	mRNA	294.333	195.333	-0.609391	1.13932e-15	6.53019e-15
285148	'IAH1'	mRNA	402.333	267	-0.60943	7.49867e-21	5.26228e-20
25880	'TMEM186'	mRNA	69.3333	46	-0.609794	0.000100118	0.000259381
133957	'CCDC127'	mRNA	708.913	470.273	-0.609988	1.51925e-35	1.62164e-34
3315	'HSPB1'	mRNA	8013.67	5315.67	-0.61009	0	0
3899	'AFF3'	mRNA	1471	975.677	-0.610204	6.81454e-72	1.31025e-70
4843	'NOS2'	mRNA	65.3333	43.3333	-0.61022	0.000157598	0.000397307
59339	'PLEKHA2'	mRNA	4705.99	3119.93	-0.610863	3.88126e-226	2.18598e-224
83394	'PITPNM3'	mRNA	450	298.333	-0.610878	3.18088e-23	2.42034e-22
1634	'DCN'	mRNA	39072.3	25903.3	-0.610888	0	0
7102	'TSPAN7'	mRNA	1244.67	825	-0.611172	2.77733e-61	4.59808e-60
3790	'KCNS3'	mRNA	144.333	95.6667	-0.611195	1.85992e-08	6.92567e-08
100529261	'CHURC1-FNTB'	mRNA	82.3067	54.5467	-0.611397	2.15074e-05	6.05665e-05
28978	'TMEM14A'	mRNA	112.667	74.6667	-0.611403	6.66461e-07	2.18364e-06
5252	'PHF1'	mRNA	1001.4	663.373	-0.611999	8.97906e-50	1.2542e-48
83992	'CTTNBP2'	mRNA	2900.33	1921	-0.612239	1.04592e-140	3.76963e-139
63971	'KIF13A'	mRNA	3544.33	2347.06	-0.612538	1.1902e-171	5.17307e-170
63915	'BLOC1S5'	mRNA	277.083	183.383	-0.613336	5.38784e-15	2.98934e-14
219348	'PLAC9'	mRNA	1106.33	732	-0.613744	4.51628e-55	6.86694e-54
548644	'POLR2J3'	mRNA	1470.34	972.83	-0.613768	1.35598e-72	2.62736e-71
161835	'FSIP1'	mRNA	72.6567	48.0667	-0.613937	6.1591e-05	0.000163756
541468	'LURAP1'	mRNA	365.333	241.667	-0.614073	2.55976e-19	1.69195e-18
23492	'CBX7'	mRNA	3307.69	2187.3	-0.614548	2.96313e-161	1.20703e-159
56130	'PCDHB6'	mRNA	87.39	57.7767	-0.614859	1.08237e-05	3.15716e-05
85004	'RERG'	mRNA	899	594.333	-0.614927	3.1083e-45	4.04495e-44
7145	'TNS1'	mRNA	49363.1	32615.3	-0.615762	0	0
63895	'PIEZO2'	mRNA	1544.33	1020	-0.616293	1.06197e-76	2.18584e-75
23353	'SUN1'	mRNA	3383	2234.33	-0.616337	9.95467e-166	4.17144e-164
778	'CACNA1F'	mRNA	30.3333	20	-0.618782	0.00913235	0.0172913
7122	'CLDN5'	mRNA	477.333	314.667	-0.619051	4.36179e-25	3.53545e-24
245806	'VGLL2'	mRNA	74.3333	49	-0.619106	4.44466e-05	0.000120217
2070	'EYA4'	mRNA	241.377	159	-0.620138	1.7235e-13	8.87384e-13
4674	'NAP1L2'	mRNA	27.3333	18	-0.620543	0.013099	0.0240077
654	'BMP6'	mRNA	513.643	337.933	-0.621907	4.44449e-27	3.83874e-26
115811	'IQCD'	mRNA	71	46.6667	-0.623305	5.95458e-05	0.00015868
65062	'TMEM237'	mRNA	553.333	363.667	-0.62341	3.67281e-29	3.38951e-28
5067	'CNTN3'	mRNA	34	22.3333	-0.624214	0.00540673	0.0106962
403	'ARL3'	mRNA	347.667	228.333	-0.624442	5.67496e-19	3.70076e-18
976	'ADGRE5'	mRNA	4466.76	2933.47	-0.624496	2.69282e-223	1.50215e-221
2946	'GSTM2'	mRNA	537.397	352.82	-0.624933	1.7401e-28	1.56708e-27
153770	'PLAC8L1'	mRNA	32	21	-0.625561	0.0068535	0.0132853
494470	'RNF165'	mRNA	204.257	134.007	-0.625957	8.19292e-12	3.81871e-11
253935	'ANGPTL5'	mRNA	162.667	106.667	-0.626688	1.02135e-09	4.15947e-09
81616	'ACSBG2'	mRNA	53.68	35.1833	-0.627371	0.000446336	0.00105464
339761	'CYP27C1'	mRNA	632	413.937	-0.628393	1.6181e-33	1.6507e-32
51168	'MYO15A'	mRNA	365.333	239.16	-0.629116	4.21831e-20	2.87502e-19
83999	'KREMEN1'	mRNA	2824.36	1847.53	-0.630207	3.14607e-144	1.16999e-142
100506115	'PELATON'	mRNA	940.727	615.347	-0.630254	2.70853e-49	3.77127e-48
91663	'MYADM'	mRNA	7408.98	4841.51	-0.631698	0	0
346689	'KLRG2'	mRNA	69.3767	45.33	-0.631863	5.89519e-05	0.000157217
266675	'BEST4'	mRNA	25	16.3333	-0.631987	0.0158749	0.0286164
1038	'CDR1'	mRNA	2760.3	1802.73	-0.632523	6.49806e-142	2.3762e-140
1906	'EDN1'	mRNA	163.333	106.667	-0.632588	6.83611e-10	2.81612e-09
5307	'PITX1'	mRNA	984.333	642.79	-0.632678	7.75378e-52	1.11874e-50
1397	'CRIP2'	mRNA	2349	1533.33	-0.633254	2.61952e-121	8.41899e-120
375057	'STUM'	mRNA	692	451.667	-0.633392	4.9393e-37	5.47228e-36
102723750	'LOC102723750'	mRNA	43.0767	28.1133	-0.63353	0.00151018	0.00329501
229	'ALDOB'	mRNA	47	30.6667	-0.633868	0.000914385	0.00206397
91851	'CHRDL1'	mRNA	1037.67	677	-0.633994	9.60835e-55	1.44961e-53
79168	'LILRA6'	mRNA	799.937	521.557	-0.63494	1.02252e-42	1.27659e-41
51226	'COPZ2'	mRNA	532.333	347	-0.635273	5.07006e-29	4.65935e-28
378108	'TRIM74'	mRNA	540.807	352.22	-0.636514	1.48866e-29	1.38773e-28
3736	'KCNA1'	mRNA	503.61	327.923	-0.636827	1.17149e-27	1.0296e-26
10249	'GLYAT'	mRNA	70.6667	46	-0.637274	4.40709e-05	0.000119293
79038	'ZFYVE21'	mRNA	745.313	484.86	-0.638157	2.90293e-40	3.44964e-39
406	'ARNTL'	mRNA	198.333	129	-0.638434	7.14535e-12	3.34826e-11
238	'ALK'	mRNA	41	26.6667	-0.638465	0.00182863	0.00393298
79875	'THSD4'	mRNA	687.213	446.737	-0.639212	2.30402e-37	2.57216e-36
11141	'IL1RAPL1'	mRNA	20	13	-0.639367	0.0292901	0.0495505
125170	'MIEF2'	mRNA	245.877	159.7	-0.640449	1.95387e-14	1.05337e-13
5455	'POU3F3'	mRNA	79.67	51.7367	-0.640728	1.31043e-05	3.78083e-05
157773	'C8orf48'	mRNA	37	24	-0.642369	0.00291184	0.00604884
339829	'CCDC39'	mRNA	52.55	34.0733	-0.642926	0.000384572	0.000915986
10076	'PTPRU'	mRNA	607.667	394	-0.642963	1.44644e-33	1.47731e-32
57447	'NDRG2'	mRNA	1659.24	1074.67	-0.644515	6.10641e-89	1.43378e-87
10319	'LAMC3'	mRNA	520.013	336.667	-0.645106	3.96447e-29	3.6529e-28
91298	'C12orf29'	mRNA	174.667	113	-0.64616	7.93235e-11	3.49366e-10
57509	'MTUS1'	mRNA	4007.48	2592.54	-0.646205	5.40616e-213	2.91367e-211
284805	'C20orf203'	mRNA	78.3333	50.6667	-0.646468	1.32448e-05	3.8176e-05
6660	'SOX5'	mRNA	10061.5	6504.33	-0.647254	0	0
8326	'FZD9'	mRNA	27.3333	17.6667	-0.64751	0.00997146	0.0187263
1163	'CKS1B'	mRNA	260.667	168.333	-0.648763	1.57046e-15	8.94282e-15
9899	'SV2B'	mRNA	1991.46	1285.74	-0.6491	1.09731e-107	3.11011e-106
283383	'ADGRD1'	mRNA	651.333	420.333	-0.64974	1.6931e-36	1.85121e-35
57683	'ZDBF2'	mRNA	2909.59	1876.95	-0.6503	6.28932e-157	2.49804e-155
4982	'TNFRSF11B'	mRNA	177.333	114.333	-0.651096	4.23181e-11	1.89093e-10
56938	'ARNTL2'	mRNA	1138.02	733.443	-0.651651	9.11399e-63	1.53206e-61
112268131	'LOC112268131'	mRNA	79.6667	51.3333	-0.651959	9.59805e-06	2.80995e-05
2036	'EPB41L1'	mRNA	7251.03	4672	-0.652025	0	0
613	'BCR'	mRNA	5113.23	3293.03	-0.652697	5.28389e-276	3.41522e-274
54206	'ERRFI1'	mRNA	13637.9	8782.33	-0.65282	0	0
89927	'BMERB1'	mRNA	1448.33	932.333	-0.653354	9.79522e-80	2.07716e-78
4128	'MAOA'	mRNA	849.333	546.667	-0.653548	1.55063e-47	2.09574e-46
3423	'IDS'	mRNA	6206.62	3991.35	-0.65481	0	0
50863	'NTM'	mRNA	354.727	228.103	-0.654899	6.79495e-21	4.7761e-20
8994	'LIMD1'	mRNA	4878.74	3133.13	-0.656783	2.38004e-266	1.51046e-264
23012	'STK38L'	mRNA	1472	944.667	-0.657779	5.84214e-82	1.27119e-80
6237	'RRAS'	mRNA	1286	825	-0.658303	6.1281e-72	1.18086e-70
3084	'NRG1'	mRNA	40.8567	26.2	-0.658883	0.00137691	0.00302572
1950	'EGF'	mRNA	68.6667	44	-0.659985	3.26811e-05	9.00349e-05
1288	'COL4A6'	mRNA	21.3333	13.6667	-0.660326	0.0205362	0.0360542
400961	'PAIP2B'	mRNA	204	130.667	-0.660556	7.76054e-13	3.84319e-12
60529	'ALX4'	mRNA	51	32.6667	-0.660556	0.000340128	0.000816567
55323	'LARP6'	mRNA	524.947	336.183	-0.660801	1.3497e-30	1.28486e-29
23409	'SIRT4'	mRNA	107.503	68.71	-0.663668	1.7585e-07	6.06575e-07
653567	'TMEM236'	mRNA	71.81	45.8367	-0.665561	1.87147e-05	5.30002e-05
10110	'SGK2'	mRNA	141	90	-0.665577	2.00897e-09	8.01026e-09
5563	'PRKAA2'	mRNA	201.667	128.667	-0.666213	7.06414e-13	3.51122e-12
23052	'ENDOD1'	mRNA	1233	786.333	-0.666838	1.33547e-70	2.52342e-69
6913	'TBX15'	mRNA	2568.67	1637.33	-0.66755	2.87245e-145	1.07738e-143
1748	'DLX4'	mRNA	1322.33	842.667	-0.66793	8.54774e-76	1.74298e-74
2557	'GABRA4'	mRNA	3435.33	2189	-0.668056	7.4515e-194	3.63567e-192
147670	'SMIM17'	mRNA	19.7533	12.5833	-0.66846	0.0242432	0.0418244
5046	'PCSK6'	mRNA	6294.19	4008.63	-0.668789	0	0
4921	'DDR2'	mRNA	10289.7	6548.67	-0.669801	0	0
117166	'WFIKKN1'	mRNA	36.6667	23.3333	-0.669955	0.00209813	0.004472
5896	'RAG1'	mRNA	66.64	42.3233	-0.672813	3.14849e-05	8.69446e-05
6261	'RYR1'	mRNA	748.667	475.333	-0.673262	2.73173e-44	3.49263e-43
51285	'RASL12'	mRNA	636.333	404	-0.673306	6.56199e-38	7.39638e-37
84254	'CAMKK1'	mRNA	695.667	441.667	-0.673317	2.77008e-41	3.36482e-40
91409	'CCDC74B'	mRNA	110.173	69.94	-0.673464	8.4793e-08	3.00533e-07
3855	'KRT7'	mRNA	38.3333	24.3333	-0.673544	0.00157774	0.00343342
326624	'RAB37'	mRNA	170.817	108.307	-0.675205	2.30748e-11	1.04818e-10
4886	'NPY1R'	mRNA	129.333	82	-0.675277	5.97211e-09	2.31433e-08
57519	'STARD9'	mRNA	6641.67	4207.33	-0.676517	0	0
8528	'DDO'	mRNA	123.667	78.3333	-0.676637	1.2067e-08	4.54843e-08
7077	'TIMP2'	mRNA	48618.6	30787.7	-0.677031	0	0
5212	'VIT'	mRNA	1173.12	742.763	-0.677254	4.44787e-69	8.27058e-68
728734	'NPIPB8'	mRNA	28.3533	17.95	-0.677413	0.0063053	0.0123249
80714	'PBX4'	mRNA	99.99	63.28	-0.677912	2.85442e-07	9.6596e-07
2026	'ENO2'	mRNA	423	267.667	-0.678098	4.57688e-26	3.8212e-25
1759	'DNM1'	mRNA	7123.34	4504.11	-0.679188	0	0
23623	'RUSC1'	mRNA	1510.67	955	-0.679491	6.41471e-89	1.50415e-87
400258	'C14orf180'	mRNA	154	97.3333	-0.679803	1.70672e-10	7.31821e-10
2045	'EPHA7'	mRNA	67	42.3333	-0.680245	2.50498e-05	7.00802e-05
26230	'TIAM2'	mRNA	546.333	345	-0.681063	2.00619e-33	2.03831e-32
5507	'PPP1R3C'	mRNA	583.333	368	-0.682493	1.06763e-35	1.14377e-34
79901	'CYBRD1'	mRNA	14444.7	9112.33	-0.682523	0	0
202500	'TCTE1'	mRNA	21.6667	13.6667	-0.682694	0.0162092	0.0291619
1646	'AKR1C2'	mRNA	1603.89	1011.63	-0.682773	4.46268e-95	1.11035e-93
140545	'RNF32'	mRNA	186.5	117.587	-0.683329	1.67255e-12	8.12207e-12
10003	'NAALAD2'	mRNA	116.333	73.3333	-0.683602	2.44157e-08	9.02249e-08
84101	'USP44'	mRNA	19.9033	12.5333	-0.685118	0.0208067	0.0364559
116987	'AGAP1'	mRNA	2909.72	1832.1	-0.68526	5.77274e-172	2.52788e-170
255239	'ANKK1'	mRNA	80	50.3333	-0.686364	3.45736e-06	1.0554e-05
1805	'DPT'	mRNA	2097.25	1317.33	-0.688763	1.29837e-125	4.25884e-124
51375	'SNX7'	mRNA	694.667	436.333	-0.688768	7.71004e-43	9.64636e-42
163255	'ZNF540'	mRNA	179.733	112.703	-0.691206	2.5515e-12	1.22411e-11
203	'AK1'	mRNA	1568.09	981.837	-0.693329	1.71513e-95	4.29175e-94
80270	'HSD3B7'	mRNA	2064.67	1292.33	-0.693809	2.88625e-125	9.41444e-124
256714	'MAP7D2'	mRNA	51.6667	32.3333	-0.69409	0.000165158	0.000414813
652	'BMP4'	mRNA	628	393	-0.694114	2.10076e-39	2.45476e-38
90203	'SNX21'	mRNA	2475.73	1548.64	-0.694732	3.72276e-150	1.43947e-148
83439	'TCF7L1'	mRNA	1288.97	805.503	-0.696138	2.20802e-79	4.67098e-78
744	'MPPED2'	mRNA	238	148.667	-0.696759	4.95694e-16	2.89515e-15
8293	'SERF1A'	mRNA	42.1967	26.35	-0.697204	0.000631226	0.00145788
6335	'SCN9A'	mRNA	1082.91	676.197	-0.697281	3.53465e-67	6.36964e-66
134829	'CLVS2'	mRNA	47	29.3333	-0.697998	0.00030534	0.000736685
113026	'PLCD3'	mRNA	1366.21	852.643	-0.698043	2.01754e-84	4.51908e-83
84727	'SPSB2'	mRNA	156.667	97.6667	-0.699638	3.95153e-11	1.76839e-10
6284	'S100A13'	mRNA	757.877	472.333	-0.700036	7.10015e-48	9.66326e-47
55558	'PLXNA3'	mRNA	4001.09	2491.16	-0.701453	1.71899e-245	1.03116e-243
6505	'SLC1A1'	mRNA	603	375.333	-0.701864	1.28554e-38	1.47656e-37
845	'CASQ2'	mRNA	62.6667	39	-0.702102	2.77918e-05	7.73314e-05
6281	'S100A10'	mRNA	5476	3407.67	-0.702216	0	0
280	'AMY2B'	mRNA	370.69	230.673	-0.70224	2.09811e-24	1.66442e-23
10579	'TACC2'	mRNA	1803.05	1120.66	-0.703976	1.97259e-112	5.82663e-111
1809	'DPYSL3'	mRNA	6562	4076.33	-0.704742	0	0
51715	'RAB23'	mRNA	861	534.667	-0.705252	7.81569e-55	1.18221e-53
201501	'ZBTB7C'	mRNA	2773.05	1721.94	-0.705318	2.05845e-172	9.08208e-171
445329	'SULT1A4'	mRNA	366.44	227.537	-0.705356	2.55416e-24	2.01889e-23
201625	'DNAH12'	mRNA	36	22.3333	-0.706677	0.00140047	0.00307363
1831	'TSC22D3'	mRNA	3558	2205.67	-0.70773	6.00791e-222	3.3197e-220
23544	'SEZ6L'	mRNA	115.667	71.6667	-0.708477	9.52574e-09	3.62566e-08
246721	'POLR2J2'	mRNA	620.797	384.383	-0.709453	1.97989e-40	2.36884e-39
123803	'NTAN1'	mRNA	1288.46	797.66	-0.709684	5.10296e-82	1.11173e-80
1056	'CEL'	mRNA	28	17.3333	-0.709756	0.00468254	0.00937578
7123	'CLEC3B'	mRNA	3128.33	1936	-0.710194	1.41034e-196	6.99817e-195
2905	'GRIN2C'	mRNA	71.1867	44.0167	-0.711435	6.2215e-06	1.85839e-05
2879	'GPX4'	mRNA	5661.67	3499.33	-0.712025	0	0
26266	'SLC13A4'	mRNA	87	53.6667	-0.714867	5.26003e-07	1.73708e-06
27445	'PCLO'	mRNA	35.6667	22	-0.714951	0.00131653	0.00290066
51170	'HSD17B11'	mRNA	1058.67	652.667	-0.715708	1.04553e-68	1.92572e-67
161291	'TMEM30B'	mRNA	487.333	300.333	-0.716223	1.28981e-32	1.29026e-31
100529239	'RPS10-NUDT3'	mRNA	155.563	95.83	-0.716831	1.76467e-11	8.07261e-11
81578	'COL21A1'	mRNA	372.667	229.333	-0.718318	1.87509e-25	1.53836e-24
51308	'REEP2'	mRNA	40.6667	25	-0.719797	0.000559579	0.00130288
494551	'WEE2'	mRNA	17.82	10.9533	-0.720006	0.0223318	0.0388406
1361	'CPB2'	mRNA	29.84	18.34	-0.720132	0.00310745	0.00641864
64792	'IFT22'	mRNA	262.693	161.343	-0.721124	1.57903e-18	1.01201e-17
79861	'TUBAL3'	mRNA	19	11.6667	-0.721485	0.0181106	0.0322088
1645	'AKR1C1'	mRNA	2211.42	1357.33	-0.72208	1.29916e-143	4.80087e-142
8633	'UNC5C'	mRNA	1291.87	791.397	-0.724866	2.89649e-85	6.5549e-84
130574	'LYPD6'	mRNA	16.3333	10	-0.725698	0.0276358	0.0470449
401262	'CRIP3'	mRNA	16.3333	10	-0.725698	0.0276358	0.0470449
9729	'KIAA0408'	mRNA	619.97	379.467	-0.726104	5.57414e-42	6.84689e-41
9906	'SLC35E2A'	mRNA	3087.12	1888.4	-0.726971	5.04439e-202	2.54633e-200
307	'ANXA4'	mRNA	2734.48	1672.2	-0.7274	2.30215e-179	1.03662e-177
1589	'CYP21A2'	mRNA	21.6567	13.24	-0.727786	0.0110084	0.0205088
11155	'LDB3'	mRNA	172.8	105.623	-0.728053	6.77073e-13	3.374e-12
8557	'TCAP'	mRNA	18	11	-0.728372	0.0203678	0.0357908
388610	'TRNP1'	mRNA	230.333	140.667	-0.729321	9.83314e-17	5.92491e-16
400451	'FAM174B'	mRNA	192.333	117.333	-0.730874	2.85319e-14	1.5274e-13
85002	'FAM86B1'	mRNA	1117.79	681	-0.732805	2.04638e-75	4.14386e-74
6785	'ELOVL4'	mRNA	94.6667	57.6667	-0.732997	8.85245e-08	3.13378e-07
105372883	'LINC02767'	mRNA	139.143	84.68	-0.734357	8.29078e-11	3.64328e-10
6506	'SLC1A2'	mRNA	47.6667	29	-0.734806	0.000142574	0.000361827
3955	'LFNG'	mRNA	1965.67	1195.33	-0.735484	5.49933e-132	1.86318e-130
2812	'GP1BB'	mRNA	43.8367	26.6433	-0.736242	0.000258321	0.000631508
118491	'CFAP70'	mRNA	137.23	83.3767	-0.736759	9.87719e-11	4.3209e-10
301	'ANXA1'	mRNA	6489	3942	-0.736947	0	0
22874	'PLEKHA6'	mRNA	1340	814	-0.737011	6.45949e-91	1.54148e-89
3690	'ITGB3'	mRNA	3061.4	1859.62	-0.737058	3.46807e-205	1.78667e-203
83660	'TLN2'	mRNA	3591.46	2179.56	-0.738415	4.05266e-241	2.38209e-239
55273	'TMEM100'	mRNA	732	443.667	-0.740246	7.1238e-51	1.01448e-49
[truncated: 794 more rows]
