# Supplementary material for: Construction and analysis of a lncRNA–miRNA–mRNA competing endogenous RNA network from inflamed and normal synovial tissues after anterior cruciate ligament and/or meniscus injuries
Source: Front Genet. 2022 Oct 17;13:983020. doi: 10.3389/fgene.2022.983020 (PMC9619217; doi:10.3389/fgene.2022.983020)
Supplement: Supplementary file 1 [file DataSheet1.ZIP › additional files 6.27/Additional file 4 Data S3.xlsx]

## Sheet: Sheet1
Gene ID	Gene Symbol	Type	control_8e9a5970f000 Average Read Count	inflamed_8e9a5970f000 Average Read Count	log2 (inflamed / control)	Pvalue(inflamed / control)	Qvalue (inflamed / control)
100048912	'CDKN2B-AS1'	lncRNA	36.7367	87.1333	1.20384	1.5e-14	4.96e-13
100093630	'SNHG8'	lncRNA	206.333	139.667	-0.605157	2.17e-11	5.58e-10
100125556	'FAM86JP'	lncRNA	28.4167	14.3367	-1.0292	8.65e-05	0.000768
100126793	'GHRLOS'	lncRNA	34.2867	21.0767	-0.744169	0.00105413	0.00662712
100128023	'DPPA2P3'	lncRNA	10.5133	3.66667	-1.56185	0.000953	0.00607355
100128059	'LOC100128059'	lncRNA	0	9.66667	5.81581	2.66e-08	4.74e-07
100128076	'LOC100128076'	lncRNA	3.95333	0.783333	-2.37754	0.00741463	0.0327673
100128126	'STAU2-AS1'	lncRNA	3.08	0.333333	-3.25006	0.00547905	0.0256945
100128239	'LINC02731'	lncRNA	187.413	109.283	-0.820318	7.98e-17	3.06e-15
100128252	'ZNF667-AS1'	lncRNA	246.127	159.753	-0.665723	1.74e-15	6.07e-14
100128288	'LOC100128288'	lncRNA	74.3567	49.0033	-0.64375	2.17e-05	0.000225
100128292	'DLG5-AS1'	lncRNA	10.2633	2.58	-2.03422	8.94e-05	0.00079
100128310	'LOC100128310'	lncRNA	0.333333	3.33333	3.27976	0.00425317	0.0210319
100128378	'LINC00696'	lncRNA	0	2.66667	3.95783	0.00607868	0.027863
100128420	'LINC00892'	lncRNA	5.33333	13	1.24323	0.0023216	0.012905
100128640	'ACVR2B-AS1'	lncRNA	45.3333	19.3333	-1.27165	4.25e-09	8.5e-08
100128653	'LOC100128653'	lncRNA	21.6667	6.66667	-1.74261	2.92e-07	4.4e-06
100128788	'SRRM2-AS1'	lncRNA	1.82333	6.52667	1.7976	0.0045897	0.0223286
100128890	'FAM66B'	lncRNA	27.7	54.0433	0.922063	1.12e-06	1.53e-05
100128893	'GATA6-AS1'	lncRNA	29.1033	16.54	-0.857393	0.000651	0.00443508
100129138	'LOC100129138'	lncRNA	2	9.00333	2.12829	0.000198	0.00157986
100129196	'MATN1-AS1'	lncRNA	10.8567	4.38	-1.35175	0.00258185	0.0140598
100129215	'LOC100129215'	lncRNA	9.51333	0	-5.87708	2.16e-08	3.91e-07
100129269	'LINC01160'	lncRNA	6.16333	13.86	1.12698	0.00362891	0.0184359
100129460	'DPY19L1P1'	lncRNA	32.7167	13.96	-1.27089	6.1e-07	8.79e-06
100129794	'SLC25A21-AS1'	lncRNA	36	19	-0.964166	2.84e-05	0.000286
100129800	'ZNF807P'	lncRNA	15.3833	6	-1.4005	0.000228	0.00179417
100129858	'SCOC-AS1'	lncRNA	1.81667	11.55	2.62636	1.82e-06	2.4e-05
100129961	'CCNT2-AS1'	lncRNA	35.1267	13.9467	-1.37481	3.99e-08	6.93e-07
100130172	'LOC100130172'	lncRNA	7.40667	0	-5.51596	7.97e-07	1.12e-05
100130207	'LOC100130207'	lncRNA	36.3367	23	-0.70196	0.00135411	0.00823026
100130231	'LINC00861'	lncRNA	42.54	235.327	2.4256	2.82e-94	6.95e-92
100130370	'LOC100130370'	lncRNA	507.313	273.827	-0.931782	1.16e-52	1.39e-50
100130373	'LOC100130373'	lncRNA	5.89667	1.46	-2.0561	0.00278932	0.014904
100130476	'WAKMAR2'	lncRNA	13.0267	48.5133	1.85475	2.9e-15	9.99e-14
100130887	'ATE1-AS1'	lncRNA	28.3333	52.9567	0.860144	5.5e-06	6.48e-05
100130987	'LOC100130987'	lncRNA	88.3333	54.6667	-0.734465	2.01e-07	3.11e-06
100130992	'LOC100130992'	lncRNA	255.333	161.667	-0.701528	2.07e-17	8.4e-16
100131060	'LINC01135'	lncRNA	94.3967	58.4967	-0.73255	8.27e-08	1.37e-06
100131193	'CCDC183-AS1'	lncRNA	0.986667	6.79	2.74061	0.000182	0.0014707
100131234	'MIR181A1HG'	lncRNA	755.853	1236.5	0.667916	1.35e-69	2.17e-67
100131289	'LOC100131289'	lncRNA	19.26	34.1433	0.783828	0.000752	0.00499551
100131434	'LINC00893'	lncRNA	555.773	325.983	-0.811867	6.77e-46	7.36e-44
100131561	'FKSG29'	lncRNA	46	30.6667	-0.627131	0.00110256	0.0069011
100131604	'DPP4-DT'	lncRNA	21.6667	12.6667	-0.816608	0.0047758	0.0230519
100131943	'LOC100131943'	lncRNA	33.84	12.3333	-1.49833	8.95e-09	1.71e-07
100131998	'RRN3P3'	lncRNA	33.3133	2.66667	-3.68516	7.61e-22	3.8e-20
100132111	'C2CD4D-AS1'	lncRNA	29.7533	49.4033	0.689389	0.00029	0.00220959
100132116	'ACTA2-AS1'	lncRNA	11.9833	25.72	1.05969	0.000164	0.00134189
100132249	'LOC100132249'	lncRNA	65.0367	108.98	0.70257	4.43e-08	7.63e-07
100132288	'TEKT4P2'	lncRNA	46.9967	126.43	1.38554	5.29e-25	3.07e-23
100132417	'FCGR1CP'	lncRNA	35.26	111.08	1.61333	2.34e-27	1.52e-25
100132724	'DCAF13P3'	lncRNA	26.3333	51.6667	0.930176	1.62e-06	2.15e-05
100132831	'TNIP2P1'	lncRNA	11.88	5.39333	-1.18145	0.00454272	0.0221467
100132923	'FAM66D'	lncRNA	33.4733	22.5933	-0.609283	0.0066758	0.029881
100133669	'LY6E-DT'	lncRNA	168.823	115.393	-0.591123	3.05e-09	6.19e-08
100134868	'LOC100134868'	lncRNA	269.943	181.39	-0.61573	7.47e-15	2.52e-13
100188947	'HECTD2-AS1'	lncRNA	5.92667	0	-5.19435	1.1e-05	0.000121
100188949	'LINC00426'	lncRNA	18.8333	80.44	2.05246	1.58e-27	1.04e-25
100188953	'LINC00092'	lncRNA	33.0333	19.03	-0.837815	0.000369	0.00270826
100188954	'DNMBP-AS1'	lncRNA	0	4	4.54279	0.000492	0.00349556
100190938	'RAMP2-AS1'	lncRNA	944	430.037	-1.1765	2.76e-140	1e-137
100190986	'LOC100190986'	lncRNA	723.733	2071.29	1.47483	0	0
100192386	'FLJ16779'	lncRNA	2.49667	8.33333	1.69672	0.00209479	0.011851
100233156	'LOC100233156'	lncRNA	647.487	1190.5	0.836477	2.52e-98	6.65e-96
100233209	'PCED1B-AS1'	lncRNA	34.0833	69.4267	0.984255	5.61e-09	1.1e-07
100270746	'LOC100270746'	lncRNA	17.14	28.83	0.708036	0.00459551	0.0223392
100271835	'LIMS3-LOC440895'	lncRNA	1.92333	9.42333	2.25046	8.08e-05	0.000723
100272217	'LOC100272217'	lncRNA	19.6667	11.6667	-0.795528	0.00857434	0.0367327
100272228	'LINC00894'	lncRNA	1478.32	939.04	-0.696871	1.01e-91	2.33e-89
100286925	'PPM1F-AS1'	lncRNA	105.883	36.36	-1.58422	3.16e-26	1.95e-24
100287082	'GACAT2'	lncRNA	14.3333	2.66667	-2.46843	1.88e-07	2.91e-06
100287225	'LINC01630'	lncRNA	43	10.6633	-2.05385	7.1e-16	2.54e-14
100287314	'LINC00941'	lncRNA	37.9033	59.7167	0.613641	0.000326	0.00244456
100287329	'LOC100287329'	lncRNA	0	5.83333	5.08711	1.8e-05	0.000189
100287467	'LOC100287467'	lncRNA	107.667	67.65	-0.712578	2.29e-08	4.13e-07
100287559	'ADPGK-AS1'	lncRNA	3.66667	14.6667	1.95783	6.76e-06	7.81e-05
100287639	'MTHFD2P1'	lncRNA	17.6667	8	-1.18513	0.000522	0.00365855
100287837	'LOC100287837'	lncRNA	30.86	19.3033	-0.719056	0.00256223	0.0139694
100287846	'LOC100287846'	lncRNA	41.4367	26.44	-0.690354	0.000746	0.00496265
100288077	'WTAPP1'	lncRNA	38.6667	76	0.932741	5.53e-09	1.09e-07
100288162	'LOC100288162'	lncRNA	20.7367	3.66667	-2.54181	1.86e-10	4.36e-09
100288198	'HMGN3-AS1'	lncRNA	92.3133	62.83	-0.597254	9.64e-06	0.000107
100288432	'IL10RB-DT'	lncRNA	1.56333	7.29667	2.18044	0.000669	0.00452431
100288778	'WASH8P'	lncRNA	314.413	496.833	0.617931	1.8e-25	1.07e-23
100288911	'CRIM1-DT'	lncRNA	4.76333	14.1867	1.53232	0.000192	0.00153906
100289061	'ADAMTSL4-AS2'	lncRNA	32.8233	60.44	0.838614	2.02e-06	2.64e-05
100289124	'FAM27E2'	lncRNA	2.88333	0	-4.15487	0.00331523	0.0171488
100289137	'FAM95C'	lncRNA	2	8	1.95783	0.000886	0.00574777
100289230	'LOC100289230'	lncRNA	102.943	65.8767	-0.686179	1.25e-07	1.99e-06
100289361	'LOC100289361'	lncRNA	7	1.66667	-2.11256	0.000918	0.00589777
100289373	'UBAC2-AS1'	lncRNA	9.84	0	-5.92579	1.25e-08	2.35e-07
100289509	'KCNIP2-AS1'	lncRNA	4	0.333333	-3.62713	0.000936	0.00598896
100289580	'LOC100289580'	lncRNA	8.43	1.08	-3.00667	9.25e-06	0.000103
100291105	'RBM38-AS1'	lncRNA	0	4.66667	4.76519	0.000145	0.00120701
100292680	'LINC00942'	lncRNA	85.6933	45	-0.971426	8.08e-11	1.97e-09
100302522	'PTCSC1'	lncRNA	5	14.6667	1.51037	0.000175	0.00142588
100302691	'LINC00184'	lncRNA	16.6667	7	-1.29371	0.000307	0.00232162
100379661	'GRIK1-AS2'	lncRNA	5	11.6667	1.18022	0.00562114	0.0262178
100422558	'SMG1P6'	lncRNA	663.9	433.08	-0.658501	2.45e-38	2.36e-36
100499227	'USP2-AS1'	lncRNA	19.6467	9.81667	-1.04315	0.000966	0.00614495
100505483	'PRKAG2-AS1'	lncRNA	41.1933	26.1633	-0.697033	0.000697	0.00469726
100505530	'LINC02520'	lncRNA	16.29	134.91	3.00777	1.91e-68	3.01e-66
100505555	'LOC100505555'	lncRNA	17.4067	34.14	0.929655	9.75e-05	0.000853
100505561	'LINC00866'	lncRNA	22.6667	6	-1.95971	1.33e-08	2.51e-07
100505601	'PARD3-AS1'	lncRNA	6	0.666667	-3.21209	0.000115	0.000982
100505633	'LINC01133'	lncRNA	33.38	13.6467	-1.3326	1.73e-07	2.68e-06
100505648	'RAD51-AS1'	lncRNA	29.7467	57.1633	0.900194	9.22e-07	1.28e-05
100505659	'LINC00967'	lncRNA	3.66667	0.333333	-3.5016	0.00177378	0.0102724
100505678	'STARD4-AS1'	lncRNA	0.333333	6.83	4.31468	6.81e-06	7.85e-05
100505718	'LINC01592'	lncRNA	6.03667	12.7733	1.03914	0.0089426	0.0380282
100505746	'ITGB2-AS1'	lncRNA	41.9833	132.077	1.61132	3.69e-32	2.86e-30
100505783	'OSER1-DT'	lncRNA	67.0433	19.3267	-1.83667	8.34e-21	3.98e-19
100505806	'SNHG18'	lncRNA	291.333	194.667	-0.623833	3e-16	1.1e-14
100505854	'APTR'	lncRNA	81.4533	43.01	-0.96347	3.11e-10	7.1e-09
100505933	'ADD3-AS1'	lncRNA	50.2433	22.4667	-1.20331	3.19e-09	6.46e-08
100505938	'LOC100505938'	lncRNA	20.8033	10.5433	-1.02265	0.000834	0.00546777
100506047	'LINC02580'	lncRNA	19.4467	10.2467	-0.966536	0.0020494	0.0116406
100506108	'SIX3-AS1'	lncRNA	13.3333	4.33333	-1.66366	9.86e-05	0.000862
100506113	'UVRAG-DT'	lncRNA	0.756667	7.34	3.23588	2.47e-05	0.000253
100506161	'TAF1A-AS1'	lncRNA	6.91333	1.00667	-2.82196	9.97e-05	0.000869
100506178	'LOC100506178'	lncRNA	22.2333	44.7133	0.965813	4.14e-06	5.04e-05
100506188	'LOC100506188'	lncRNA	5.33333	0.666667	-3.04217	0.00039	0.00284446
100506258	'LOC100506258'	lncRNA	19.7767	4.87333	-2.06299	4.07e-08	7.06e-07
100506274	'LOC100506274'	lncRNA	7	16	1.15048	0.00148581	0.00888168
100506282	'LOC100506282'	lncRNA	121.973	72.8767	-0.785205	9.61e-11	2.32e-09
100506321	'LOC100506321'	lncRNA	0	2.33333	3.76519	0.0115936	0.0462568
100506325	'SP2-AS1'	lncRNA	2.39667	15.81	2.67957	1.66e-08	3.07e-07
100506371	'LINC02091'	lncRNA	8.57667	0	-5.72755	1.06e-07	1.71e-06
100506388	'LOC100506388'	lncRNA	27.2767	11.38	-1.30333	3.41e-06	4.25e-05
100506403	'LOC100506403'	lncRNA	4.33333	13	1.54279	0.000333	0.00248237
100506421	'PANTR1'	lncRNA	5.66667	0.333333	-4.12963	3.95e-05	0.000386
100506444	'LOC100506444'	lncRNA	5.66667	1	-2.54467	0.000859	0.00561187
100506469	'TMEM147-AS1'	lncRNA	0	5.43667	4.98552	3.64e-05	0.000356
100506472	'LOC100506472'	lncRNA	35.89	70.48	0.931464	2.04e-08	3.73e-07
100506473	'LOC100506473'	lncRNA	9.22	21.6967	1.19247	0.00014	0.00117491
100506504	'PRKCZ-AS1'	lncRNA	11.67	0	-6.17186	6.1e-10	1.35e-08
100506544	'L3MBTL2-AS1'	lncRNA	12.4333	5.76	-1.15224	0.00443126	0.0216833
100506563	'LOC100506563'	lncRNA	23.27	14	-0.775212	0.00517287	0.0244823
100506606	'LOC100506606'	lncRNA	24.5467	15.5033	-0.705117	0.00819329	0.0354123
100506674	'MRPS30-DT'	lncRNA	26.6567	13.67	-1.00565	0.000191	0.00153745
100506691	'LOC100506691'	lncRNA	0	3.39667	4.30691	0.00151573	0.00903132
100506746	'AFF1-AS1'	lncRNA	18.39	2.66667	-2.82798	2.11e-10	4.89e-09
100506755	'MIR497HG'	lncRNA	53.1733	21.4367	-1.35279	2.5e-11	6.42e-10
100506757	'LINC00629'	lncRNA	7.14	2.67667	-1.45765	0.00966885	0.0405933
100506759	'OR7E37P'	lncRNA	11.1733	5.15333	-1.15865	0.00673521	0.0301032
100506776	'TRG-AS1'	lncRNA	192.667	389.333	0.972731	1.59e-42	1.64e-40
100506779	'TSPOAP1-AS1'	lncRNA	200.75	369.537	0.838149	7.58e-32	5.74e-30
100506795	'LINC01354'	lncRNA	37	23.3333	-0.707301	0.00113409	0.00707208
100506874	'LINC00933'	lncRNA	15.3067	7.47	-1.07715	0.00278665	0.0148941
100506885	'LNC-LBCS'	lncRNA	26	12.6667	-1.07964	9.44e-05	0.000831
100506897	'DAPK1-IT1'	lncRNA	89.6667	43	-1.1024	1.64e-13	5.01e-12
100506901	'LL0XNC01-250H12.3'	lncRNA	1016.82	419.353	-1.31999	2.14e-180	9.42e-178
100506922	'MAP3K2-DT'	lncRNA	44.09	14.5633	-1.64028	2.38e-12	6.67e-11
100506965	'PWAR6'	lncRNA	21.4267	0	-7.04847	1.94e-16	7.19e-15
100506994	'PTPRG-AS1'	lncRNA	4.7	11.3867	1.23444	0.00458847	0.0223284
100507002	'LOC100507002'	lncRNA	48.74	29.6433	-0.759567	7.02e-05	0.000642
100507057	'MELTF-AS1'	lncRNA	0	3.26333	4.24914	0.00194871	0.0111613
100507062	'PSMD6-AS2'	lncRNA	72.8167	42.7733	-0.809725	2.81e-07	4.25e-06
100507098	'ADAMTS9-AS2'	lncRNA	30.2633	17.5167	-0.831011	0.000711	0.00477924
100507127	'LINC00707'	lncRNA	12.4933	2.52333	-2.34992	2.28e-06	2.94e-05
100507135	'SPART-AS1'	lncRNA	9.66667	1.21333	-3.03621	1.84e-06	2.42e-05
100507178	'SLFNL1-AS1'	lncRNA	90.9267	141.007	0.59082	9.42e-08	1.55e-06
100507195	'LINC02384'	lncRNA	9.85667	35.91	1.82305	1.9e-11	4.93e-10
100507257	'MEG9'	lncRNA	39.07	102.087	1.34349	1.25e-19	5.61e-18
100507266	'STX18-AS1'	lncRNA	14.6333	32.6367	1.11507	9.62e-06	0.000107
100507283	'LOC100507283'	lncRNA	1.20333	4.77	1.94478	0.0106006	0.0433144
100507297	'TMEM44-AS1'	lncRNA	182.57	111.373	-0.755214	1.91e-14	6.25e-13
100507299	'SMC5-AS1'	lncRNA	4.85333	12.93	1.37151	0.00104844	0.00660708
100507303	'SNHG19'	lncRNA	27.88	18.6567	-0.621707	0.0117136	0.0463551
100507334	'LOC100507334'	lncRNA	15.43	30.6767	0.949236	0.000171	0.00139453
100507347	'VIM-AS1'	lncRNA	49.0733	32.84	-0.621653	0.000826	0.00541968
100507351	'LOC100507351'	lncRNA	242.267	164.92	-0.596998	7.72e-13	2.24e-11
100507392	'SENCR'	lncRNA	13.3333	0	-6.3641	4.2e-11	1.05e-09
100507419	'MMP25-AS1'	lncRNA	3.57	14.3833	1.96823	7.71e-06	8.74e-05
100507431	'LINC02551'	lncRNA	17.1367	4.15	-2.08807	2.63e-07	4e-06
100507468	'CT66'	lncRNA	8	3.33333	-1.3052	0.0118006	0.0466594
100507472	'LOC100507472'	lncRNA	111.28	41.0667	-1.48032	4.99e-25	2.91e-23
100507489	'LINC01277'	lncRNA	8.35333	3.59333	-1.2592	0.0123412	0.0482499
100507507	'LOC100507507'	lncRNA	19.6067	4.49333	-2.16765	1.72e-08	3.17e-07
100507521	'LINC02733'	lncRNA	15	8.07667	-0.935299	0.00842942	0.0362295
100507560	'LOC100507560'	lncRNA	178.723	90.7433	-1.02003	1.47e-22	7.59e-21
100507564	'LOC100507564'	lncRNA	3.44667	8.71667	1.29641	0.00997322	0.0412156
100507582	'BHLHE40-AS1'	lncRNA	77.5533	49.53	-0.689054	4.12e-06	5.02e-05
100507584	'LINC01016'	lncRNA	13.16	2.95333	-2.19791	3.18e-06	3.98e-05
100507612	'LINC00402'	lncRNA	0.666667	22.6167	5.04211	3.31e-17	1.31e-15
100507616	'LINC02397'	lncRNA	11.1467	38.9933	1.76445	7.93e-12	2.11e-10
100507633	'TNKS2-AS1'	lncRNA	10.09	24.2533	1.22309	4.01e-05	0.00039
100526825	'INMT-MINDY4'	lncRNA	44.17	18.7767	-1.27629	6.07e-09	1.19e-07
100527950	'GJA9-MYCBP'	lncRNA	4.80333	0	-4.89117	8.57e-05	0.000762
100527960	'MROH7-TTC4'	lncRNA	243.833	136.147	-0.882902	4.6e-24	2.58e-22
100527964	'LHX4-AS1'	lncRNA	22.8767	4.19	-2.49102	3.66e-11	9.18e-10
100528018	'ARL2-SNX15'	lncRNA	33.76	20.4067	-0.768442	0.000831	0.00544889
100529067	'SERF2-C15ORF63'	lncRNA	57.8233	37.7767	-0.656324	0.000139	0.00116713
100529209	'RNASEK-C17orf49'	lncRNA	13.9933	32.1567	1.15821	5.93e-06	6.92e-05
100529211	'TMEM256-PLSCR3'	lncRNA	0	2.62333	3.9342	0.00660808	0.0296353
100532732	'MSH5-SAPCD1'	lncRNA	96.6667	151.537	0.606408	1.48e-08	2.76e-07
100532742	'PIR-FIGF'	lncRNA	1.88333	11.5033	2.56852	2.54e-06	3.26e-05
100532746	'PPT2-EGFL8'	lncRNA	242.64	135.687	-0.880707	7.35e-24	4.08e-22
100533107	'RTEL1-TNFRSF6B'	lncRNA	113.223	68.7733	-0.761418	1.26e-09	2.68e-08
100533111	'ZNF670-ZNF695'	lncRNA	7.66667	2.35333	-1.74606	0.00224978	0.0125853
100533184	'ARHGAP19-SLIT1'	lncRNA	27.1	18.0367	-0.629528	0.0119709	0.0472116
100533464	'PRH1-PRR4'	lncRNA	11.0467	21.3	0.905074	0.00261749	0.014187
100533955	'SENP3-EIF4A1'	lncRNA	72.59	42.7367	-0.806465	3.23e-07	4.83e-06
100533970	'P2RX5-TAX1BP3'	lncRNA	53.3233	86.0667	0.64852	5.85e-06	6.86e-05
100534589	'HOXA10-HOXA9'	lncRNA	18.63	8.02667	-1.25692	0.00019	0.00153072
100534593	'STX16-NPEPL1'	lncRNA	97.8067	160.657	0.673808	1.51e-10	3.58e-09
100534611	'TM4SF19-TCTEX1D2'	lncRNA	3.8	22.0133	2.49214	1.57e-10	3.71e-09
100652739	'RAET1E-AS1'	lncRNA	111.79	76.24	-0.594339	1.25e-06	1.69e-05
100652759	'PRICKLE2-AS1'	lncRNA	32.98	6	-2.50073	1.68e-15	5.9e-14
100652781	'SNX29P1'	lncRNA	66.2033	31.0067	-1.13649	8.33e-11	2.03e-09
100652853	'LINC01023'	lncRNA	30.0967	12.23	-1.34135	6.1e-07	8.8e-06
100652883	'ALOX15P1'	lncRNA	0.333333	3	3.12776	0.00792182	0.0344647
100652988	'LINC00702'	lncRNA	246.947	118.457	-1.10201	2e-34	1.67e-32
100652999	'LOC100652999'	lncRNA	27.3333	15	-0.907867	0.000524	0.00366741
100653233	'LOC100653233'	lncRNA	0	3.66667	4.41726	0.000914	0.00589097
100689073	'ARHGAP22-IT1'	lncRNA	0	5.46333	4.99258	3.47e-05	0.000341
100750247	'HIF1A-AS2'	lncRNA	16	7.66667	-1.10357	0.00182083	0.0105103
100775104	'KLHL7-DT'	lncRNA	15.4	5.51333	-1.5241	8.57e-05	0.000762
100861504	'LINC00538'	lncRNA	2.33333	0	-3.84952	0.00985661	0.0410413
100861523	'RPS6KA2-AS1'	lncRNA	11.3333	20	0.77726	0.0104551	0.0427764
100861555	'LINC00565'	lncRNA	28.9933	62	1.05438	5.59e-09	1.1e-07
100873980	'RERG-AS1'	lncRNA	2.33333	0	-3.84952	0.00985661	0.0410413
100873982	'ABCC5-AS1'	lncRNA	24.8433	10.8467	-1.23778	2.07e-05	0.000215
100874002	'OXCT1-AS1'	lncRNA	0	4.66667	4.76519	0.000145	0.00120701
100874019	'KLHL6-AS1'	lncRNA	5.86667	1.68	-1.84625	0.00548267	0.025705
100874032	'PRRT3-AS1'	lncRNA	27.3333	9.33333	-1.59237	6.56e-08	1.1e-06
100874078	'EIF1AX-AS1'	lncRNA	0.986667	4.45	2.131	0.00882261	0.0375698
100874094	'ZNF197-AS1'	lncRNA	0	4.23	4.62345	0.000322	0.00241936
100874123	'ZNRF3-AS1'	lncRNA	31.1367	20.0033	-0.680542	0.00389772	0.0195755
100874127	'LINC00332'	lncRNA	1.01333	4.62667	2.1487	0.00726905	0.0322087
100874137	'LINC00351'	lncRNA	3.33333	0	-4.3641	0.00138059	0.00835272
100874146	'LINC00365'	lncRNA	6.33333	1	-2.70513	0.000269	0.00206861
100874238	'ARHGEF7-AS2'	lncRNA	7	2.33333	-1.62713	0.00548526	0.0256943
100874259	'SLC25A30-AS1'	lncRNA	0	2.66667	3.95783	0.00607868	0.027863
100874309	'EPN2-IT1'	lncRNA	10.03	4.55333	-1.18149	0.00911903	0.0386983
100874343	'HS1BP3-IT1'	lncRNA	3.33333	8.33333	1.27976	0.0126208	0.0492076
100874362	'HOXB-AS1'	lncRNA	6.64	0	-5.35831	3.07e-06	3.87e-05
100874363	'HOXC-AS1'	lncRNA	19.3333	5.66667	-1.81269	6.4e-07	9.18e-06
100874364	'HOXC-AS2'	lncRNA	72.3333	39.6667	-0.908902	1.63e-08	3.02e-07
100874392	'ANKRD20A12P'	lncRNA	19.5733	6.95333	-1.53528	8.51e-06	9.55e-05
100885789	'IFNG-AS1'	lncRNA	8.86	22.8867	1.32696	2.13e-05	0.00022
100996266	'COMETT'	lncRNA	3.66667	0.333333	-3.5016	0.00177378	0.0102724
100996286	'LINC02273'	lncRNA	0.333333	15.6667	5.51242	1.5e-12	4.26e-11
100996511	'LINC01355'	lncRNA	0	2.60333	3.92315	0.00686803	0.0305932
100996549	'LOC100996549'	lncRNA	23.3333	9.33333	-1.3641	8.63e-06	9.68e-05
100996567	'ANTXRLP1'	lncRNA	0.666667	26	5.24323	1.06e-19	4.76e-18
100996582	'FAM74A7'	lncRNA	13.4167	5.95667	-1.21362	0.00206567	0.0117114
100996643	'LOC100996643'	lncRNA	15.1467	28.86	0.887903	0.000567	0.00392725
100996716	'SEC22B2P'	lncRNA	25.3167	56.6133	1.11889	5.07e-09	1e-07
100996720	'LOC100996720'	lncRNA	4.36333	26.1833	2.54298	1.69e-12	4.78e-11
100996756	'LOC100996756'	lncRNA	28	17.3333	-0.734046	0.00344431	0.0176436
101060038	'LINC02446'	lncRNA	0.666667	7.92	3.52829	5.61e-06	6.6e-05
101060195	'FCF1P2'	lncRNA	22.3533	1.62	-3.82859	1.54e-15	5.43e-14
101101772	'LINC00601'	lncRNA	0	3.33333	4.27976	0.00170766	0.00998177
101180901	'IPO11-LRRC70'	lncRNA	2.92	54.6467	4.18393	1.55e-36	1.41e-34
101243545	'LINC02067'	lncRNA	7	2	-1.84952	0.00238715	0.0132137
101669762	'BLACAT1'	lncRNA	0	3.3	4.26526	0.00181841	0.0104996
101669764	'GPR1-AS'	lncRNA	8.49667	0.943333	-3.21323	4.43e-06	5.35e-05
101752334	'PVRIG2P'	lncRNA	583.947	368.163	-0.707659	2.76e-38	2.64e-36
101805488	'CCAT2'	lncRNA	5	13.3333	1.37287	0.000867	0.00565725
101926886	'LOC101926886'	lncRNA	21.96	11	-1.03954	0.000503	0.00354378
101926924	'LINC01375'	lncRNA	0	2.33333	3.76519	0.0115936	0.0462568
101926935	'LOC101926935'	lncRNA	207.667	140.76	-0.6032	2.14e-11	5.51e-10
101926956	'LOC101926956'	lncRNA	137.333	63.6667	-1.15124	3.35e-21	1.63e-19
101926971	'LINC01284'	lncRNA	26.94	17.1833	-0.690908	0.00651293	0.0292725
101927003	'PKIA-AS1'	lncRNA	3	0.333333	-3.21209	0.00639163	0.0289456
101927057	'LOC101927057'	lncRNA	4.76667	13	1.40529	0.000816	0.00536104
101927073	'LOC101927073'	lncRNA	42.47	25.13	-0.799202	0.000105	0.000911
101927081	'MIR4307HG'	lncRNA	14.4533	0	-11.1243	1.43e-07	2.24e-06
101927100	'LOC101927100'	lncRNA	26.07	13.1	-1.03499	0.000159	0.00130462
101927112	'LINC01581'	lncRNA	22.12	11.1867	-1.02574	0.000553	0.00384453
101927156	'LINC01934'	lncRNA	1	14	3.76519	6.28e-10	1.38e-08
101927157	'LOC101927157'	lncRNA	4.72	0.44	-3.46538	0.000413	0.00299088
101927167	'GATA2-AS1'	lncRNA	0	13.8067	6.33009	3.62e-11	9.08e-10
101927204	'FAM111A-DT'	lncRNA	282.303	174.253	-0.738228	1.02e-20	4.81e-19
101927221	'UBR5-AS1'	lncRNA	11.6067	2.74667	-2.12137	1.87e-05	0.000196
101927226	'LOC101927226'	lncRNA	2	6.66667	1.6948	0.00596939	0.0275294
101927241	'LOC101927241'	lncRNA	12.69	5.74667	-1.18506	0.00328152	0.0169982
101927267	'LOC101927267'	lncRNA	33.1167	21.82	-0.644074	0.00458212	0.0223093
101927293	'LOC101927293'	lncRNA	26.9633	13.5567	-1.03416	0.000124	0.00104854
101927296	'LOC101927296'	lncRNA	0	2.66667	3.95783	0.00607868	0.027863
101927311	'LINC02185'	lncRNA	1133.34	215.02	-2.44021	0	0
101927354	'LOC101927354'	lncRNA	38.3333	77	0.964091	1.61e-09	3.38e-08
101927393	'LOC101927393'	lncRNA	28	18.3333	-0.653126	0.00830714	0.0358206
101927394	'LOC101927394'	lncRNA	2.15	7.28333	1.71809	0.00371293	0.0188007
101927400	'LOC101927400'	lncRNA	88.1967	36.48	-1.31579	3.99e-17	1.58e-15
101927401	'LOC101927401'	lncRNA	57.1433	22.97	-1.357	4.08e-12	1.11e-10
101927413	'LOC101927413'	lncRNA	1	4.33333	2.07331	0.0110982	0.045004
101927421	'LOC101927421'	lncRNA	8.47333	3.34667	-1.38237	0.00676418	0.0302107
101927432	'LOC101927432'	lncRNA	1	5.79667	2.49306	0.00102296	0.00646859
101927476	'LOC101927476'	lncRNA	12.7267	24.2167	0.885978	0.001624	0.00955933
101927477	'LINC01507'	lncRNA	4.8	1.33333	-1.89017	0.0107001	0.0436629
101927479	'LOC101927479'	lncRNA	17.3367	7.48667	-1.2536	0.000328	0.00245332
101927486	'LOC101927486'	lncRNA	9.13333	2.33333	-2.01092	0.000244	0.00190112
101927511	'LOC101927511'	lncRNA	24.9267	6.66667	-1.94482	3.06e-09	6.21e-08
101927512	'LINC01275'	lncRNA	19.6767	4.66667	-2.11819	2.6e-08	4.65e-07
101927541	'LINC01273'	lncRNA	22.6667	10	-1.22274	5.63e-05	0.00053
101927547	'ANKRD44-IT1'	lncRNA	14.6667	39.3333	1.38104	9.13e-09	1.74e-07
101927552	'LOC101927552'	lncRNA	3.66667	0.666667	-2.5016	0.00791752	0.0345436
101927559	'CEBPB-AS1'	lncRNA	19.3667	10.2433	-0.961059	0.00219791	0.0123512
101927560	'LOC101927560'	lncRNA	14.6667	5	-1.59471	7.44e-05	0.000675
101927597	'NCK1-DT'	lncRNA	21.79	34.5333	0.622155	0.00566743	0.0263771
101927599	'ZNF529-AS1'	lncRNA	10.03	1.74333	-2.56657	8.36e-06	9.4e-05
101927600	'LOC101927600'	lncRNA	10.3333	2.66667	-1.99636	0.000103	0.000895
101927610	'LOC101927610'	lncRNA	13.47	4.22667	-1.71433	6.39e-05	0.000593
101927613	'LOC101927613'	lncRNA	0	2.33333	3.76519	0.0115936	0.0462568
101927624	'LINC01150'	lncRNA	48	31	-0.672934	0.000388	0.00282936
101927673	'LOC101927673'	lncRNA	40.3333	18.6667	-1.15368	2.89e-07	4.36e-06
101927682	'CD81-AS1'	lncRNA	20.9967	10.86	-0.993304	0.00104926	0.00661005
101927690	'LOC101927690'	lncRNA	36	85	1.1973	4.03e-14	1.29e-12
101927697	'LINC02227'	lncRNA	1.66667	6.33333	1.88383	0.00394221	0.0197399
101927701	'LINC01812'	lncRNA	6.33333	1	-2.70513	0.000269	0.00206861
101927720	'ZNF793-AS1'	lncRNA	5.33333	1.17667	-2.2225	0.00282275	0.0150435
101927741	'LOC101927741'	lncRNA	14.4333	27.6067	0.893444	0.000702	0.00472182
101927759	'LOC101927759'	lncRNA	97	64.3333	-0.634586	1.68e-06	2.23e-05
101927768	'HDAC2-AS2'	lncRNA	144.56	90.89	-0.711643	9.9e-11	2.38e-09
101927777	'SATB1-AS1'	lncRNA	3.33333	9.66667	1.49388	0.00251363	0.0137593
101927815	'LOC101927815'	lncRNA	3.33333	0	-4.3641	0.00138059	0.00835272
101927824	'LOC101927824'	lncRNA	26.7967	11.4333	-1.27098	6.35e-06	7.37e-05
101927825	'LOC101927825'	lncRNA	159.617	97.53	-0.752861	9.36e-13	2.69e-11
101927834	'LOC101927834'	lncRNA	30.3333	61.6667	0.981419	4.26e-08	7.37e-07
101927845	'LOC101927845'	lncRNA	5.33333	1.33333	-2.04217	0.00463739	0.0224954
101927865	'MYOSLID-AS1'	lncRNA	31.3667	18.18	-0.829048	0.000583	0.00401844
101927868	'GRK5-IT1'	lncRNA	275.333	158.333	-0.840382	6.37e-25	3.69e-23
101927886	'RFX5-AS1'	lncRNA	1.66667	5.53333	1.68902	0.0124604	0.0486333
101927895	'EMC1-AS1'	lncRNA	30	19.3333	-0.67604	0.00485344	0.0233382
101927905	'LINC02449'	lncRNA	17.47	31.78	0.821071	0.000715	0.00480552
101927931	'LINC01480'	lncRNA	15.74	32.2	0.990457	6.61e-05	0.00061
101927934	'LINC01843'	lncRNA	23.6667	7.33333	-1.73248	9.37e-08	1.54e-06
101927944	'FAM53B-AS1'	lncRNA	23.91	4.63333	-2.40966	3.2e-11	8.13e-10
101927973	'LINC01695'	lncRNA	31.0233	20.3933	-0.647424	0.00583994	0.0269964
101927974	'LOC101927974'	lncRNA	8.33667	2.18333	-1.97511	0.000533	0.00372071
101927975	'LOC101927975'	lncRNA	1.45	7.67333	2.36163	0.00025	0.00194433
101928005	'LOC101928005'	lncRNA	3.87667	11.9567	1.58276	0.000455	0.00325634
101928015	'LINC01985'	lncRNA	2.33333	0	-3.84952	0.00985661	0.0410413
101928020	'KANSL1L-AS1'	lncRNA	40.6	21.92	-0.9314	1.57e-05	0.000167
101928021	'LOC101928021'	lncRNA	0	6.66667	5.27976	4.18e-06	5.08e-05
101928032	'LOC101928032'	lncRNA	24.6667	5	-2.34473	3.27e-11	8.27e-10
101928033	'KCNIP1-OT1'	lncRNA	12.6667	34.3333	1.3964	6.17e-08	1.04e-06
101928034	'LOC101928034'	lncRNA	37.8767	11.5933	-1.75018	1.03e-11	2.73e-10
101928039	'LOC101928039'	lncRNA	0.333333	4.33333	3.65827	0.000662	0.00448907
101928046	'LOC101928046'	lncRNA	18.46	5.08667	-1.90178	5.01e-07	7.34e-06
101928053	'LOC101928053'	lncRNA	21.3833	12.8433	-0.777635	0.0071974	0.0319142
101928055	'LOC101928055'	lncRNA	199	78.6667	-1.38111	2.67e-39	2.66e-37
101928067	'LINC01945'	lncRNA	20.9967	10.5133	-1.04011	0.000665	0.00450003
101928068	'LOC101928068'	lncRNA	139.633	70.4167	-1.02982	3.14e-18	1.3e-16
101928079	'SLC44A3-AS1'	lncRNA	55.7833	123.763	1.10751	1.03e-17	4.2e-16
101928103	'SNHG31'	lncRNA	136.26	24.8833	-2.49528	8.84e-59	1.17e-56
101928105	'LOC101928105'	lncRNA	3	8	1.37287	0.00988734	0.0409202
101928118	'LOC101928118'	lncRNA	32.0933	15.1533	-1.12481	7.31e-06	8.38e-05
101928126	'LOC101928126'	lncRNA	2.75333	14.5533	2.35993	4.64e-07	6.81e-06
101928136	'LINC01484'	lncRNA	0	6.92667	5.33496	2.67e-06	3.4e-05
101928152	'LOC101928152'	lncRNA	10.2567	23.14	1.13166	0.000163	0.00133478
101928173	'LINC01943'	lncRNA	1.33333	8.69333	2.6627	3.03e-05	0.000303
101928195	'LOC101928195'	lncRNA	2	9	2.12776	0.000199	0.00158582
101928200	'MRGPRF-AS1'	lncRNA	6.84333	2.56	-1.46072	0.0111771	0.0452101
101928203	'LINC02125'	lncRNA	0.666667	4.33333	2.65827	0.00325859	0.0169079
101928214	'LOC101928214'	lncRNA	3.66333	9.69	1.36117	0.00479182	0.0231111
101928248	'LINC01229'	lncRNA	8.25667	1.86333	-2.18984	0.000231	0.00181578
101928264	'LOC101928264'	lncRNA	12.9667	23	0.784658	0.00563474	0.0262713
101928288	'LINC02504'	lncRNA	9.66667	1.23667	-3.00873	2.04e-06	2.66e-05
101928331	'LOC101928331'	lncRNA	2	8.96667	2.1224	0.000209	0.00165671
101928347	'LOC101928347'	lncRNA	7.33333	1	-2.91664	4.61e-05	0.000442
101928352	'LOC101928352'	lncRNA	16.3333	8.33333	-1.01302	0.00330802	0.0171211
101928361	'LOC101928361'	lncRNA	62.3333	106.333	0.72835	2.41e-08	4.35e-07
101928399	'LINC01679'	lncRNA	10.6667	19.5433	0.831399	0.00731794	0.032402
101928415	'LOC101928415'	lncRNA	897.41	569.51	-0.698214	1.38e-56	1.73e-54
101928433	'ATXN1-AS1'	lncRNA	47.3367	88.05	0.853197	5.88e-09	1.15e-07
101928440	'FBXO3-DT'	lncRNA	4.33333	0.666667	-2.74261	0.00240078	0.0132673
101928441	'LOC101928441'	lncRNA	37.04	9.66667	-1.98016	2.62e-13	7.84e-12
101928448	'C5orf67'	lncRNA	6.66667	2	-1.77913	0.0038983	0.0195678
101928466	'LOC101928466'	lncRNA	38.7	22.0733	-0.852197	9.18e-05	0.00081
101928474	'LOC101928474'	lncRNA	15.6667	2	-3.01179	1.45e-09	3.06e-08
101928502	'LOC101928502'	lncRNA	15.3333	3	-2.39581	1.18e-07	1.89e-06
101928504	'LOC101928504'	lncRNA	2.66667	0	-4.04217	0.0050792	0.0242096
101928512	'LOC101928512'	lncRNA	23.5133	11.71	-1.04791	0.00029	0.00221042
101928563	'LOC101928563'	lncRNA	17.55	32.5633	0.849609	0.000421	0.00304187
101928572	'LOC101928572'	lncRNA	15.6667	40	1.31013	2.62e-08	4.68e-07
101928578	'RAP2C-AS1'	lncRNA	29.3533	18.4367	-0.713115	0.00349974	0.017883
101928608	'LOC101928608'	lncRNA	0.666667	4.06667	2.56664	0.00517299	0.0244767
101928617	'LOC101928617'	lncRNA	4	16	1.95783	2.59e-06	3.3e-05
101928636	'LOC101928636'	lncRNA	13.6667	32	1.18524	4.19e-06	5.09e-05
101928649	'CTC-338M12.4'	lncRNA	0	3.47667	4.3405	0.00130424	0.007977
101928673	'PRDX6-AS1'	lncRNA	7.51333	2.01	-1.94443	0.00113716	0.00708642
101928674	'LOC101928674'	lncRNA	22.27	66.7767	1.54207	4.29e-16	1.56e-14
101928711	'LOC101928711'	lncRNA	0	2.31	3.75069	0.0121332	0.0477496
101928716	'SUGCT-AS1'	lncRNA	14.94	8.28333	-0.893065	0.0114448	0.0460109
101928720	'LINC01509'	lncRNA	3	0	-4.21209	0.00263832	0.0142601
101928813	'LINC02757'	lncRNA	27.5	13.6567	-1.05199	8.44e-05	0.000752
101928823	'LINC02763'	lncRNA	10	4.33333	-1.24862	0.00653297	0.0293234
101928824	'LOC101928824'	lncRNA	3.83333	0.333333	-3.56573	0.00128853	0.00789392
101928882	'LOC101928882'	lncRNA	128.853	77.6867	-0.772159	5.48e-11	1.36e-09
101928944	'LINC02720'	lncRNA	2.33333	0	-3.84952	0.00985661	0.0410413
101928953	'LOC101928953'	lncRNA	9.21	31.4433	1.72931	1.39e-09	2.94e-08
101928961	'LOC101928961'	lncRNA	0.333333	4.33333	3.65827	0.000662	0.00448907
101928979	'LINC01719'	lncRNA	339.507	221.113	-0.660822	1.59e-20	7.46e-19
101929003	'LOC101929003'	lncRNA	0.666667	5.33333	2.95783	0.000564	0.00391166
101929021	'LOC101929021'	lncRNA	0.666667	4	2.54279	0.00580393	0.0268669
101929023	'LINC01762'	lncRNA	23.3333	13.3333	-0.849523	0.00245362	0.0134887
101929043	'DLG2-AS2'	lncRNA	1557.95	685.207	-1.2272	5.62e-246	3.05e-243
101929045	'LOC101929045'	lncRNA	295.43	166.667	-0.868019	4.88e-28	3.26e-26
101929071	'LINC01182'	lncRNA	77.6967	49.8433	-0.68262	4.84e-06	5.79e-05
101929086	'LINC01447'	lncRNA	70.8433	43.0667	-0.760229	1.61e-06	2.15e-05
101929089	'LOC101929089'	lncRNA	9.36333	4.10333	-1.23239	0.0091909	0.0389228
101929107	'LOC101929107'	lncRNA	145.333	70	-1.09611	9.11e-21	4.32e-19
101929125	'LINC01730'	lncRNA	28.09	13.71	-1.077	5.11e-05	0.000486
101929147	'WARS2-AS1'	lncRNA	552.3	365.21	-0.638894	1.39e-30	1e-28
101929178	'LOC101929178'	lncRNA	14.6467	29.2933	0.957832	0.000215	0.00169829
101929188	'LOC101929188'	lncRNA	12.5733	23.8733	0.882865	0.00180956	0.0104518
101929204	'LOC101929204'	lncRNA	131	49	-1.46088	1.23e-28	8.41e-27
101929218	'LINC01517'	lncRNA	9.61	17.67	0.836526	0.0103568	0.0424589
101929241	'LINC02325'	lncRNA	3.00333	15.3433	2.31081	3.2e-07	4.8e-06
101929248	'LOC101929248'	lncRNA	9.08	3.98333	-1.23088	0.0103867	0.042553
101929251	'LOC101929251'	lncRNA	18.6667	0.666667	-4.84952	1.05e-14	3.53e-13
101929256	'LOC101929256'	lncRNA	48.5467	31.6133	-0.661007	0.000444	0.00319078
101929269	'LOC101929269'	lncRNA	4.33333	0.333333	-3.74261	0.000495	0.00350654
101929272	'DTNB-AS1'	lncRNA	4.67	13.0767	1.44333	0.000614	0.00421003
101929278	'LOC101929278'	lncRNA	2.33333	0	-3.84952	0.00985661	0.0410413
101929291	'LOC101929291'	lncRNA	15.3333	7.66667	-1.04217	0.00357566	0.0182104
101929295	'LOC101929295'	lncRNA	37.3367	23.61	-0.703363	0.00113893	0.00709506
101929335	'ADAMTS9-AS1'	lncRNA	15.3733	4.75333	-1.73559	1.65e-05	0.000175
101929398	'LOC101929398'	lncRNA	9.33333	0	-5.84952	2.92e-08	5.18e-07
101929402	'EXTL3-AS1'	lncRNA	13.4833	3.21667	-2.10971	4.3e-06	5.2e-05
101929415	'LOC101929415'	lncRNA	71.46	48.1067	-0.613067	6.74e-05	0.00062
101929479	'LOC101929479'	lncRNA	22.3433	45.59	0.986705	2.22e-06	2.88e-05
101929485	'LOC101929485'	lncRNA	6.34	1.98667	-1.7163	0.00605118	0.0278544
101929486	'LINC01722'	lncRNA	8.66667	2	-2.15765	0.000186	0.00150185
101929512	'LOC101929512'	lncRNA	14.51	35.0067	1.22841	7.38e-07	1.05e-05
101929536	'LOC101929536'	lncRNA	0	3.33333	4.27976	0.00170766	0.00998177
101929549	'GAU1'	lncRNA	2.33333	8.33333	1.79433	0.00137967	0.00836359
101929552	'LOC101929552'	lncRNA	4.66667	0	-4.84952	0.00011	0.000949
101929575	'CFAP61-AS1'	lncRNA	9.21	3.53333	-1.42434	0.00387519	0.0194729
101929599	'LOC101929599'	lncRNA	640.117	1086.77	0.721472	4.83e-70	7.89e-68
101929623	'LINC01215'	lncRNA	1.33333	15.0567	3.45512	5.33e-10	1.19e-08
101929634	'LINC02280'	lncRNA	61.7667	31.1233	-1.031	6.8e-09	1.32e-07
101929639	'B4GALT1-AS1'	lncRNA	39.8167	21.96	-0.900663	3.21e-05	0.000318
101929655	'TMC3-AS1'	lncRNA	52.9533	109.49	1.00584	9.23e-14	2.86e-12
101929679	'LINC02883'	lncRNA	4	10.3333	1.32707	0.00428091	0.0211323
101929691	'LOC101929691'	lncRNA	2.91667	0	-4.17145	0.00310552	0.0163385
101929705	'LOC101929705'	lncRNA	2.99	15.96	2.37408	1.17e-07	1.89e-06
101929710	'LOC101929710'	lncRNA	32.7567	63.91	0.922085	1.19e-07	1.9e-06
101929732	'LOC101929732'	lncRNA	31.5833	18.36	-0.824765	0.00059	0.00406497
101929748	'LOC101929748'	lncRNA	3	0.333333	-3.21209	0.00639163	0.0289456
101929802	'LOC101929802'	lncRNA	7.89667	24.03	1.56335	8.39e-07	1.18e-05
101929829	'LOC101929829'	lncRNA	18.6867	0	-6.85107	1.1e-14	3.69e-13
101929846	'LOC101929846'	lncRNA	19.7733	12.11	-0.749525	0.0123091	0.048155
101929894	'LOC101929894'	lncRNA	37.7267	22.84	-0.76619	0.000425	0.00306614
101929897	'LOC101929897'	lncRNA	0	2.33	3.76312	0.0116692	0.0462387
101929963	'LOC101929963'	lncRNA	5	11.3333	1.1384	0.00800893	0.0347047
101929964	'LOC101929964'	lncRNA	0.936667	8.65333	3.16548	5.77e-06	6.77e-05
101929976	'LOC101929976'	lncRNA	2.22	7.99667	1.80667	0.0016417	0.00964811
101930053	'LOC101930053'	lncRNA	7.99	1.06	-2.9563	1.86e-05	0.000194
101930275	'LOC101930275'	lncRNA	158.56	41.12	-1.98928	5.09e-52	6.03e-50
101930496	'LOC101930496'	lncRNA	10.6667	21	0.935112	0.00213135	0.0120321
101930665	'LOC101930665'	lncRNA	22.8167	12.3933	-0.922692	0.00131689	0.0080331
102216342	'LINC01108'	lncRNA	14.33	24.7967	0.748939	0.00576966	0.0267384
102467073	'HRAT5'	lncRNA	1.45667	6.55	2.12666	0.00150789	0.0089904
102467077	'LINC00603'	lncRNA	4	13.6667	1.73042	6.48e-05	0.000599
102546227	'LINC01340'	lncRNA	10.3333	3.66667	-1.53693	0.00120683	0.00746149
102546229	'LOC102546229'	lncRNA	1.53333	6.03667	1.93491	0.00416664	0.0206788
102606463	'LINC01152'	lncRNA	0	4.2	4.61318	0.000341	0.0025338
102659288	'KCCAT333'	lncRNA	0.333333	7.95667	4.53496	8.96e-07	1.25e-05
102723320	'CERS3-AS1'	lncRNA	101.44	62.9533	-0.73044	2.96e-08	5.23e-07
102723350	'LINC02636'	lncRNA	11.6667	5.66667	-1.08399	0.00868663	0.0370976
102723426	'LINC01496'	lncRNA	25.77	15.35	-0.789622	0.00279295	0.0149148
102723430	'LOC102723430'	lncRNA	0	2.66667	3.95783	0.00607868	0.027863
102723436	'LOC102723436'	lncRNA	81.8967	32.5967	-1.37125	5.86e-17	2.27e-15
102723464	'LOC102723464'	lncRNA	15.3333	25.3333	0.682197	0.0101343	0.0418251
102723512	'LOC102723512'	lncRNA	10.5067	4.65667	-1.2161	0.00632284	0.0287327
102723543	'LOC102723543'	lncRNA	4	0.333333	-3.62713	0.000936	0.00598896
102723566	'LOC102723566'	lncRNA	150.363	70.6667	-1.13152	1.78e-22	9.14e-21
102723596	'LOC102723596'	lncRNA	3.66667	0.333333	-3.5016	0.00177378	0.0102724
102723663	'LOC102723663'	lncRNA	5.44333	19.2333	1.77888	1.36e-06	1.84e-05
102723714	'LOC102723714'	lncRNA	3.66667	0.666667	-2.5016	0.00791752	0.0345436
102723716	'LOC102723716'	lncRNA	28.3233	9.91667	-1.55623	6.35e-08	1.06e-06
102723724	'LOC102723724'	lncRNA	119.667	62	-0.990849	5.84e-15	1.98e-13
102723725	'LOC102723725'	lncRNA	0.333333	5.66667	4.04529	5.67e-05	0.000533
102723739	'LOC102723739'	lncRNA	235.13	458.14	0.920162	1.78e-45	1.92e-43
102723742	'LINC01500'	lncRNA	0.666667	3.71333	2.43551	0.0094978	0.0399842
102723753	'LOC102723753'	lncRNA	14.8833	33.21	1.11575	7.96e-06	8.98e-05
102723765	'LOC102723765'	lncRNA	8.93667	3.76333	-1.28989	0.00836045	0.0360252
102723766	'LINC02362'	lncRNA	105.63	199.023	0.87175	5.02e-19	2.18e-17
102723775	'LINC01315'	lncRNA	39.6667	105.333	1.36679	1.07e-20	5.02e-19
102723784	'LOC102723784'	lncRNA	0	3.33333	4.27976	0.00170766	0.00998177
102723817	'CNIH3-AS2'	lncRNA	0	4.24333	4.62799	0.000314	0.00237145
102723825	'LOC102723825'	lncRNA	5.86333	14.3633	1.25043	0.00130031	0.00795555
102723834	'LOC102723834'	lncRNA	7.66667	19.4967	1.30439	0.000108	0.00093
102723846	'LOC102723846'	lncRNA	0	3.33333	4.27976	0.00170766	0.00998177
102723855	'LOC102723855'	lncRNA	6.87333	15.6533	1.14522	0.00174022	0.0101113
102723862	'LOC102723862'	lncRNA	85.7267	39.09	-1.17511	3.19e-14	1.03e-12
102723885	'SRI-AS1'	lncRNA	3.66667	0	-4.5016	0.000727	0.00485843
102723922	'LOC102723922'	lncRNA	10.2167	27.5567	1.38931	1.36e-06	1.83e-05
102723924	'LOC102723924'	lncRNA	30.08	71.8567	1.21415	2.09e-12	5.89e-11
102723927	'LINC01238'	lncRNA	9.27667	3.22667	-1.56573	0.00187597	0.0107848
102723994	'LOC102723994'	lncRNA	0.333333	6	4.12776	3.08e-05	0.000308
102724034	'LOC102724034'	lncRNA	39.9133	21.1333	-0.959519	1.13e-05	0.000124
102724072	'LOC102724072'	lncRNA	7.33333	1	-2.91664	4.61e-05	0.000442
102724087	'LOC102724087'	lncRNA	109.367	35.6233	-1.66045	8.26e-29	5.67e-27
102724094	'MUC12-AS1'	lncRNA	21	3.33333	-2.69752	3.49e-11	8.8e-10
102724120	'LOC102724120'	lncRNA	0	3.67667	4.42119	0.000897	0.00581251
102724135	'LOC102724135'	lncRNA	12.1967	29.64	1.23889	4.51e-06	5.44e-05
102724142	'LOC102724142'	lncRNA	0	16.6667	6.60169	4.64e-13	1.37e-11
102724190	'LINC02289'	lncRNA	11.79	2.31	-2.39377	3.44e-06	4.28e-05
102724227	'LOC102724227'	lncRNA	0	2.66667	3.95783	0.00607868	0.027863
102724233	'LINC02576'	lncRNA	0	6.66667	5.27976	4.18e-06	5.08e-05
102724238	'LOC102724238'	lncRNA	52.9033	95.28	0.806647	7.91e-09	1.53e-07
102724262	'LOC102724262'	lncRNA	5.33333	12.3333	1.16729	0.00476916	0.0230318
102724301	'LOC102724301'	lncRNA	31.6667	17.3333	-0.911584	0.00018	0.00145948
102724344	'LINC02188'	lncRNA	14	1.33333	-3.43449	1.36e-09	2.87e-08
102724420	'LOC102724420'	lncRNA	14.3333	28	0.923885	0.000447	0.00320733
102724475	'LOC102724475'	lncRNA	2.66667	8	1.54279	0.00487881	0.0234327
102724502	'LINC01690'	lncRNA	3.33333	0.333333	-3.3641	0.00336507	0.017329
102724515	'LINC01291'	lncRNA	12.29	4.36333	-1.53615	0.000417	0.00301714
102724542	'LOC102724542'	lncRNA	45.4633	23.62	-0.986863	1.62e-06	2.15e-05
102724566	'LOC102724566'	lncRNA	20.3333	34.1567	0.706152	0.00208657	0.011819
102724584	'LOC102724584'	lncRNA	5.33333	18.04	1.71592	5.06e-06	6.02e-05
102724608	'LOC102724608'	lncRNA	1	4.33333	2.07331	0.0110982	0.045004
102724624	'LOC102724624'	lncRNA	39.9033	17.9867	-1.19175	1.63e-07	2.55e-06
102724627	'LINC02674'	lncRNA	5	0.666667	-2.94906	0.000717	0.00480923
102724637	'LOC102724637'	lncRNA	9.33333	1.66667	-2.52759	2.03e-05	0.000211
102724653	'LOC102724653'	lncRNA	0.333333	6.66667	4.27976	9.16e-06	0.000102
102724678	'LINC01423'	lncRNA	43.6667	191	2.0868	2.67e-64	3.97e-62
102724711	'LOC102724711'	lncRNA	3.33333	0	-4.3641	0.00138059	0.00835272
102724714	'LINC01857'	lncRNA	10.3333	27	1.34349	3.14e-06	3.94e-05
102724720	'LOC102724720'	lncRNA	17.9	29.3333	0.670413	0.00643922	0.029026
102724728	'LOC102724728'	lncRNA	25.2867	13.4	-0.958312	0.000482	0.00343133
102724731	'LOC102724731'	lncRNA	8.66667	3.66667	-1.28318	0.00969571	0.0406784
102724745	'LOC102724745'	lncRNA	4.4	11.6233	1.35928	0.0020285	0.0115396
102724748	'LOC102724748'	lncRNA	355.293	185.713	-0.978101	2.04e-40	2.06e-38
102724760	'LOC102724760'	lncRNA	3.66667	39.2733	3.37884	2.87e-23	1.54e-21
102724765	'LOC102724765'	lncRNA	2	18.1267	3.13787	6.28e-11	1.55e-09
102724850	'LOC102724850'	lncRNA	124.08	199.527	0.643143	7.43e-12	1.98e-10
102724857	'LOC102724857'	lncRNA	73.6667	42.6667	-0.830071	1.32e-07	2.09e-06
102724880	'LOC102724880'	lncRNA	1.66667	7.15	2.05881	0.00116423	0.00724291
102724883	'LOC102724883'	lncRNA	59.9	35.6133	-0.792307	4.84e-06	5.8e-05
102724949	'LOC102724949'	lncRNA	35.3333	11	-1.72569	7.76e-11	1.9e-09
102724968	'LOC102724968'	lncRNA	11	3.93	-1.52707	0.000886	0.00575076
102724977	'LOC102724977'	lncRNA	0	3	4.12776	0.00321079	0.0167634
102725022	'LINC02352'	lncRNA	23.66	12.6	-0.951194	0.000792	0.0052216
102725045	'LINC02588'	lncRNA	10.2033	3.33333	-1.65617	0.000685	0.00462266
102725051	'LOC102725051'	lncRNA	18.3867	29.27	0.628595	0.0101585	0.0418785
102725082	'LOC102725082'	lncRNA	8.66	29.4633	1.72431	4.89e-09	9.73e-08
102725121	'LOC102725121'	lncRNA	2.75667	0	-3.21035	0.00896408	0.038102
102725201	'CEP250-AS1'	lncRNA	18	34.0367	0.876925	0.000212	0.00167979
102725238	'LOC102725238'	lncRNA	256.407	110.543	-1.25599	1.55e-43	1.63e-41
103021165	'CASC19'	lncRNA	36.0833	77.09	1.05304	8.44e-11	2.05e-09
103091865	'BRWD1-AS2'	lncRNA	6.95667	17.51	1.28954	0.000276	0.0021141
103283057	'LINC01362'	lncRNA	4.66667	1	-2.26456	0.00471736	0.0228294
103611081	'LOC103611081'	lncRNA	41.0333	9.43333	-2.16312	3.77e-16	1.38e-14
103689913	'LINC00383'	lncRNA	15.3867	8.46	-0.905119	0.00944392	0.0398027
103689915	'DLEU1-AS1'	lncRNA	4.36667	14.1567	1.65471	8.18e-05	0.000732
103724386	'LINC00377'	lncRNA	69	27.3333	-1.3781	1.26e-14	4.17e-13
103752584	'CCND2-AS1'	lncRNA	59.02	27.03	-1.16881	3.58e-10	8.08e-09
103752588	'PACERR'	lncRNA	3.66667	10.3333	1.4526	0.00221617	0.0124236
103752589	'TMEM92-AS1'	lncRNA	108.337	58	-0.943565	9.88e-13	2.83e-11
104326052	'NRIR'	lncRNA	66.99	111.077	0.68737	5.96e-08	1e-06
104326190	'LINC01309'	lncRNA	14.2	27.24	0.897668	0.000726	0.0048499
104355135	'LINC00431'	lncRNA	7.72333	2.01333	-1.98181	0.000835	0.00546812
104355297	'ABCA9-AS1'	lncRNA	2.66667	0	-4.04217	0.0050792	0.0242096
104472718	'LINC00508'	lncRNA	91.4467	59.7167	-0.656965	1.63e-06	2.16e-05
104472848	'IRAIN'	lncRNA	21.96	12.6467	-0.838289	0.00366898	0.0185985
104548971	'SALRNA1'	lncRNA	5	1	-2.3641	0.00268874	0.0144544
105221694	'BISPR'	lncRNA	25.8467	12.2133	-1.12369	5.79e-05	0.000543
105369143	'LOC105369143'	lncRNA	91.15	56.88	-0.722489	1.94e-07	3e-06
105369151	'LOC105369151'	lncRNA	76.6667	160	1.01923	8.5e-20	3.84e-18
105369154	'PKD1P6-NPIPP1'	lncRNA	3854.77	2612.22	-0.60354	2.11e-183	9.51e-181
105369194	'LOC105369194'	lncRNA	18.0767	33.0667	0.829081	0.000501	0.00353448
105369203	'LOC105369203'	lncRNA	26.12	10.1467	-1.40632	1.46e-06	1.96e-05
105369219	'SIRPB3P'	lncRNA	3.66667	0.666667	-2.5016	0.00791752	0.0345436
105369250	'LOC105369250'	lncRNA	1762.25	1111.2	-0.70747	7.49e-112	2.27e-109
105369309	'LOC105369309'	lncRNA	6.74333	22.1367	1.67274	6.91e-07	9.86e-06
105369312	'LOC105369312'	lncRNA	81.3333	144.333	0.785318	3.92e-12	1.08e-10
105369315	'LOC105369315'	lncRNA	20.99	50.7967	1.23286	2.22e-09	4.58e-08
105369325	'LOC105369325'	lncRNA	30.96	48.9433	0.618539	0.00105165	0.00662281
105369352	'LOC105369352'	lncRNA	14.73	7.97667	-0.927068	0.00956225	0.0402098
105369354	'LOC105369354'	lncRNA	43.3333	68	0.607889	0.000143	0.00119655
105369358	'LOC105369358'	lncRNA	34	22.3333	-0.648504	0.00385082	0.0193821
105369364	'LINC02701'	lncRNA	5.66667	15	1.36222	0.000446	0.00319931
105369368	'LOC105369368'	lncRNA	17.2433	9.77333	-0.861284	0.00842469	0.036226
105369370	'LOC105369370'	lncRNA	38.6667	23.6667	-0.750402	0.000458	0.00328031
105369382	'LOC105369382'	lncRNA	41	11	-1.94029	3.17e-14	1.02e-12
105369397	'LOC105369397'	lncRNA	64.0133	30.3467	-1.119	2.84e-10	6.51e-09
105369436	'LINC02700'	lncRNA	9.31667	34.0167	1.82619	6.09e-11	1.5e-09
105369464	'LOC105369464'	lncRNA	225	120.333	-0.945057	7.64e-25	4.39e-23
105369488	'LOC105369488'	lncRNA	3	0.333333	-3.21209	0.00639163	0.0289456
105369515	'LOC105369515'	lncRNA	3.33333	0.333333	-3.3641	0.00336507	0.017329
105369536	'LOC105369536'	lncRNA	56.9067	89.6833	0.614074	1.05e-05	0.000116
105369552	'LOC105369552'	lncRNA	0	3	4.12776	0.00321079	0.0167634
105369576	'LOC105369576'	lncRNA	69.7333	39.3467	-0.867775	9.71e-08	1.59e-06
105369592	'LOC105369592'	lncRNA	3.1	8.93	1.48422	0.00384838	0.0193751
105369602	'LOC105369602'	lncRNA	12.2133	23.52	0.903263	0.00159389	0.00940604
105369623	'LOC105369623'	lncRNA	95.75	64.7667	-0.606189	4.95e-06	5.91e-05
105369652	'LINC02390'	lncRNA	6.33333	44.5933	2.77362	4.77e-22	2.39e-20
105369719	'LOC105369719'	lncRNA	17.6667	56.6667	1.6393	4.94e-15	1.68e-13
105369723	'LINC02422'	lncRNA	21.03	33.1467	0.614247	0.0073725	0.0326123
105369743	'LOC105369743'	lncRNA	7	17.4167	1.27287	0.00033	0.0024627
105369744	'LOC105369744'	lncRNA	0	3.91667	4.51242	0.000574	0.00396995
105369747	'LOC105369747'	lncRNA	0	5	4.86472	7.95e-05	0.000714
105369761	'LOC105369761'	lncRNA	3	0.333333	-3.21209	0.00639163	0.0289456
105369767	'LOC105369767'	lncRNA	6.09667	15.18	1.27391	0.000795	0.00523401
105369771	'LOC105369771'	lncRNA	30.22	12.1467	-1.35711	4.58e-07	6.74e-06
105369772	'LOC105369772'	lncRNA	0	4	4.54279	0.000492	0.00349556
105369776	'SMUG1-AS1'	lncRNA	254.973	143.403	-0.872436	1.28e-24	7.25e-23
105369807	'LINC02454'	lncRNA	74.3567	29.3233	-1.38458	9.55e-16	3.4e-14
105369812	'LOC105369812'	lncRNA	8.66667	29.6667	1.73313	3.82e-09	7.67e-08
105369818	'LOC105369818'	lncRNA	7.33333	16.3333	1.11311	0.00177035	0.0102703
105369819	'LOC105369819'	lncRNA	6.33333	13.86	1.08772	0.00470474	0.0227982
105369897	'LINC02823'	lncRNA	4.19	0	-4.69408	0.000269	0.00206938
105369913	'LOC105369913'	lncRNA	0.333333	4.33333	3.65827	0.000662	0.00448907
105369919	'LOC105369919'	lncRNA	296.667	134	-1.18878	4.4e-46	4.81e-44
105369953	'LOC105369953'	lncRNA	4.33333	0.333333	-3.74261	0.000495	0.00350654
105369957	'LOC105369957'	lncRNA	7.66667	19.6667	1.31691	8.94e-05	0.000791
105369968	'LOC105369968'	lncRNA	0	4.35333	6.22131	0.000197	0.00158033
105369969	'LOC105369969'	lncRNA	0	2.66667	3.95783	0.00607868	0.027863
105370041	'LOC105370041'	lncRNA	2.66667	0	-4.04217	0.0050792	0.0242096
105370062	'LOC105370062'	lncRNA	25.6333	10	-1.40019	1.97e-06	2.58e-05
105370066	'LOC105370066'	lncRNA	22.76	11.02	-1.08854	0.000235	0.00184001
105370086	'LOC105370086'	lncRNA	2.99667	0.333333	-3.21049	0.00643279	0.0290041
105370090	'LOC105370090'	lncRNA	0	8.66667	5.65827	1.39e-07	2.2e-06
105370094	'LOC105370094'	lncRNA	0.333333	3	3.12776	0.00792182	0.0344647
105370108	'LOC105370108'	lncRNA	20.44	42.22	1.00436	3.81e-06	4.69e-05
105370109	'LOC105370109'	lncRNA	3.40667	8.48333	1.2741	0.0121426	0.0477764
105370163	'LOC105370163'	lncRNA	0	2.85333	4.05544	0.00424813	0.021038
105370174	'LOC105370174'	lncRNA	13.6667	5.33333	-1.39972	0.000516	0.0036201
105370177	'LINC02341'	lncRNA	11	38.3333	1.75893	1.32e-11	3.45e-10
105370194	'LOC105370194'	lncRNA	1.33333	6.33333	2.20576	0.00141174	0.00850083
105370198	'LOC105370198'	lncRNA	89.3333	58.6667	-0.648826	2.77e-06	3.52e-05
105370227	'LOC105370227'	lncRNA	22.54	11.4067	-1.02478	0.000494	0.00350497
105370228	'LOC105370228'	lncRNA	0	2.66667	3.95783	0.00607868	0.027863
105370273	'LOC105370273'	lncRNA	4.66333	1	-2.26353	0.0047438	0.0229273
105370290	'LOC105370290'	lncRNA	0	5.99667	5.12696	1.35e-05	0.000146
105370310	'LOC105370310'	lncRNA	12.9233	6.21667	-1.09793	0.00526038	0.0248202
105370315	'LOC105370315'	lncRNA	19.5433	11.4167	-0.817703	0.00729583	0.0323119
105370333	'PCCA-DT'	lncRNA	17.3333	30.01	0.749726	0.00236786	0.0131266
105370348	'LOC105370348'	lncRNA	2.66667	14	2.35015	8.14e-07	1.15e-05
105370398	'LOC105370398'	lncRNA	32.3333	12.6667	-1.39415	1.01e-07	1.65e-06
105370412	'LOC105370412'	lncRNA	1.33333	6	2.12776	0.00238147	0.0131941
105370413	'LOC105370413'	lncRNA	0	3.07667	4.16416	0.00277515	0.0148412
105370419	'LOC105370419'	lncRNA	88.8767	54.8867	-0.737517	1.67e-07	2.6e-06
105370447	'LOC105370447'	lncRNA	6.59	2.09667	-1.69435	0.00554862	0.0259221
105370458	'SEC23A-AS1'	lncRNA	57.2767	36.91	-0.676104	9.94e-05	0.000867
105370459	'LOC105370459'	lncRNA	4	0.333333	-3.62713	0.000936	0.00598896
105370460	'LOC105370460'	lncRNA	69	41.5467	-0.774032	1.52e-06	2.04e-05
105370464	'LOC105370464'	lncRNA	5.66667	0	-5.12963	1.76e-05	0.000185
105370467	'LOC105370467'	lncRNA	0.716667	4.35667	2.56168	0.00384104	0.0193434
105370576	'LOC105370576'	lncRNA	24	63	1.35015	8.82e-13	2.55e-11
105370590	'LOC105370590'	lncRNA	2.66667	0.333333	-3.04217	0.0121492	0.047696
105370610	'LINC02296'	lncRNA	29.61	13.74	-1.14987	1.16e-05	0.000127
105370624	'LOC105370624'	lncRNA	31.3333	56	0.79556	1.23e-05	0.000134
105370639	'LOC105370639'	lncRNA	7	2.33333	-1.62713	0.00548526	0.0256943
105370651	'LOC105370651'	lncRNA	8.53333	47.2	2.42544	2.84e-20	1.31e-18
105370664	'LOC105370664'	lncRNA	54.38	36.0367	-0.635779	0.000329	0.00245951
105370670	'LOC105370670'	lncRNA	153.263	99.2467	-0.66909	2.82e-10	6.46e-09
105370672	'LOC105370672'	lncRNA	109.473	57.6267	-0.967939	2.41e-13	7.26e-12
105370677	'LOC105370677'	lncRNA	4.33333	0.333333	-3.74261	0.000495	0.00350654
105370689	'LOC105370689'	lncRNA	0	2.81	4.03336	0.00461567	0.0224136
105370694	'LOC105370694'	lncRNA	0.666667	3.66667	2.41726	0.0102867	0.0422841
105370698	'LOC105370698'	lncRNA	2	7.66667	1.89643	0.00144273	0.00867608
105370708	'LOC105370708'	lncRNA	10.67	5	-1.13573	0.0091641	0.0388628
105370776	'LOC105370776'	lncRNA	0	7.33333	5.41726	1.33e-06	1.8e-05
105370811	'LOC105370811'	lncRNA	5.66667	12.3333	1.07982	0.00803415	0.0348018
105370844	'LOC105370844'	lncRNA	4.33333	0	-4.74261	0.000206	0.00163362
105370854	'LOC105370854'	lncRNA	1	4.57	2.15003	0.00761211	0.0334639
105370878	'LOC105370878'	lncRNA	22.49	56.6633	1.29096	5.82e-11	1.44e-09
105370912	'LOC105370912'	lncRNA	8.27667	22.2533	1.38473	1.49e-05	0.000159
105370935	'LOC105370935'	lncRNA	2.66667	0	-4.04217	0.0050792	0.0242096
105370960	'LOC105370960'	lncRNA	2.33333	0	-3.84952	0.00985661	0.0410413
105370982	'LOC105370982'	lncRNA	123.23	70.84	-0.840886	5.18e-12	1.39e-10
105370991	'LOC105370991'	lncRNA	4.68333	26.2967	2.4471	4.49e-12	1.22e-10
105371002	'LOC105371002'	lncRNA	0	2.66667	3.95783	0.00607868	0.027863
105371011	'LINC02351'	lncRNA	577.667	271.333	-1.13234	1.44e-81	2.81e-79
105371020	'LOC105371020'	lncRNA	40.6667	20	-1.06601	1.34e-06	1.82e-05
105371024	'LOC105371024'	lncRNA	20.6667	36.7433	0.788009	0.000445	0.00319647
105371026	'LOC105371026'	lncRNA	66.43	119.53	0.805298	1.09e-10	2.62e-09
105371028	'LOC105371028'	lncRNA	234.667	69.6667	-1.79424	1.73e-66	2.66e-64
105371044	'LOC105371044'	lncRNA	13	3.66667	-1.86814	3.08e-05	0.000307
105371064	'LOC105371064'	lncRNA	27.6667	7	-2.02489	1.43e-10	3.4e-09
105371082	'LOC105371082'	lncRNA	27.71	45.5067	0.673503	0.000656	0.0044645
105371085	'LOC105371085'	lncRNA	7.33333	14.6667	0.957832	0.00882548	0.0375734
105371094	'LOC105371094'	lncRNA	15.6667	8	-1.01179	0.00405162	0.0201702
105371103	'LOC105371103'	lncRNA	2.61	0	-4.01118	0.00568188	0.0264177
105371106	'LOC105371106'	lncRNA	26	6	-2.15765	9.56e-11	2.31e-09
105371223	'LOC105371223'	lncRNA	3.82333	0	-4.56196	0.000539	0.0037616
105371227	'LOC105371227'	lncRNA	5.99667	14.6867	1.25011	0.00114899	0.00715535
105371230	'LOC105371230'	lncRNA	4.66667	1	-2.26456	0.00471736	0.0228294
105371260	'LIX1L-AS1'	lncRNA	4.36	12	1.41847	0.00120044	0.00743317
105371264	'LOC105371264'	lncRNA	5.02333	0	-4.95578	5.71e-05	0.000536
105371268	'LOC105371268'	lncRNA	0	2.33333	3.76519	0.0115936	0.0462568
105371275	'LOC105371275'	lncRNA	14.1167	4.27333	-1.76613	2.93e-05	0.000294
105371276	'LOC105371276'	lncRNA	7.26667	2	-1.90346	0.00160375	0.00945218
105371277	'LOC105371277'	lncRNA	14	1	-3.84952	2.59e-10	5.95e-09
105371314	'LOC105371314'	lncRNA	6.51	28.0833	2.06682	1.1e-10	2.64e-09
105371318	'LOC105371318'	lncRNA	8.61	22.1267	1.31953	3.16e-05	0.000314
105371348	'LOC105371348'	lncRNA	84.1067	53.6667	-0.690362	1.55e-06	2.08e-05
105371351	'LOC105371351'	lncRNA	14.6667	1.33333	-3.5016	4.07e-10	9.15e-09
105371356	'LOC105371356'	lncRNA	21.9333	9.11333	-1.30924	2.92e-05	0.000294
105371361	'LOC105371361'	lncRNA	3.66667	0.666667	-2.5016	0.00791752	0.0345436
105371366	'LOC105371366'	lncRNA	140.43	56.0767	-1.36655	8.36e-28	5.52e-26
105371393	'LOC105371393'	lncRNA	18	5	-1.89017	7.71e-07	1.09e-05
105371406	'LOC105371406'	lncRNA	15.3333	31	0.973429	0.000114	0.000975
105371413	'LOC105371413'	lncRNA	47.02	29.6567	-0.707086	0.000244	0.00190001
105371441	'LOC105371441'	lncRNA	34.2533	14.6733	-1.26522	3.66e-07	5.45e-06
105371464	'LOC105371464'	lncRNA	12.3333	37.6667	1.56856	6.31e-10	1.39e-08
105371470	'LOC105371470'	lncRNA	7.33333	18.9633	1.3285	0.000107	0.000928
105371481	'LOC105371481'	lncRNA	29.0267	17.1167	-0.804145	0.00126776	0.00777959
105371493	'LOC105371493'	lncRNA	30	19.6667	-0.651378	0.00642088	0.0289574
105371532	'LOC105371532'	lncRNA	64.46	43.1067	-0.622661	0.000124	0.00105214
105371554	'LOC105371554'	lncRNA	28.3633	16.8633	-0.792305	0.00165704	0.00972591
105371564	'SMCR2'	lncRNA	0	3.66667	4.41726	0.000914	0.00589097
105371606	'LOC105371606'	lncRNA	0	3	4.12776	0.00321079	0.0167634
105371611	'LOC105371611'	lncRNA	10.7033	26	1.23828	1.76e-05	0.000185
105371620	'LINC02776'	lncRNA	6.33	2	-1.70437	0.0063449	0.0288117
105371622	'LOC105371622'	lncRNA	7.63667	0	-5.56007	5.34e-07	7.78e-06
105371630	'LOC105371630'	lncRNA	45.3333	74.6667	0.677724	1.14e-05	0.000125
105371679	'LOC105371679'	lncRNA	32.48	55.8333	0.739407	4.2e-05	0.000407
105371703	'LOC105371703'	lncRNA	16.6667	8.66667	-0.985585	0.00372239	0.0188409
105371767	'LOC105371767'	lncRNA	23.3333	11	-1.12706	0.000128	0.0010847
105371773	'LOC105371773'	lncRNA	3.47667	30.4433	3.08818	4.12e-17	1.62e-15
105371786	'LINC02594'	lncRNA	13.6667	5	-1.49283	0.000269	0.00206504
105371809	'LINC02086'	lncRNA	15.1967	33.92	1.11621	6.32e-06	7.34e-05
105371822	'LOC105371822'	lncRNA	14	7.66667	-0.910924	0.0128029	0.0497444
105371849	'LOC105371849'	lncRNA	45.3533	21.42	-1.12442	9.85e-08	1.61e-06
105371874	'LOC105371874'	lncRNA	89.6667	195.667	1.08359	3.4e-26	2.08e-24
105371952	'LOC105371952'	lncRNA	0	6.33333	5.20576	7.47e-06	8.53e-05
105371953	'LOC105371953'	lncRNA	3.43333	12.8133	1.8578	4.87e-05	0.000464
105371972	'LOC105371972'	lncRNA	0.333333	5.31	3.95151	0.000109	0.00094
105371988	'LOC105371988'	lncRNA	0	2.23333	4.34585	0.00994908	0.0411251
105371996	'LOC105371996'	lncRNA	73	26.6667	-1.49503	3.43e-17	1.36e-15
105372023	'LOC105372023'	lncRNA	3.33333	12.6667	1.88383	4.57e-05	0.000439
105372031	'LOC105372031'	lncRNA	7	1.66667	-2.11256	0.000918	0.00589777
105372055	'LOC105372055'	lncRNA	0.333333	4.84667	3.81979	0.000256	0.00198334
105372121	'LOC105372121'	lncRNA	5.66667	0.666667	-3.12963	0.000212	0.00167935
105372131	'LOC105372131'	lncRNA	2.33333	0	-3.84952	0.00985661	0.0410413
105372141	'LOC105372141'	lncRNA	15.5967	47.3933	1.56128	4.8e-12	1.3e-10
105372143	'LOC105372143'	lncRNA	2.66667	0	-4.04217	0.0050792	0.0242096
105372178	'LOC105372178'	lncRNA	2.33333	7.66667	1.67404	0.00346847	0.0177453
105372180	'LOC105372180'	lncRNA	6.33333	1.66667	-1.96817	0.00259699	0.0141069
105372235	'LOC105372235'	lncRNA	51.0867	32.3933	-0.699418	0.000152	0.0012581
105372238	'LOC105372238'	lncRNA	3.66667	9	1.25329	0.0107662	0.0439131
105372252	'LOC105372252'	lncRNA	1	5.07667	2.30171	0.00335497	0.0173253
105372262	'LOC105372262'	lncRNA	9.33333	2.66667	-1.84952	0.000453	0.00324738
105372268	'LOC105372268'	lncRNA	7	2.33333	-1.62713	0.00548526	0.0256943
105372270	'LOC105372270'	lncRNA	46.3333	90.3333	0.92104	3.19e-10	7.24e-09
105372311	'LOC105372311'	lncRNA	5.49333	11.69	1.04735	0.0118325	0.0467455
105372328	'LOC105372328'	lncRNA	3.00333	0.333333	-3.2137	0.00635072	0.028831
105372345	'LOC105372345'	lncRNA	4.33667	10.3433	1.21187	0.00775385	0.0339739
105372352	'LOC105372352'	lncRNA	33	10.5833	-1.68284	6.57e-10	1.44e-08
105372370	'LOC105372370'	lncRNA	2.66667	0	-4.04217	0.0050792	0.0242096
105372380	'LOC105372380'	lncRNA	5.33333	0.333333	-4.04217	7.41e-05	0.000674
105372383	'LOC105372383'	lncRNA	16.6667	6.66667	-1.3641	0.00017	0.00139017
105372404	'LOC105372404'	lncRNA	2	10.3333	2.32707	2.53e-05	0.000258
105372421	'LOC105372421'	lncRNA	30.6667	14.3333	-1.13947	9.45e-06	0.000105
105372424	'LOC105372424'	lncRNA	19.5367	2.52667	-2.99305	1.64e-11	4.25e-10
105372426	'LOC105372426'	lncRNA	112.323	76.68	-0.592904	1.24e-06	1.69e-05
105372435	'LOC105372435'	lncRNA	26	9	-1.57268	1.77e-07	2.75e-06
105372457	'MYADM-AS1'	lncRNA	0	3.79333	4.46626	0.000722	0.00483002
105372460	'LOC105372460'	lncRNA	1.00667	4.25667	2.03797	0.0127987	0.0497437
105372462	'LOC105372462'	lncRNA	0.886667	4.45	2.28517	0.0062516	0.028479
105372494	'LOC105372494'	lncRNA	3.90333	0.333333	-3.59184	0.0011268	0.00703138
105372520	'LOC105372520'	lncRNA	6.33333	1.66667	-1.96817	0.00259699	0.0141069
105372524	'LOC105372524'	lncRNA	5.26	15.5967	1.52593	9.67e-05	0.000848
105372539	'LOC105372539'	lncRNA	146.247	92.63	-0.70102	1.36e-10	3.23e-09
105372550	'ZNF133-AS1'	lncRNA	3.66667	10.33	1.45213	0.00222526	0.0124594
105372578	'LOC105372578'	lncRNA	38.45	22.87	-0.791695	0.000252	0.0019555
105372602	'LOC105372602'	lncRNA	11.6667	5.66667	-1.08399	0.00868663	0.0370976
105372614	'LOC105372614'	lncRNA	3.66667	0.666667	-2.5016	0.00791752	0.0345436
105372616	'LOC105372616'	lncRNA	14.07	7.03333	-1.04251	0.00524628	0.0247727
105372621	'LOC105372621'	lncRNA	16.0233	27.13	0.717547	0.00540895	0.0254109
105372631	'LOC105372631'	lncRNA	52.6933	35.0567	-0.6301	0.000453	0.00324782
105372639	'LOC105372639'	lncRNA	34.3333	57.8333	0.710123	5.71e-05	0.000536
105372656	'LOC105372656'	lncRNA	76.11	40.5833	-0.949367	1.87e-09	3.89e-08
105372694	'LOC105372694'	lncRNA	3.33333	0	-4.3641	0.00138059	0.00835272
105372730	'LINC01666'	lncRNA	7.66667	14.78	0.904807	0.0122026	0.0477886
105372790	'LOC105372790'	lncRNA	80.1467	154.887	0.90833	3.95e-16	1.44e-14
105372795	'LOC105372795'	lncRNA	14	5.33333	-1.43449	0.000344	0.00255456
105372799	'KCNJ6-AS1'	lncRNA	3	39.3333	3.67055	9.56e-25	5.45e-23
105372801	'LOC105372801'	lncRNA	40	226	2.45608	6.66e-92	1.56e-89
105372814	'LOC105372814'	lncRNA	4.33333	1	-2.15765	0.00822004	0.0354988
105372832	'LOC105372832'	lncRNA	19.23	33.7667	0.770073	0.000966	0.00614439
105372835	'LOC105372835'	lncRNA	4	0	-4.62713	0.000386	0.00281846
105372857	'LOC105372857'	lncRNA	3.33333	8.32667	1.27861	0.0127189	0.0494856
105372861	'LOC105372861'	lncRNA	3.33333	0.333333	-3.3641	0.00336507	0.017329
105372948	'LOC105372948'	lncRNA	50.1367	1047.51	4.34278	0	0
105372955	'LINC02557'	lncRNA	0	3.33333	4.27976	0.00170766	0.00998177
105372990	'LOC105372990'	lncRNA	0.333333	3.66667	3.41726	0.00228518	0.0127505
105373043	'LOC105373043'	lncRNA	1.96667	7.64667	1.91691	0.00135169	0.00822096
105373053	'LOC105373053'	lncRNA	3.31	0	-4.35396	0.00144429	0.00868124
105373063	'LOC105373063'	lncRNA	4	0.366667	-3.48963	0.00111298	0.0069569
105373066	'LOC105373066'	lncRNA	6	1.61333	-1.93709	0.00372255	0.0188339
105373077	'LOC105373077'	lncRNA	24.3733	42.5967	0.763269	0.000235	0.00183749
105373116	'LOC105373116'	lncRNA	8.33333	3	-1.5161	0.00400066	0.0199757
105373134	'LOC105373134'	lncRNA	30.2533	10.7433	-1.53582	3.09e-08	5.45e-07
105373153	'LOC105373153'	lncRNA	35.4133	19.81	-0.880232	0.00012	0.00102194
105373156	'LOC105373156'	lncRNA	2	6.33333	1.6208	0.00943422	0.03978
105373202	'LOC105373202'	lncRNA	22.84	11.8067	-0.994129	0.000626	0.00428472
105373211	'LOC105373211'	lncRNA	76.8	42.37	-0.900231	7.81e-09	1.51e-07
105373212	'LINC02768'	lncRNA	10	3	-1.77913	0.000408	0.00296335
105373215	'LOC105373215'	lncRNA	235.84	64.3467	-1.91604	7.22e-73	1.25e-70
105373269	'LOC105373269'	lncRNA	3.33333	0.333333	-3.3641	0.00336507	0.017329
105373271	'LOC105373271'	lncRNA	4	0.666667	-2.62713	0.00436981	0.0214708
105373324	'LOC105373324'	lncRNA	43.5633	29.01	-0.628732	0.00145967	0.00875375
105373331	'LOC105373331'	lncRNA	11.6667	41.6667	1.79433	8.5e-13	2.46e-11
105373354	'TMEM18-DT'	lncRNA	5.03	1.33333	-1.95769	0.00748102	0.0330054
105373358	'LOC105373358'	lncRNA	1.66667	6.33333	1.88383	0.00394221	0.0197399
105373366	'IDS2'	lncRNA	372.333	193.667	-0.985187	9.27e-43	9.67e-41
105373367	'LOC105373367'	lncRNA	17.9967	7.34333	-1.33539	0.000121	0.00102956
105373383	'LOC105373383'	lncRNA	24.3333	13.64	-0.877258	0.00147834	0.00884847
105373415	'LOC105373415'	lncRNA	2.66667	0.333333	-3.04217	0.0121492	0.047696
105373451	'LOC105373451'	lncRNA	7.33333	1.66667	-2.17967	0.00054	0.00376454
105373454	'LOC105373454'	lncRNA	39.6667	23.6667	-0.787239	0.000216	0.00170572
105373480	'LOC105373480'	lncRNA	3.37667	12.67	1.86558	5.11e-05	0.000485
105373481	'LOC105373481'	lncRNA	2.66667	10	1.86472	0.000321	0.00241515
105373504	'LOC105373504'	lncRNA	4.33333	0.666667	-2.74261	0.00240078	0.0132673
105373536	'LINC01789'	lncRNA	2.66667	0	-4.04217	0.0050792	0.0242096
105373537	'LINC01886'	lncRNA	8.57333	1.4	-2.6566	2.69e-05	0.000273
105373552	'LOC105373552'	lncRNA	41.0133	66.4933	0.654949	5.86e-05	0.000549
105373553	'LOC105373553'	lncRNA	53.0633	4.33333	-3.65633	1.23e-33	1.01e-31
105373585	'LOC105373585'	lncRNA	10.33	20.3033	0.932708	0.0025833	0.0140635
105373591	'LOC105373591'	lncRNA	30.4767	61.5167	0.971104	5.79e-08	9.79e-07
105373622	'LOC105373622'	lncRNA	3	0	-4.21209	0.00263832	0.0142601
105373627	'LOC105373627'	lncRNA	1	8.33333	3.01673	1.35e-05	0.000146
105373628	'LOC105373628'	lncRNA	1	5.66667	2.46033	0.00126988	0.00778742
105373648	'LOC105373648'	lncRNA	4.66667	0	-4.84952	0.00011	0.000949
105373652	'LOC105373652'	lncRNA	27.6667	62	1.12195	8.79e-10	1.91e-08
105373693	'LOC105373693'	lncRNA	0.333333	4.33333	3.65827	0.000662	0.00448907
105373714	'LOC105373714'	lncRNA	110.207	64.4733	-0.815605	2.05e-10	4.78e-09
105373730	'LOC105373730'	lncRNA	26.6667	47.3333	0.785651	7.02e-05	0.000642
105373771	'LOC105373771'	lncRNA	12.2133	4.26667	-1.55944	0.000375	0.00274941
105373772	'LOC105373772'	lncRNA	5.33333	0.333333	-4.04217	7.41e-05	0.000674
105373790	'LOC105373790'	lncRNA	0.666667	7	3.35015	2.91e-05	0.000292
105373813	'CAVIN2-AS1'	lncRNA	38.6467	24.26	-0.713933	0.000797	0.0052406
105373817	'LOC105373817'	lncRNA	0	2.33333	3.76519	0.0115936	0.0462568
105373826	'LOC105373826'	lncRNA	59.6667	114.667	0.900281	3.62e-12	9.95e-11
105373869	'LINC01614'	lncRNA	11.1267	62.1167	2.43879	2.51e-26	1.56e-24
105373874	'LOC105373874'	lncRNA	30.3333	20.6667	-0.595766	0.011378	0.0458219
105373883	'LOC105373883'	lncRNA	55.1467	34.7933	-0.706631	7.17e-05	0.000654
105373884	'LOC105373884'	lncRNA	2.66667	0.333333	-3.04217	0.0121492	0.047696
105373885	'ASIC4-AS1'	lncRNA	90.6667	42.4367	-1.13743	2.84e-14	9.19e-13
105373888	'LOC105373888'	lncRNA	2.33333	0	-3.84952	0.00985661	0.0410413
105373893	'LOC105373893'	lncRNA	7	29.4633	2.03133	6.35e-11	1.56e-09
105373895	'LOC105373895'	lncRNA	0.666667	4.01667	2.54879	0.00563942	0.0262732
105373896	'LOC105373896'	lncRNA	1.33333	6.58667	2.26234	0.000945	0.00602968
105373928	'LOC105373928'	lncRNA	6.33333	1.66667	-1.96817	0.00259699	0.0141069
105373934	'LINC01891'	lncRNA	3.22	9.33333	1.49316	0.00299668	0.0158245
105373947	'LOC105373947'	lncRNA	3	0	-4.21209	0.00263832	0.0142601
105373952	'LOC105373952'	lncRNA	8	16.3333	0.987579	0.00458676	0.022326
105373974	'LOC105373974'	lncRNA	10.6533	1.66667	-2.71844	2.16e-06	2.81e-05
105374020	'LOC105374020'	lncRNA	1	11.6667	3.50215	3.91e-08	6.8e-07
105374041	'LOC105374041'	lncRNA	28.9267	19.18	-0.634965	0.00888956	0.03782
105374063	'LOC105374063'	lncRNA	62.9533	42.7933	-0.599065	0.000248	0.00192755
105374085	'LOC105374085'	lncRNA	14.9333	6.76	-1.18561	0.00142013	0.00854438
105374104	'LINC02021'	lncRNA	177.543	111.72	-0.710452	8.18e-13	2.37e-11
105374110	'LOC105374110'	lncRNA	4.33333	0.666667	-2.74261	0.00240078	0.0132673
105374117	'LOC105374117'	lncRNA	0.333333	3.33333	3.27976	0.00425317	0.0210319
105374121	'LOC105374121'	lncRNA	1.33333	5.03333	1.87431	0.0104328	0.0427041
105374122	'LOC105374122'	lncRNA	1.66667	5.66667	1.72337	0.0103213	0.0423368
105374137	'LOC105374137'	lncRNA	101	41	-1.34283	5.95e-20	2.7e-18
105374151	'LOC105374151'	lncRNA	8.98	3.72667	-1.311	0.0074288	0.0328142
105374155	'LOC105374155'	lncRNA	112.72	68.81	-0.754221	1.86e-09	3.88e-08
105374167	'LOC105374167'	lncRNA	27.6667	48.5767	0.769947	7.56e-05	0.000684
105374171	'LOC105374171'	lncRNA	0	4.33333	4.65827	0.000267	0.00205687
105374179	'LOC105374179'	lncRNA	0.666667	5.16333	2.9111	0.000762	0.0050442
105374186	'LOC105374186'	lncRNA	3.33333	9.66667	1.49388	0.00251363	0.0137593
105374209	'LOC105374209'	lncRNA	0	2.66667	3.95783	0.00607868	0.027863
105374229	'LOC105374229'	lncRNA	0.666667	5	2.86472	0.00101542	0.00643079
105374240	'LOC105374240'	lncRNA	43.6	17.9067	-1.326	2.67e-09	5.46e-08
105374249	'LOC105374249'	lncRNA	7.12	1.42667	-2.3614	0.000345	0.00256127
105374251	'LINC01839'	lncRNA	239	92.3333	-1.41426	1.7e-48	1.96e-46
105374252	'LOC105374252'	lncRNA	9.33333	3.33333	-1.52759	0.00219208	0.0123372
105374287	'LOC105374287'	lncRNA	12	4.66667	-1.40474	0.00110473	0.00690998
105374289	'LINC02048'	lncRNA	40.5933	17.62	-1.2462	4.47e-08	7.69e-07
105374304	'LOC105374304'	lncRNA	5	11	1.09534	0.0113284	0.0457119
105374308	'LOC105374308'	lncRNA	9	3.96333	-1.22538	0.01101	0.0447396
105374317	'LOC105374317'	lncRNA	11	25.3333	1.16137	5.62e-05	0.00053
105374325	'LOC105374325'	lncRNA	58.0167	10.5267	-2.50459	4.09e-26	2.5e-24
105374340	'LOC105374340'	lncRNA	10.1567	18.69	0.837671	0.00829725	0.0357863
105374343	'LOC105374343'	lncRNA	19	5.33333	-1.87506	4.4e-07	6.5e-06
105374347	'LOC105374347'	lncRNA	0	2.66667	3.95783	0.00607868	0.027863
105374368	'LOC105374368'	lncRNA	16.6667	8.66667	-0.985585	0.00372239	0.0188409
105374370	'LOC105374370'	lncRNA	23.6733	9.64	-1.33833	1e-05	0.000111
105374371	'LOC105374371'	lncRNA	0.666667	6.97333	3.34464	3.05e-05	0.000305
105374378	'LOC105374378'	lncRNA	12.7633	6.42667	-1.03203	0.00836953	0.0360559
105374412	'LOC105374412'	lncRNA	74.3333	149.217	0.963159	4.79e-17	1.87e-15
105374413	'LOC105374413'	lncRNA	3.66667	10.45	1.46879	0.00191936	0.0110034
105374439	'LOC105374439'	lncRNA	14.3333	29.67	1.00746	0.000103	0.000892
105374464	'LOC105374464'	lncRNA	52.6	113.227	1.06391	2.11e-15	7.32e-14
105374466	'LOC105374466'	lncRNA	26	45	0.749245	0.000199	0.00158739
105374473	'LOC105374473'	lncRNA	4.33333	12.3333	1.46685	0.00076	0.00503449
105374475	'LOC105374475'	lncRNA	9.33333	20.3333	1.08121	0.000657	0.00446712
105374498	'LOC105374498'	lncRNA	18.3333	7.33333	-1.3641	8.03e-05	0.00072
105374534	'LOC105374534'	lncRNA	11	25.6667	1.18022	4e-05	0.00039
105374538	'LOC105374538'	lncRNA	13.32	23.45	0.773826	0.00574743	0.0266487
105374540	'LINC02357'	lncRNA	5	0	-4.94906	5.96e-05	0.000556
105374546	'STIM2-AS1'	lncRNA	0	3	4.12776	0.00321079	0.0167634
105374567	'LOC105374567'	lncRNA	3	0	-4.21209	0.00263832	0.0142601
105374584	'LOC105374584'	lncRNA	791.047	502.787	-0.695985	8.05e-50	9.36e-48
105374594	'LOC105374594'	lncRNA	2.66667	0.333333	-3.04217	0.0121492	0.047696
105374600	'LOC105374600'	lncRNA	2.33333	0	-3.84952	0.00985661	0.0410413
105374610	'LOC105374610'	lncRNA	13	5	-1.42068	0.000616	0.00422012
105374612	'LOC105374612'	lncRNA	37	67.3333	0.821628	8.3e-07	1.17e-05
105374646	'LOC105374646'	lncRNA	34.6667	12.6667	-1.49468	6.29e-09	1.23e-07
105374664	'LOC105374664'	lncRNA	0.333333	3	3.12776	0.00792182	0.0344647
105374685	'LOC105374685'	lncRNA	5	1	-2.3641	0.00268874	0.0144544
105374709	'LOC105374709'	lncRNA	16.3333	31	0.882281	0.000381	0.00278667
105374735	'LOC105374735'	lncRNA	10.3333	2.37333	-2.16449	4.33e-05	0.000418
105374737	'LOC105374737'	lncRNA	3.86333	0	-4.57698	0.0005	0.00353131
105374775	'LOC105374775'	lncRNA	0.413333	5.13	3.59141	0.000234	0.0018319
105374786	'LOC105374786'	lncRNA	22.5	12.8567	-0.849576	0.00293389	0.0155551
105374789	'LOC105374789'	lncRNA	50.6667	33	-0.660739	0.000334	0.0024938
105374812	'LOC105374812'	lncRNA	9.3	30.09	1.65181	9.71e-09	1.84e-07
105374839	'LOC105374839'	lncRNA	321.667	200.333	-0.725332	1e-22	5.22e-21
105374843	'LOC105374843'	lncRNA	5.66667	1	-2.54467	0.000859	0.00561187
105374848	'LOC105374848'	lncRNA	1.31333	5.68	2.07049	0.00367235	0.0186055
105374854	'LOC105374854'	lncRNA	0.666667	4	2.54279	0.00580393	0.0268669
105374869	'LOC105374869'	lncRNA	4.31667	12.7033	1.51505	0.000465	0.00332096
105374906	'LOC105374906'	lncRNA	15	5.66667	-1.44656	0.000192	0.00154405
105374937	'LOC105374937'	lncRNA	1.21	7.55	2.5993	0.000125	0.00105829
105374942	'LOC105374942'	lncRNA	8.78333	24.8267	1.45688	2e-06	2.63e-05
105374952	'LOC105374952'	lncRNA	24	42.3333	0.776592	0.000197	0.00157933
105374966	'LOC105374966'	lncRNA	0.37	3.04333	2.99789	0.008747	0.0372994
105374976	'LOC105374976'	lncRNA	14.3	23.8567	0.696209	0.0110782	0.0449772
105374989	'LOC105374989'	lncRNA	11.67	27.3833	1.18833	1.99e-05	0.000208
105375010	'LOC105375010'	lncRNA	24	9	-1.45721	2.11e-06	2.75e-05
105375012	'LOC105375012'	lncRNA	0	2.33333	3.76519	0.0115936	0.0462568
105375021	'LOC105375021'	lncRNA	0.333333	7	4.35015	5.01e-06	5.97e-05
105375056	'LOC105375056'	lncRNA	10.6433	4.66667	-1.23165	0.00550483	0.0257566
105375077	'RUNX2-AS1'	lncRNA	21.86	53.3133	1.24403	6.79e-10	1.49e-08
105375123	'LOC105375123'	lncRNA	9.33333	3.33333	-1.52759	0.00219208	0.0123372
105375127	'LOC105375127'	lncRNA	5.33333	14.3333	1.3841	0.000512	0.00359714
105375142	'LOC105375142'	lncRNA	23	14.3333	-0.724428	0.00877614	0.0374064
105375170	'LOC105375170'	lncRNA	38.3333	77	0.964091	1.61e-09	3.38e-08
105375183	'LOC105375183'	lncRNA	2	9.66667	2.23085	7.15e-05	0.000653
105375200	'LOC105375200'	lncRNA	42.0033	24.7467	-0.805438	0.000103	0.000896
105375202	'LOC105375202'	lncRNA	87.3333	38	-1.2427	1.17e-15	4.14e-14
105375216	'LOC105375216'	lncRNA	5.78333	0.73	-3.0281	0.000229	0.00179574
105375218	'LOC105375218'	lncRNA	132.417	233.78	0.777899	1.95e-18	8.2e-17
105375261	'LINC01952'	lncRNA	0.666667	6.49667	3.24249	7.15e-05	0.000653
105375264	'LOC105375264'	lncRNA	38.4167	7.66667	-2.36723	8.39e-17	3.22e-15
105375310	'LOC105375310'	lncRNA	6	0	-5.21209	9.65e-06	0.000107
105375333	'LOC105375333'	lncRNA	16.4	31.6667	0.907101	0.000237	0.00184788
105375334	'LOC105375334'	lncRNA	0	2.99333	4.12455	0.00325181	0.0168893
105375361	'LOC105375361'	lncRNA	0.503333	3.84333	2.8906	0.00380163	0.0191763
105375370	'LOC105375370'	lncRNA	0	3	4.12776	0.00321079	0.0167634
105375378	'LOC105375378'	lncRNA	10.6333	1	-3.45269	1.2e-07	1.92e-06
105375382	'LOC105375382'	lncRNA	17.77	39.6667	1.11632	1.04e-06	1.43e-05
105375423	'LOC105375423'	lncRNA	2.66667	7.33333	1.41726	0.0113983	0.0458636
105375427	'LOC105375427'	lncRNA	5.66667	13	1.15577	0.00404479	0.0201443
105375514	'LOC105375514'	lncRNA	1.38667	10.13	2.82677	3.38e-06	4.22e-05
105375520	'LOC105375520'	lncRNA	119	35.3333	-1.79403	1.4e-34	1.19e-32
105375521	'LOC105375521'	lncRNA	165.87	111.173	-0.61941	8.89e-10	1.93e-08
105375523	'LOC105375523'	lncRNA	81.69	52.45	-0.681385	2.87e-06	3.63e-05
105375535	'LOC105375535'	lncRNA	7.77	0	-4.83658	6.14e-07	8.82e-06
105375538	'LOC105375538'	lncRNA	58.99	30.64	-0.987222	4.63e-08	7.93e-07
105375539	'LOC105375539'	lncRNA	0.666667	5	2.86472	0.00101542	0.00643079
105375541	'LOC105375541'	lncRNA	0.333333	6.66667	4.27976	9.16e-06	0.000102
105375547	'LOC105375547'	lncRNA	5.33333	14.3333	1.3841	0.000512	0.00359714
105375548	'LOC105375548'	lncRNA	5	0.333333	-3.94906	0.000139	0.00116864
105375549	'LOC105375549'	lncRNA	0	2.33333	3.76519	0.0115936	0.0462568
105375551	'LOC105375551'	lncRNA	9.08	17.4433	0.899743	0.00673168	0.0300946
105375566	'LOC105375566'	lncRNA	106.053	180.727	0.726851	3.85e-13	1.14e-11
105375634	'LOC105375634'	lncRNA	47.6667	26.3333	-0.898259	5.65e-06	6.64e-05
105375655	'LOC105375655'	lncRNA	194.333	132.667	-0.592896	1.79e-10	4.19e-09
105375669	'LOC105375669'	lncRNA	4.66667	12.9367	1.42883	0.000721	0.00482795
105375724	'LOC105375724'	lncRNA	19	88.0433	2.17005	4.82e-32	3.66e-30
105375726	'MAL2-AS1'	lncRNA	3	0.333333	-3.21209	0.00639163	0.0289456
105375751	'LOC105375751'	lncRNA	14.6767	26.37	0.803205	0.00249027	0.0136536
105375754	'LOC105375754'	lncRNA	39.9633	69.9833	0.766166	2.24e-06	2.91e-05
105375790	'LOC105375790'	lncRNA	0.333333	4	3.54279	0.00122915	0.00757288
105375799	'LOC105375799'	lncRNA	2	7	1.76519	0.00374602	0.0189319
105375805	'LOC105375805'	lncRNA	39.8767	26.8367	-0.613507	0.00289139	0.0153474
105375833	'LOC105375833'	lncRNA	8.66667	3.33333	-1.42068	0.00517019	0.0244885
105375839	'LOC105375839'	lncRNA	1.33333	8.66667	2.65827	3.17e-05	0.000315
105375841	'LOC105375841'	lncRNA	10	22.8033	1.14708	0.000154	0.00127081
105375855	'LOC105375855'	lncRNA	2	17	3.04529	4.29e-10	9.64e-09
105375873	'LOC105375873'	lncRNA	0	4.66667	4.76519	0.000145	0.00120701
105375913	'LOC105375913'	lncRNA	59.6667	138.667	1.17446	1.91e-21	9.43e-20
105375914	'LOC105375914'	lncRNA	42.55	69.77	0.67128	2.59e-05	0.000264
105375943	'LOC105375943'	lncRNA	14.3533	24.1167	0.706477	0.00967912	0.0406272
105375945	'LOC105375945'	lncRNA	6.66667	2	-1.77913	0.0038983	0.0195678
105375952	'LOC105375952'	lncRNA	16.6667	7.33333	-1.22659	0.000535	0.00373368
105375956	'LOC105375956'	lncRNA	14.4833	1	-3.89849	1.07e-10	2.58e-09
105375977	'LOC105375977'	lncRNA	4.59	15.5367	1.71694	2.28e-05	0.000234
105376020	'LOC105376020'	lncRNA	10.3533	3.45667	-1.62481	0.000741	0.00492934
105376037	'LOC105376037'	lncRNA	4.95333	17.4533	1.77486	4.33e-06	5.24e-05
105376063	'LOC105376063'	lncRNA	52.2367	93.1167	0.791808	1.98e-08	3.62e-07
105376067	'LOC105376067'	lncRNA	5	0.666667	-2.94906	0.000717	0.00480923
105376103	'LOC105376103'	lncRNA	3	22.3367	2.85421	4.12e-12	1.12e-10
105376137	'LOC105376137'	lncRNA	0	2.33333	3.76519	0.0115936	0.0462568
105376140	'LOC105376140'	lncRNA	0	6.33333	5.20576	7.47e-06	8.53e-05
105376154	'LOC105376154'	lncRNA	1.95	6.12333	1.60867	0.0111252	0.0450296
105376155	'LOC105376155'	lncRNA	0.666667	3.66667	2.41726	0.0102867	0.0422841
105376209	'LOC105376209'	lncRNA	54.0933	26.08	-1.09468	1.23e-08	2.32e-07
105376214	'LOC105376214'	lncRNA	16.48	32.61	0.94243	0.000117	0.000998
105376219	'LOC105376219'	lncRNA	18.6667	34.3333	0.836977	0.00035	0.00259123
105376232	'LOC105376232'	lncRNA	4	0.666667	-2.62713	0.00436981	0.0214708
105376241	'LOC105376241'	lncRNA	0.333333	3	3.12776	0.00792182	0.0344647
105376253	'LOC105376253'	lncRNA	10.6667	3	-1.87224	0.000157	0.00128894
105376301	'LOC105376301'	lncRNA	5.98667	1.15	-2.42229	0.000865	0.0056453
105376306	'LOC105376306'	lncRNA	52.1133	29.2933	-0.873248	3.59e-06	4.44e-05
105376332	'LOC105376332'	lncRNA	44.47	29.3333	-0.642459	0.0010457	0.00659436
105376344	'LOC105376344'	lncRNA	0	2.33333	3.76519	0.0115936	0.0462568
105376383	'LINC02678'	lncRNA	2.66667	10.3333	1.91203	0.0002	0.00159282
105376384	'LOC105376384'	lncRNA	82.42	128.887	0.602869	2.03e-07	3.14e-06
105376388	'LINC02642'	lncRNA	17.6667	34.3333	0.916412	0.000113	0.000968
105376392	'LOC105376392'	lncRNA	0	2.33333	3.76519	0.0115936	0.0462568
105376405	'LOC105376405'	lncRNA	5.43	1.33333	-2.06808	0.00397637	0.0198894
105376447	'LOC105376447'	lncRNA	820.08	481	-0.811896	7.13e-67	1.11e-64
105376453	'LOC105376453'	lncRNA	3.66667	0.666667	-2.5016	0.00791752	0.0345436
105376466	'MPP7-DT'	lncRNA	0.666667	3.66667	2.41726	0.0102867	0.0422841
105376467	'LOC105376467'	lncRNA	2.33333	8.33333	1.79433	0.00137967	0.00836359
105376475	'LOC105376475'	lncRNA	3.66667	0.333333	-3.5016	0.00177378	0.0102724
105376476	'LOC105376476'	lncRNA	31.3333	2.66667	-3.59676	2.65e-20	1.23e-18
105376477	'LOC105376477'	lncRNA	22	36	0.668325	0.00261253	0.0141725
105376481	'LOC105376481'	lncRNA	47.7433	16.31	-1.59171	9.44e-13	2.71e-11
105376483	'LOC105376483'	lncRNA	58.9233	28.3067	-1.09987	2.41e-09	4.96e-08
105376484	'LOC105376484'	lncRNA	272.607	147.457	-0.928698	6.09e-29	4.2e-27
105376504	'LOC105376504'	lncRNA	4.33333	12.9	1.53165	0.000377	0.00276217
105376577	'LOC105376577'	lncRNA	46	78.3333	0.725824	1.8e-06	2.38e-05
105376591	'LOC105376591'	lncRNA	28.3333	48.4	0.730339	0.000161	0.00132421
105376620	'LINC02721'	lncRNA	0.666667	4.66667	2.76519	0.00182208	0.010511
105376637	'LOC105376637'	lncRNA	9.66667	4.33333	-1.19971	0.00956508	0.0402125
105376652	'LOC105376652'	lncRNA	11	2.91333	-1.95893	7.59e-05	0.000686
105376689	'LOC105376689'	lncRNA	0.333333	5.35333	3.96323	0.000101	0.000877
105376759	'LOC105376759'	lncRNA	0.816667	5.14333	2.61272	0.0014959	0.00893045
105376794	'LOC105376794'	lncRNA	3.37333	13.0133	1.90558	3.12e-05	0.000311
105376810	'LOC105376810'	lncRNA	18	10	-0.890165	0.00563817	0.0262773
105376871	'GRHL3-AS1'	lncRNA	0.333333	4.66667	3.76519	0.000357	0.00263706
105376878	'RUNX3-AS1'	lncRNA	10.3167	52.86	2.31503	2.15e-21	1.05e-19
105376934	'LOC105376934'	lncRNA	78.91	50.08	-0.698142	2.61e-06	3.33e-05
105376941	'LOC105376941'	lncRNA	2.66667	0.333333	-3.04217	0.0121492	0.047696
105376959	'LOC105376959'	lncRNA	15.5667	25.87	0.690652	0.00862286	0.0369063
105376980	'LOC105376980'	lncRNA	2.67333	0	-4.04577	0.00501272	0.0240197
105376982	'LOC105376982'	lncRNA	1.52333	7.27667	2.21388	0.000605	0.00415205
105376988	'LOC105376988'	lncRNA	8.33333	16	0.898938	0.00950483	0.0400047
105377006	'LINC02084'	lncRNA	1.33333	15.3333	3.48139	3.28e-10	7.43e-09
105377015	'LOC105377015'	lncRNA	6	1.66667	-1.89017	0.00432259	0.0213068
105377043	'LOC105377043'	lncRNA	113.667	259	1.14597	3.35e-37	3.11e-35
105377095	'LOC105377095'	lncRNA	31	9	-1.82644	2.34e-10	5.41e-09
105377104	'LOC105377104'	lncRNA	1	6	2.54279	0.000728	0.00485885
105377105	'FLNB-AS1'	lncRNA	8.34333	1.66667	-2.36583	0.000105	0.00091
105377115	'LOC105377115'	lncRNA	5	0.666667	-2.94906	0.000717	0.00480923
105377124	'LOC105377124'	lncRNA	1123.66	543.49	-1.09004	1.32e-147	4.98e-145
105377142	'LOC105377142'	lncRNA	2.66667	0.333333	-3.04217	0.0121492	0.047696
105377177	'LOC105377177'	lncRNA	30.1733	54.68	0.815571	1.02e-05	0.000113
105377213	'LOC105377213'	lncRNA	18.3367	4.65667	-2.01953	1.87e-07	2.9e-06
105377224	'LOC105377224'	lncRNA	27	56.5067	1.02329	5.65e-08	9.58e-07
105377225	'LOC105377225'	lncRNA	1	14.6667	3.8323	1.93e-10	4.5e-09
105377261	'LOC105377261'	lncRNA	5.81333	1.81333	-1.72289	0.00839914	0.0361413
105377299	'LOC105377299'	lncRNA	0	2.66667	3.95783	0.00607868	0.027863
105377303	'LOC105377303'	lncRNA	24.74	12.4567	-1.0321	0.000241	0.00188083
105377324	'LOC105377324'	lncRNA	0	3.33333	4.27976	0.00170766	0.00998177
105377335	'LOC105377335'	lncRNA	14.7967	4.93667	-1.62583	5.45e-05	0.000516
105377348	'UBE2D3-AS1'	lncRNA	17.4767	7.46	-1.27035	0.000268	0.00206306
105377362	'LOC105377362'	lncRNA	2.33333	7	1.54279	0.00846034	0.0363243
105377374	'LOC105377374'	lncRNA	21	35	0.694797	0.00213108	0.0120342
105377382	'LOC105377382'	lncRNA	0	4.33333	4.65827	0.000267	0.00205687
105377395	'LOC105377395'	lncRNA	2.66667	0.333333	-3.04217	0.0121492	0.047696
105377399	'LOC105377399'	lncRNA	7.18667	2.36333	-1.64667	0.0045396	0.0221431
105377406	'LOC105377406'	lncRNA	258.333	170	-0.645867	2.05e-15	7.15e-14
105377449	'LOC105377449'	lncRNA	0	3.81667	4.07457	0.000929	0.00594882
105377477	'LINC02507'	lncRNA	12.6667	3	-2.12017	7.86e-06	8.89e-05
105377486	'FAM160A1-DT'	lncRNA	5.54	18.86	1.7252	2.83e-06	3.59e-05
105377507	'LOC105377507'	lncRNA	0	7	5.35015	2.35e-06	3.03e-05
105377567	'LOC105377567'	lncRNA	15.1633	7.88333	-0.985877	0.00564808	0.0263003
105377590	'LOC105377590'	lncRNA	7.82667	3.18	-1.34154	0.0109624	0.0446053
105377642	'LOC105377642'	lncRNA	4.66667	1	-2.26456	0.00471736	0.0228294
105377644	'LOC105377644'	lncRNA	1	4.33333	2.07331	0.0110982	0.045004
105377663	'LOC105377663'	lncRNA	23.36	48.6233	1.01544	5.59e-07	8.13e-06
105377675	'LOC105377675'	lncRNA	12.3333	24.3333	0.938203	0.000916	0.00589111
105377684	'LOC105377684'	lncRNA	40.53	14.92	-1.48391	4.18e-10	9.39e-09
105377699	'LOC105377699'	lncRNA	4	0.333333	-3.62713	0.000936	0.00598896
105377714	'LOC105377714'	lncRNA	5.66667	1.66667	-1.8077	0.0071368	0.0316797
105377725	'LOC105377725'	lncRNA	61	33	-0.928511	1.29e-07	2.06e-06
105377727	'LOC105377727'	lncRNA	3.33333	11.6	1.75692	0.0002	0.00159138
105377743	'LOC105377743'	lncRNA	1.33333	7	2.35015	0.000488	0.00346909
105377762	'LOC105377762'	lncRNA	53.1233	94.5467	0.789513	1.67e-08	3.09e-07
105377769	'LOC105377769'	lncRNA	22.4433	10.3333	-1.16115	0.00012	0.00101838
105377785	'LOC105377785'	lncRNA	202.38	120.563	-0.789444	5.44e-17	2.11e-15
105377800	'LOC105377800'	lncRNA	10.2667	2.77333	-1.93044	0.000153	0.00126486
105377806	'LOC105377806'	lncRNA	115.667	285	1.25882	5.12e-47	5.73e-45
105377861	'LOC105377861'	lncRNA	11.6667	3.33333	-1.84952	8.81e-05	0.000781
105377885	'LOC105377885'	lncRNA	38.14	25.3667	-0.630539	0.00283098	0.0150744
105377896	'LOC105377896'	lncRNA	19	8	-1.2901	0.00012	0.00102251
105377950	'LOC105377950'	lncRNA	0	6.33333	5.20576	7.47e-06	8.53e-05
105377964	'LOC105377964'	lncRNA	2.33333	0	-3.84952	0.00985661	0.0410413
105377973	'LOC105377973'	lncRNA	0.333333	3.66667	3.41726	0.00228518	0.0127505
105377981	'LOC105377981'	lncRNA	22.6667	13	-0.844229	0.0029825	0.0157676
105378005	'LOC105378005'	lncRNA	3	10.3333	1.7421	0.000483	0.00343826
105378013	'LOC105378013'	lncRNA	24.3867	44.25	0.817417	6.97e-05	0.000639
105378020	'LINC02528'	lncRNA	2.33333	8	1.73544	0.00219524	0.0123437
105378031	'LOC105378031'	lncRNA	2.33333	8.66667	1.85092	0.000861	0.00562433
105378046	'LOC105378046'	lncRNA	535.333	133.667	-2.04397	3.32e-177	1.4e-174
105378047	'UST-AS2'	lncRNA	28.13	12.05	-1.26524	4.05e-06	4.95e-05
105378067	'LOC105378067'	lncRNA	11	19.6667	0.796081	0.00954223	0.0401439
105378085	'LOC105378085'	lncRNA	40.6667	67	0.678146	3.19e-05	0.000316
105378114	'LOC105378114'	lncRNA	2.79333	9.71	1.75532	0.000672	0.00454023
105378122	'LOC105378122'	lncRNA	1.33333	5.66667	2.04529	0.00399145	0.0199486
105378147	'LINC02519'	lncRNA	74.7867	49.8767	-0.626584	3.22e-05	0.000319
105378180	'LOC105378180'	lncRNA	36.3333	22.6667	-0.72289	0.00101011	0.00640046
105378184	'LOC105378184'	lncRNA	35.8967	60.75	0.716866	3.2e-05	0.000317
105378211	'LOC105378211'	lncRNA	31	21.18	-0.591734	0.0109909	0.0446816
105378231	'LOC105378231'	lncRNA	0.666667	6.33333	3.20576	9.57e-05	0.000841
105378268	'LOC105378268'	lncRNA	1	4.33333	2.07331	0.0110982	0.045004
105378281	'LOC105378281'	lncRNA	51.3567	21.17	-1.3207	1.21e-10	2.89e-09
105378308	'LOC105378308'	lncRNA	10.0567	4	-1.37225	0.00334654	0.0172866
105378383	'LOC105378383'	lncRNA	5.33333	13.6667	1.31538	0.00110252	0.00690317
105378433	'LOC105378433'	lncRNA	3	0.333333	-3.21209	0.00639163	0.0289456
105378444	'LOC105378444'	lncRNA	0	5.33333	4.95783	4.37e-05	0.000422
105378486	'LOC105378486'	lncRNA	19.3333	8.33333	-1.25629	0.000145	0.00120661
105378490	'LOC105378490'	lncRNA	30	13.6667	-1.17647	6.98e-06	8.04e-05
105378504	'LOC105378504'	lncRNA	2.66667	0	-4.04217	0.0050792	0.0242096
105378512	'LOC105378512'	lncRNA	11.6567	23.86	0.991271	0.000589	0.00405584
105378516	'LOC105378516'	lncRNA	11.7167	33.25	1.46262	3.45e-08	6.05e-07
105378536	'LOC105378536'	lncRNA	1.66667	8.33333	2.27976	0.000187	0.00150567
105378552	'LOC105378552'	lncRNA	2.33333	0	-3.84952	0.00985661	0.0410413
105378571	'LOC105378571'	lncRNA	4.59667	1	-2.24276	0.00530403	0.0249943
105378585	'LOC105378585'	lncRNA	14.0933	3.23667	-2.1646	1.79e-06	2.36e-05
105378593	'LOC105378593'	lncRNA	27.0233	17.3067	-0.685046	0.00683858	0.0304841
105378642	'LOC105378642'	lncRNA	15	7	-1.1417	0.00191736	0.0109988
105378644	'LOC105378644'	lncRNA	3.79667	10.14	1.37508	0.00363828	0.0184733
105378701	'LOC105378701'	lncRNA	7.66667	16.6667	1.07813	0.00208842	0.011824
105378732	'LINC01771'	lncRNA	19.7267	41.7567	1.03969	2.26e-06	2.92e-05
105378741	'LOC105378741'	lncRNA	38.7533	26.0633	-0.614467	0.00327262	0.0169664
105378771	'LOC105378771'	lncRNA	12.3033	21.3667	0.754145	0.00993619	0.041081
105378805	'LOC105378805'	lncRNA	10.84	5	-1.15853	0.00761409	0.0334647
105378810	'LOC105378810'	lncRNA	19.0433	9.04333	-1.11653	0.000595	0.0040964
105378816	'LOC105378816'	lncRNA	56.2867	30.1433	-0.943122	2.76e-07	4.19e-06
105378860	'LOC105378860'	lncRNA	26.6733	46.48	0.759044	0.000131	0.00110802
105378861	'LOC105378861'	lncRNA	12.1933	33.5433	1.41777	6.2e-08	1.04e-06
105378924	'LOC105378924'	lncRNA	8.66667	2	-2.15765	0.000186	0.00150185
105378933	'LOC105378933'	lncRNA	76.6667	43.6667	-0.854235	3.46e-08	6.05e-07
105378936	'LOC105378936'	lncRNA	17	27.3333	0.642959	0.011266	0.0455299
105378939	'LOC105378939'	lncRNA	27.7233	67.3333	1.23805	4.89e-12	1.32e-10
105378943	'LOC105378943'	lncRNA	17.5267	31	0.780548	0.0013774	0.00835527
105378948	'LOC105378948'	lncRNA	0	3.35333	4.28839	0.00164452	0.0096616
105378968	'LOC105378968'	lncRNA	6.71333	14.6333	1.08199	0.00382879	0.0192869
105378978	'LOC105378978'	lncRNA	10.3167	4.65667	-1.18978	0.00783087	0.034287
105379013	'LOC105379013'	lncRNA	7.66667	3	-1.39581	0.00945679	0.0398388
105379016	'LOC105379016'	lncRNA	358.707	218.85	-0.75503	7.35e-27	4.7e-25
105379026	'LOC105379026'	lncRNA	4.66667	0.333333	-3.84952	0.000262	0.00202828
105379050	'LOC105379050'	lncRNA	1.33333	5.33333	1.95783	0.00664205	0.0297552
105379066	'LOC105379066'	lncRNA	7.33667	15.68	1.05356	0.00339711	0.0174357
105379152	'LOC105379152'	lncRNA	171.74	98.49	-0.844345	2.96e-16	1.09e-14
105379154	'LOC105379154'	lncRNA	2.99	0	-4.20728	0.00269038	0.0144506
105379189	'LOC105379189'	lncRNA	2.67333	7.34667	1.41628	0.0113666	0.045786
105379271	'LOC105379271'	lncRNA	574.26	920.607	0.638713	1.99e-48	2.28e-46
105379303	'LOC105379303'	lncRNA	7.86	1.66667	-2.27973	0.000231	0.00181565
105379327	'LOC105379327'	lncRNA	7.56667	16.83	1.11114	0.00153011	0.00908187
105379361	'LOC105379361'	lncRNA	5.33333	0	-5.04217	3.23e-05	0.00032
105379384	'LOC105379384'	lncRNA	0.333333	5.33333	3.95783	0.000104	0.000905
105379409	'LOC105379409'	lncRNA	17.5233	10.1633	-0.828072	0.0102232	0.0421263
105379414	'LOC105379414'	lncRNA	0	2.66667	3.95783	0.00607868	0.027863
105379426	'LOC105379426'	lncRNA	37.49	61.0333	0.660923	0.000104	0.000903
105379443	'LOC105379443'	lncRNA	0.786667	7.47	3.20512	2.27e-05	0.000234
105379477	'LOC105379477'	lncRNA	1.33333	6.33333	2.20576	0.00141174	0.00850083
105379504	'LOC105379504'	lncRNA	97.3867	43.8167	-1.19441	2.49e-16	9.2e-15
105379506	'LOC105379506'	lncRNA	3.49	9.28667	1.36977	0.00552567	0.0258377
105379507	'LOC105379507'	lncRNA	3.49	9.28667	1.36977	0.00552567	0.0258377
105379508	'LOC105379508'	lncRNA	5.17333	0	-4.99822	4.33e-05	0.000418
105379549	'LOC105379549'	lncRNA	2.97	9.41667	1.62259	0.00153567	0.00911191
105379611	'LOC105379611'	lncRNA	13	4.66667	-1.52022	0.000316	0.00237759
105379634	'LOC105379634'	lncRNA	56	101.333	0.813442	2.05e-09	4.25e-08
105379664	'LOC105379664'	lncRNA	11.71	4.31667	-1.48192	0.000795	0.00523286
105379712	'LOC105379712'	lncRNA	0	4.33333	4.65827	0.000267	0.00205687
105379749	'LOC105379749'	lncRNA	3	9.66667	1.64589	0.00118441	0.00734621
105379771	'LOC105379771'	lncRNA	0	2.66667	3.95783	0.00607868	0.027863
105379854	'LOC105379854'	lncRNA	58.6867	116.517	0.947264	2.61e-13	7.83e-12
105379857	'LOC105379857'	lncRNA	53.3533	33.24	-0.724826	6.51e-05	0.000602
105416157	'NKILA'	lncRNA	34.45	58.1133	0.712197	5.24e-05	0.000498
105747689	'LOC105747689'	lncRNA	359.26	709.77	0.940155	6e-72	1.02e-69
106144535	'LINC01037'	lncRNA	3.55333	11.5633	1.66014	0.000359	0.00264739
106144599	'LINC01259'	lncRNA	2.33333	7	1.54279	0.00846034	0.0363243
106479023	'H3P4'	lncRNA	51.9833	89.03	0.734074	2.74e-07	4.16e-06
106660605	'MIR2117HG'	lncRNA	6.47	2	-1.73593	0.00518693	0.0245363
106660609	'MIR4432HG'	lncRNA	4.01	41.3767	3.32498	4.02e-24	2.26e-22
107178918	'LINC01593'	lncRNA	4.6	17.0667	1.84931	2.96e-06	3.74e-05
107983963	'LOC107983963'	lncRNA	2.34	7.85	1.70402	0.00274489	0.0147007
107983974	'LOC107983974'	lncRNA	28.7667	8.67333	-1.77191	2.25e-09	4.64e-08
107983980	'LOC107983980'	lncRNA	4.33333	15.3333	1.78095	1.58e-05	0.000169
107984011	'LOC107984011'	lncRNA	36.14	19.0933	-0.962696	2.8e-05	0.000283
107984018	'LOC107984018'	lncRNA	58.4033	101.363	0.753245	2.03e-08	3.7e-07
107984027	'LINC02277'	lncRNA	4.35667	0	-4.75036	0.000197	0.00157792
107984029	'LOC107984029'	lncRNA	0	3.66667	4.41726	0.000914	0.00589097
107984040	'LOC107984040'	lncRNA	6.66667	2	-1.77913	0.0038983	0.0195678
107984041	'LOC107984041'	lncRNA	14.14	25.3433	0.799656	0.00313914	0.0165059
107984079	'LOC107984079'	lncRNA	11	5.33333	-1.08656	0.0106806	0.0436025
107984088	'LOC107984088'	lncRNA	97.3333	65.1967	-0.620304	2.6e-06	3.31e-05
107984092	'LOC107984092'	lncRNA	125.537	62.8533	-1.04022	8.55e-17	3.26e-15
107984111	'LOC107984111'	lncRNA	0	2.33333	3.76519	0.0115936	0.0462568
107984129	'LOC107984129'	lncRNA	0.333333	4	3.54279	0.00122915	0.00757288
107984140	'LOC107984140'	lncRNA	0	2.33	5.94755	0.00633627	0.0287796
107984178	'LINC02632'	lncRNA	0	2.66667	3.95783	0.00607868	0.027863
107984179	'LOC107984179'	lncRNA	6.66667	17	1.30833	0.00029	0.00221066
107984196	'LOC107984196'	lncRNA	3.03	0	-4.22645	0.0024882	0.0136463
107984211	'LOC107984211'	lncRNA	2	10.3333	2.32707	2.53e-05	0.000258
107984224	'LOC107984224'	lncRNA	12.5033	4.92	-1.38775	0.000968	0.00615741
107984234	'LOC107984234'	lncRNA	205.667	328.333	0.632685	4.76e-18	1.96e-16
107984238	'LOC107984238'	lncRNA	40.7833	27.8633	-0.59178	0.00353418	0.018039
107984240	'LOC107984240'	lncRNA	2.33333	0	-3.84952	0.00985661	0.0410413
107984245	'LOC107984245'	lncRNA	28.2133	12.7933	-1.18315	1.2e-05	0.00013
107984246	'LOC107984246'	lncRNA	1423.15	812.647	-0.850552	5.18e-124	1.71e-121
107984248	'LOC107984248'	lncRNA	14.43	3.62333	-2.03585	3.36e-06	4.19e-05
107984251	'LOC107984251'	lncRNA	75.3333	50	-0.633528	2.51e-05	0.000256
107984258	'LOC107984258'	lncRNA	41.06	96.7033	1.19366	8.66e-16	3.09e-14
107984269	'LOC107984269'	lncRNA	24.6667	9.33333	-1.44427	1.79e-06	2.36e-05
107984270	'LOC107984270'	lncRNA	56.3333	12	-2.27312	7.55e-23	3.98e-21
107984276	'LOC107984276'	lncRNA	5.64	17.9933	1.63153	1.1e-05	0.000121
107984292	'LOC107984292'	lncRNA	181.473	96.7833	-0.949095	1.76e-20	8.22e-19
107984293	'LOC107984293'	lncRNA	43.6067	27.7233	-0.695616	0.000497	0.00351527
107984325	'LOC107984325'	lncRNA	6	2	-1.62713	0.0101388	0.0418249
107984337	'NRXN2-AS1'	lncRNA	4	0.333333	-3.62713	0.000936	0.00598896
107984363	'LOC107984363'	lncRNA	11.6667	33	1.45791	4.19e-08	7.26e-07
107984376	'LOC107984376'	lncRNA	29.8733	18.6867	-0.719017	0.00300576	0.0158633
107984391	'LOC107984391'	lncRNA	64.3333	114.333	0.78744	5.97e-10	1.32e-08
107984408	'LOC107984408'	lncRNA	0	2.66667	3.95783	0.00607868	0.027863
107984413	'LOC107984413'	lncRNA	11.67	1.74333	-2.78505	5.12e-07	7.5e-06
107984418	'LOC107984418'	lncRNA	7.66667	16.3333	1.04898	0.00289112	0.0153526
107984419	'LOC107984419'	lncRNA	7	1.64333	-2.1329	0.000854	0.00558491
107984428	'LOC107984428'	lncRNA	231.253	139.257	-0.773896	1.35e-18	5.7e-17
107984429	'LOC107984429'	lncRNA	100.217	62.4133	-0.725364	4.34e-08	7.49e-07
107984451	'LOC107984451'	lncRNA	90.3333	52.3333	-0.829696	5.19e-09	1.03e-07
107984492	'LOC107984492'	lncRNA	28.41	14.6933	-0.993405	0.000138	0.00115754
107984500	'LOC107984500'	lncRNA	1	4.33333	2.07331	0.0110982	0.045004
107984504	'CPNE8-AS1'	lncRNA	5.66667	12.6667	1.1183	0.00571963	0.0265665
107984506	'LOC107984506'	lncRNA	40	1.66667	-4.62713	3.08e-29	2.15e-27
107984507	'LOC107984507'	lncRNA	24	13.6667	-0.854541	0.00201895	0.011503
107984526	'LOC107984526'	lncRNA	252.813	418.337	0.684424	1.08e-25	6.48e-24
107984533	'LOC107984533'	lncRNA	2.66667	0	-4.04217	0.0050792	0.0242096
107984537	'LOC107984537'	lncRNA	2.67	10.3467	1.91209	0.000198	0.00158207
107984540	'CACNA1C-IT1'	lncRNA	10.6667	2.66667	-2.04217	6.23e-05	0.000579
107984578	'LOC107984578'	lncRNA	17.6667	9.66667	-0.912108	0.00512138	0.0243009
107984587	'LOC107984587'	lncRNA	31.6667	14	-1.21971	2.02e-06	2.64e-05
107984597	'LOC107984597'	lncRNA	4	0.666667	-2.62713	0.00436981	0.0214708
107984611	'LOC107984611'	lncRNA	14.4967	29.0767	0.961973	0.000215	0.00170043
107984616	'LOC107984616'	lncRNA	1446.33	601	-1.30913	1.6e-252	8.98e-250
107984624	'LOC107984624'	lncRNA	2.33333	0	-3.84952	0.00985661	0.0410413
107984628	'LOC107984628'	lncRNA	5	0.666667	-2.94906	0.000717	0.00480923
107984634	'LOC107984634'	lncRNA	26.8933	3240.75	6.87077	0	0
107984643	'LOC107984643'	lncRNA	7	2.66667	-1.43449	0.0113614	0.0457852
107984650	'LOC107984650'	lncRNA	0	3.66667	4.41726	0.000914	0.00589097
107984705	'LOC107984705'	lncRNA	0.666667	6	3.12776	0.000173	0.00141278
107984713	'LOC107984713'	lncRNA	117	72.3333	-0.735944	2.06e-09	4.27e-08
107984737	'LOC107984737'	lncRNA	118.133	58.6667	-1.05197	3.67e-16	1.34e-14
107984740	'LOC107984740'	lncRNA	86.6667	33.6667	-1.40632	1.71e-18	7.21e-17
107984773	'LINC01852'	lncRNA	64.6667	42.6667	-0.642081	7.79e-05	0.000703
107984782	'LOC107984782'	lncRNA	5.5	12.88	1.18546	0.00350266	0.0178929
107984785	'LOC107984785'	lncRNA	0	3.5	4.35015	0.0012484	0.00767737
107984811	'LINC02132'	lncRNA	1.31667	8.00333	2.56154	8.92e-05	0.00079
107984813	'LOC107984813'	lncRNA	3.81	10.9667	1.48309	0.00136855	0.00830976
107984878	'LOC107984878'	lncRNA	8	0.333333	-4.62713	5.17e-07	7.55e-06
107984884	'MMP2-AS1'	lncRNA	24.3333	45	0.844823	3.69e-05	0.000361
107984898	'LOC107984898'	lncRNA	1	7.66667	2.89643	4.28e-05	0.000414
107984917	'LOC107984917'	lncRNA	9.66667	18	0.854738	0.00840092	0.0361322
107984940	'LOC107984940'	lncRNA	39.0267	25.53	-0.654435	0.0017992	0.0103984
107984945	'LOC107984945'	lncRNA	6.33333	13.6667	1.06746	0.00570632	0.0265114
107984957	'LINC02812'	lncRNA	93.98	63.6367	-0.604664	6.35e-06	7.37e-05
107984961	'LOC107984961'	lncRNA	80.7567	54.8867	-0.599294	3.3e-05	0.000326
107984966	'LOC107984966'	lncRNA	4.43333	0.666667	-2.77552	0.00200442	0.0114272
107984995	'LINC02094'	lncRNA	6.66667	1.66667	-2.04217	0.00154882	0.00918113
107985051	'LOC107985051'	lncRNA	2.66667	0	-4.04217	0.0050792	0.0242096
107985053	'LOC107985053'	lncRNA	19.6667	37.5067	0.889226	8.34e-05	0.000745
107985059	'LOC107985059'	lncRNA	0	2.33333	3.76519	0.0115936	0.0462568
107985064	'LOC107985064'	lncRNA	589.57	1126	0.891304	1.7e-103	4.7e-101
107985067	'LOC107985067'	lncRNA	22.3333	9	-1.35337	1.52e-05	0.000162
107985074	'LOC107985074'	lncRNA	14.21	7.31333	-1.00047	0.00668932	0.0299343
107985079	'LOC107985079'	lncRNA	3.98333	22.67	2.46657	1.08e-10	2.6e-09
107985134	'LOC107985134'	lncRNA	167.623	262.9	0.607123	8.13e-14	2.53e-12
107985138	'LOC107985138'	lncRNA	2.66667	0	-4.04217	0.0050792	0.0242096
107985141	'LOC107985141'	lncRNA	2.33333	7	1.54279	0.00846034	0.0363243
107985154	'LOC107985154'	lncRNA	11.3333	5	-1.22274	0.00439758	0.0215614
107985155	'LOC107985155'	lncRNA	4.87667	0.666667	-2.91303	0.000897	0.00581251
107985176	'LOC107985176'	lncRNA	1	5.02333	2.28648	0.00365974	0.0185721
107985188	'LOC107985188'	lncRNA	37.39	20.9933	-0.874889	8.44e-05	0.000752
107985209	'LOC107985209'	lncRNA	2.77	0	-4.09702	0.00414241	0.0205806
107985211	'LOC107985211'	lncRNA	2	26.3333	3.67665	4.14e-17	1.63e-15
107985217	'LOC107985217'	lncRNA	11.9067	23.6433	0.947496	0.000984	0.00625059
107985220	'LOC107985220'	lncRNA	0	5	4.86472	7.95e-05	0.000714
107985223	'LOC107985223'	lncRNA	9.66667	4	-1.31519	0.00536431	0.025259
107985229	'LINC02818'	lncRNA	3.66667	0.666667	-2.5016	0.00791752	0.0345436
107985241	'LOC107985241'	lncRNA	0.666667	3.66667	2.41726	0.0102867	0.0422841
107985255	'LOC107985255'	lncRNA	11.4	22.37	0.930363	0.00159735	0.00942341
107985279	'LOC107985279'	lncRNA	5.33333	1.33333	-2.04217	0.00463739	0.0224954
107985295	'LOC107985295'	lncRNA	199.93	120.813	-0.768883	4.02e-16	1.46e-14
107985296	'LOC107985296'	lncRNA	2.15333	10.9167	2.29972	1.72e-05	0.000181
107985297	'LOC107985297'	lncRNA	12.85	22.6567	0.775999	0.00650193	0.0292444
107985300	'LOC107985300'	lncRNA	11.3333	5.66667	-1.04217	0.0122559	0.0479669
107985303	'LOC107985303'	lncRNA	1	4.66667	2.18022	0.0065185	0.0292833
107985323	'LOC107985323'	lncRNA	18.6633	9	-1.09438	0.000823	0.00540659
107985338	'LINC02813'	lncRNA	3.33333	8.33333	1.27976	0.0126208	0.0492076
107985343	'LINC01836'	lncRNA	2.70667	10.32	1.88869	0.000228	0.00178873
107985345	'LOC107985345'	lncRNA	2.66667	0.333333	-3.04217	0.0121492	0.047696
107985352	'LOC107985352'	lncRNA	18.6667	38.8367	1.01479	7.81e-06	8.84e-05
107985354	'LOC107985354'	lncRNA	39.3333	22.3333	-0.858722	7.22e-05	0.000658
107985355	'LOC107985355'	lncRNA	2.66333	0	-4.04036	0.00511278	0.0242663
107985360	'LOC107985360'	lncRNA	61.5833	41.8567	-0.599251	0.000289	0.00220494
107985398	'LOC107985398'	lncRNA	34.6667	16.3333	-1.1279	3e-06	3.78e-05
107985401	'LOC107985401'	lncRNA	176.64	26.28	-2.79094	3.51e-85	7.21e-83
107985404	'LOC107985404'	lncRNA	74.7833	50.8567	-0.598448	6.61e-05	0.00061
107985405	'LOC107985405'	lncRNA	0	5.66667	5.04529	2.42e-05	0.000247
107985430	'LOC107985430'	lncRNA	54.6667	18	-1.64483	5.24e-15	1.78e-13
107985439	'LOC107985439'	lncRNA	0	2.33333	3.76519	0.0115936	0.0462568
107985467	'LOC107985467'	lncRNA	296.667	684	1.16299	1.61e-97	4.19e-95
107985484	'LOC107985484'	lncRNA	236.92	383.063	0.651015	8.51e-22	4.23e-20
107985502	'LOC107985502'	lncRNA	4.97667	0.89	-2.52547	0.00186822	0.0107469
107985504	'LOC107985504'	lncRNA	2.66667	0.333333	-3.04217	0.0121492	0.047696
107985511	'LOC107985511'	lncRNA	5.66667	1.21667	-2.26173	0.0018618	0.01072
107985522	'LOC107985522'	lncRNA	109.24	175.277	0.639965	1.65e-10	3.88e-09
107985543	'LOC107985543'	lncRNA	197.037	7506.51	5.20944	0	0
107985550	'LOC107985550'	lncRNA	10.6667	2.33333	-2.23481	2.26e-05	0.000233
107985558	'LOC107985558'	lncRNA	200	100.667	-1.03258	1.58e-25	9.47e-24
107985563	'LOC107985563'	lncRNA	0	2.66667	3.95783	0.00607868	0.027863
107985591	'LOC107985591'	lncRNA	7.45	2.77667	-1.46605	0.00794519	0.0344932
107985647	'LOC107985647'	lncRNA	5.67333	1.7	-1.78083	0.00771407	0.0338237
107985679	'LOC107985679'	lncRNA	42.6667	27.6667	-0.667129	0.000901	0.00582896
107985681	'LOC107985681'	lncRNA	0	2.66667	3.95783	0.00607868	0.027863
107985686	'LOC107985686'	lncRNA	3	8.66667	1.48835	0.00432725	0.0213156
107985688	'LOC107985688'	lncRNA	52.06	87.8333	0.712425	6.57e-07	9.4e-06
107985690	'LOC107985690'	lncRNA	22.3233	94.94	2.0463	4.53e-32	3.46e-30
107985697	'LOC107985697'	lncRNA	1	6.66667	2.6948	0.000237	0.00184688
107985710	'LOC107985710'	lncRNA	28.6667	15.3333	-0.944871	0.00024	0.00186885
107985740	'LINC02811'	lncRNA	33.7133	54.4033	0.648208	0.000317	0.0023804
107985744	'LOC107985744'	lncRNA	59.5533	38.3367	-0.677625	6.99e-05	0.000641
107985770	'LOC107985770'	lncRNA	32.2633	15.2	-1.12799	6.59e-06	7.62e-05
107985785	'LOC107985785'	lncRNA	3.33333	15	2.12776	1.56e-06	2.08e-05
107985787	'LOC107985787'	lncRNA	41.6667	26.6667	-0.686024	0.000772	0.00510421
107985788	'LOC107985788'	lncRNA	28.8267	11.6533	-1.34883	9.46e-07	1.31e-05
107985807	'LOC107985807'	lncRNA	2.33333	0	-3.84952	0.00985661	0.0410413
107985827	'LOC107985827'	lncRNA	31.89	100.457	1.61323	6.76e-25	3.91e-23
107985830	'LOC107985830'	lncRNA	0	2.33333	3.76519	0.0115936	0.0462568
107985839	'LOC107985839'	lncRNA	3.33333	0.333333	-3.3641	0.00336507	0.017329
107985847	'LOC107985847'	lncRNA	30	46.6667	0.595262	0.00199301	0.0113727
107985851	'LOC107985851'	lncRNA	405.647	241.333	-0.791365	1.42e-32	1.14e-30
107985859	'LOC107985859'	lncRNA	0	2.66667	3.95783	0.00607868	0.027863
107985869	'LOC107985869'	lncRNA	2.68	22	2.99503	1.84e-12	5.21e-11
107985870	'LOC107985870'	lncRNA	0.673333	5.89333	3.08752	0.000216	0.00170596
107985889	'LOC107985889'	lncRNA	4.15	11.7467	1.4589	0.00106512	0.00668711
107985900	'LOC107985900'	lncRNA	55.28	85.8133	0.592276	3.01e-05	0.000301
107985908	'LOC107985908'	lncRNA	31.6867	67.76	1.05439	1.11e-09	2.37e-08
107985909	'LOC107985909'	lncRNA	8.33667	18	1.06829	0.00150194	0.00895783
107985910	'LOC107985910'	lncRNA	25.7667	4662.22	7.4572	0	0
107985926	'LOC107985926'	lncRNA	5.33333	23	2.06636	5.28e-09	1.04e-07
107985936	'LOC107985936'	lncRNA	18.3333	7.66667	-1.29997	0.000145	0.00120624
107985944	'LOC107985944'	lncRNA	19.2733	8.95333	-1.14828	0.00041	0.00297753
107985949	'LOC107985949'	lncRNA	42.3333	114.667	1.39541	4.67e-23	2.48e-21
107985957	'LOC107985957'	lncRNA	26.3333	16.6667	-0.702093	0.00636776	0.0288942
107985960	'LOC107985960'	lncRNA	13.6667	37.6667	1.42046	9.24e-09	1.76e-07
107985962	'LOC107985962'	lncRNA	0.333333	3.88333	3.50009	0.00152687	0.00906557
107985977	'LOC107985977'	lncRNA	90	54.3333	-0.770256	4.54e-08	7.8e-07
107985980	'LOC107985980'	lncRNA	19.6733	30.5367	0.592133	0.0128174	0.049785
107985989	'LOC107985989'	lncRNA	3.33333	25.6	2.89894	7.42e-14	2.32e-12
107986008	'LOC107986008'	lncRNA	40	26.6667	-0.627131	0.0023445	0.0130205
107986015	'LOC107986015'	lncRNA	59	93.6667	0.624653	4.82e-06	5.78e-05
107986018	'LOC107986018'	lncRNA	133	87.3333	-0.64899	1.07e-08	2.02e-07
107986020	'LOC107986020'	lncRNA	108.667	50	-1.16208	2.45e-17	9.83e-16
107986021	'LOC107986021'	lncRNA	105.18	66.7333	-0.698549	5.69e-08	9.62e-07
107986028	'LOC107986028'	lncRNA	0	4.33333	4.65827	0.000267	0.00205687
107986029	'LOC107986029'	lncRNA	71.8533	48.84	-0.59916	9.04e-05	0.000798
107986103	'LOC107986103'	lncRNA	50.3333	26.6667	-0.958645	8.38e-07	1.18e-05
107986107	'LOC107986107'	lncRNA	1.75333	12.8567	2.83218	1.61e-07	2.52e-06
107986116	'LOC107986116'	lncRNA	19.3333	8.66667	-1.19971	0.000248	0.00192581
107986119	'LOC107986119'	lncRNA	60.88	31.2133	-1.00597	1.71e-08	3.16e-07
107986124	'LOC107986124'	lncRNA	19.33	11.3467	-0.810741	0.00807729	0.0349682
107986125	'LINC02034'	lncRNA	7.50667	32.6267	2.07764	3e-12	8.29e-11
107986127	'LOC107986127'	lncRNA	454.397	273.403	-0.77509	4.59e-35	4e-33
107986131	'LOC107986131'	lncRNA	94.81	48.9533	-0.9958	2.99e-12	8.29e-11
107986133	'LOC107986133'	lncRNA	54.8233	32.9733	-0.775658	1.76e-05	0.000185
107986135	'LOC107986135'	lncRNA	0.333333	3.25667	3.24619	0.00490701	0.0235376
107986136	'IL20RB-AS1'	lncRNA	3.30667	0.353333	-3.26844	0.00391551	0.0196435
107986154	'LOC107986154'	lncRNA	0	3.53333	4.36382	0.00117281	0.00728646
107986163	'LOC107986163'	lncRNA	62.81	27.4867	-1.23443	1.42e-11	3.72e-10
107986178	'LOC107986178'	lncRNA	32.79	60	0.829538	2.73e-06	3.47e-05
107986184	'LOC107986184'	lncRNA	4.31333	0.333333	-3.73593	0.000514	0.00361183
107986345	'LOC107986345'	lncRNA	29.1967	14.0933	-1.09296	2.93e-05	0.000294
107986347	'LOC107986347'	lncRNA	38.6667	26	-0.614747	0.00329481	0.0170623
107986350	'LOC107986350'	lncRNA	513.333	294.667	-0.84298	3.08e-45	3.31e-43
107986356	'LOC107986356'	lncRNA	174.683	117.093	-0.619251	3.23e-10	7.33e-09
107986365	'LOC107986365'	lncRNA	9.66667	21	1.07713	0.000557	0.00386897
107986408	'LINC02100'	lncRNA	249.87	426.653	0.729719	4.32e-29	3e-27
107986420	'LOC107986420'	lncRNA	0.333333	3.66667	3.41726	0.00228518	0.0127505
107986424	'LOC107986424'	lncRNA	10.6667	4	-1.45721	0.00156784	0.00927006
107986461	'LOC107986461'	lncRNA	2.33333	12	2.3204	5.86e-06	6.86e-05
107986465	'LOC107986465'	lncRNA	1787.42	693.217	-1.40867	0	0
107986482	'LOC107986482'	lncRNA	2.09333	9.86	2.19362	7.2e-05	0.000657
107986483	'LOC107986483'	lncRNA	6.33333	13.2433	1.02206	0.00864184	0.036979
107986486	'LOC107986486'	lncRNA	0	2.33333	3.76519	0.0115936	0.0462568
107986529	'LOC107986529'	lncRNA	42	16.6667	-1.37559	1.89e-09	3.92e-08
107986541	'LOC107986541'	lncRNA	1.66667	7.33333	2.09534	0.000881	0.00572072
107986567	'LOC107986567'	lncRNA	9.33333	20	1.05737	0.000906	0.00585755
107986572	'LOC107986572'	lncRNA	37.98	71.8567	0.877714	7.21e-08	1.2e-06
107986589	'LOC107986589'	lncRNA	19	5.66667	-1.7876	1.02e-06	1.4e-05
107986620	'LOC107986620'	lncRNA	43.4267	23.5933	-0.92237	9.41e-06	0.000105
107986629	'LOC107986629'	lncRNA	8.33333	3.33333	-1.3641	0.00784503	0.0343083
107986632	'LOC107986632'	lncRNA	30.33	20.6667	-0.595608	0.0114021	0.0458591
107986636	'LOC107986636'	lncRNA	0	3	4.12776	0.00321079	0.0167634
107986642	'LOC107986642'	lncRNA	7	20.6667	1.51971	7.66e-06	8.7e-05
107986643	'LOC107986643'	lncRNA	0	3.33333	4.27976	0.00170766	0.00998177
107986649	'LOC107986649'	lncRNA	8.53	38.8067	2.14352	8.34e-15	2.81e-13
107986656	'LOC107986656'	lncRNA	24.3333	14.6667	-0.772561	0.00436138	0.0214665
107986663	'LOC107986663'	lncRNA	2.66667	7.66667	1.48139	0.0074887	0.0330196
107986666	'LOC107986666'	lncRNA	0	8.66667	5.65827	1.39e-07	2.2e-06
107986676	'LOC107986676'	lncRNA	15.6667	5.66667	-1.50929	8.38e-05	0.000748
107986698	'LOC107986698'	lncRNA	295	201.087	-0.595066	3.16e-15	1.08e-13
107986712	'LOC107986712'	lncRNA	54.9933	30.7233	-0.88209	1.58e-06	2.1e-05
107986716	'LOC107986716'	lncRNA	19.8133	47.0133	1.20443	1.61e-08	3e-07
107986742	'LOC107986742'	lncRNA	3.66667	0.333333	-3.5016	0.00177378	0.0102724
107986747	'LOC107986747'	lncRNA	3.33333	14.6667	2.09534	2.55e-06	3.26e-05
107986761	'LOC107986761'	lncRNA	1	6.66667	2.6948	0.000237	0.00184688
107986763	'LOC107986763'	lncRNA	2.33	8.34667	1.7987	0.00134223	0.00816607
107986821	'LOC107986821'	lncRNA	5.33333	0.666667	-3.04217	0.00039	0.00284446
107986824	'LOC107986824'	lncRNA	118.767	58.0333	-1.07534	8.91e-17	3.39e-15
107986828	'LOC107986828'	lncRNA	3.99667	32	2.95903	2.96e-17	1.18e-15
107986859	'LOC107986859'	lncRNA	13.1767	6.62333	-1.03452	0.00726481	0.0321976
107986912	'LOC107986912'	lncRNA	0.743333	3.92667	2.35906	0.00885017	0.0376611
107986913	'LOC107986913'	lncRNA	9.33333	2.33333	-2.04217	0.00018	0.00146193
107986925	'LOC107986925'	lncRNA	18.3567	6.92	-1.44963	3.6e-05	0.000353
107986931	'LOC107986931'	lncRNA	9.12333	28.54	1.60318	4.57e-08	7.83e-07
107986934	'LOC107986934'	lncRNA	3.16333	0	-4.28858	0.00191921	0.011006
107986942	'LOC107986942'	lncRNA	9	2.66667	-1.79706	0.000733	0.00488062
107986949	'LOC107986949'	lncRNA	3	0.333333	-3.21209	0.00639163	0.0289456
107986950	'LOC107986950'	lncRNA	0.993333	5.69667	2.4776	0.0011779	0.00731075
107986970	'LOC107986970'	lncRNA	47	28.6667	-0.755455	0.000102	0.000887
107986973	'LOC107986973'	lncRNA	21.3733	11.43	-0.945155	0.00151222	0.00901335
107986976	'LOC107986976'	lncRNA	11.3333	23.6667	1.02012	0.000457	0.00327068
107986984	'LOC107986984'	lncRNA	4230.58	1114.7	-1.96636	0	0
107987007	'LOC107987007'	lncRNA	48.18	85.3967	0.783577	9.93e-08	1.62e-06
107987011	'LOC107987011'	lncRNA	6.59667	15.67	1.20603	0.00109558	0.00686438
107987016	'LOC107987016'	lncRNA	14.0167	6.79667	-1.08641	0.00395736	0.019805
107987033	'LOC107987033'	lncRNA	2.33333	0	-3.84952	0.00985661	0.0410413
107987051	'LOC107987051'	lncRNA	2	13.6667	2.73042	1.16e-07	1.86e-06
107987053	'LOC107987053'	lncRNA	52.1067	26.81	-1.00086	2.05e-07	3.16e-06
107987054	'LOC107987054'	lncRNA	3.33333	0.333333	-3.3641	0.00336507	0.017329
107987071	'LOC107987071'	lncRNA	19.7133	52.84	1.38029	2.79e-11	7.1e-10
107987078	'LOC107987078'	lncRNA	5	0.333333	-3.94906	0.000139	0.00116864
107987100	'LOC107987100'	lncRNA	1.33333	11.3333	3.04529	3.44e-07	5.14e-06
107987103	'LOC107987103'	lncRNA	1.01333	13.5167	3.69539	1.59e-09	3.33e-08
107987112	'LOC107987112'	lncRNA	16.3133	9.33333	-0.847755	0.011465	0.0460821
107987132	'LOC107987132'	lncRNA	6	21.3333	1.78791	3.3e-07	4.94e-06
107987133	'LOC107987133'	lncRNA	7.01	2.2	-1.71408	0.00392946	0.019692
107987166	'LOC107987166'	lncRNA	0	5.25333	4.93603	5.04e-05	0.000481
107987174	'LOC107987174'	lncRNA	3	0	-4.21209	0.00263832	0.0142601
107987219	'LOC107987219'	lncRNA	0	3.5	4.35015	0.0012484	0.00767737
107987234	'LOC107987234'	lncRNA	2157.33	636.667	-1.80281	0	0
107987240	'LOC107987240'	lncRNA	11.74	5.84	-1.04956	0.0103466	0.0424264
107987250	'LOC107987250'	lncRNA	8	19.82	1.26672	0.000136	0.00114164
107987259	'LOC107987259'	lncRNA	2.33333	11	2.19487	2.74e-05	0.000277
107987292	'LOC107987292'	lncRNA	23.6433	47.0467	0.950491	3.16e-06	3.96e-05
107987299	'LOC107987299'	lncRNA	0	5.88333	5.09943	1.65e-05	0.000175
107987302	'LOC107987302'	lncRNA	8.26	16.0733	0.918287	0.00813685	0.0351848
107987330	'FAM239C'	lncRNA	2.21667	16.5033	2.85413	2.54e-09	5.2e-08
107987338	'LOC107987338'	lncRNA	7.66667	2.66667	-1.56573	0.00470537	0.0227952
107987340	'LOC107987340'	lncRNA	5	1.33333	-1.94906	0.00784039	0.0343083
107987343	'LOC107987343'	lncRNA	13	4.66667	-1.52022	0.000316	0.00237759
107987347	'LOC107987347'	lncRNA	0.333333	7	4.35015	5.01e-06	5.97e-05
107987348	'LOC107987348'	lncRNA	79.89	20.8733	-1.97852	7.05e-27	4.52e-25
107987354	'LOC107987354'	lncRNA	2.72333	0	-4.0725	0.0045415	0.0221465
107987399	'LOC107987399'	lncRNA	48.7667	30.16	-0.735427	0.00011	0.00095
107987414	'LOC107987414'	lncRNA	0	9.81667	5.83803	2.08e-08	3.77e-07
107987415	'LOC107987415'	lncRNA	98.66	36.02	-1.49584	1.07e-22	5.55e-21
107987420	'LOC107987420'	lncRNA	0	5.1	4.89329	6.64e-05	0.000612
107987422	'LOC107987422'	lncRNA	27.53	43.0167	0.601723	0.00272851	0.0146299
107987427	'LOC107987427'	lncRNA	6.08	0	-5.2312	8.35e-06	9.4e-05
107987435	'LOC107987435'	lncRNA	31.3167	61.7433	0.937185	1.32e-07	2.1e-06
107987437	'LOC107987437'	lncRNA	10.6667	22.3333	1.02392	0.000638	0.00435141
107987461	'LOC107987461'	lncRNA	0	14.7433	6.42479	8.54e-12	2.27e-10
10821	'OR7E12P'	lncRNA	8.46667	2.87667	-1.59956	0.00255456	0.01394
109286553	'ARHGAP27P1-BPTFP1-KPNA2P3'	lncRNA	2090.49	1356	-0.666654	2.25e-119	7.3e-117
109729133	'LINC02236'	lncRNA	0.333333	3	3.12776	0.00792182	0.0344647
109729146	'POC1B-AS1'	lncRNA	9.16	29.24	1.63236	2.07e-08	3.76e-07
109729173	'TFAP2A-AS2'	lncRNA	15.6667	8	-1.01179	0.00405162	0.0201702
109729182	'DM1-AS'	lncRNA	13.3367	3.62333	-1.92218	1.69e-05	0.000179
109729184	'SLC12A5-AS1'	lncRNA	3	11	1.8323	0.000193	0.00154683
11039	'GUSBP14'	lncRNA	280.25	84.51	-1.77169	1.05e-77	1.98e-75
110806272	'BTG3-AS1'	lncRNA	0	11.72	6.0937	9.59e-10	2.08e-08
110806273	'SLC5A4-AS1'	lncRNA	1.26333	6.26	2.26676	0.00125018	0.00768446
111064646	'TPM1-AS'	lncRNA	13.6667	5.96667	-1.23783	0.00158882	0.00937912
111216286	'LINC02575'	lncRNA	5.09	14	1.41752	0.000471	0.00336145
111822955	'ATRIP-TREX1'	lncRNA	5.67	14.5	1.31246	0.000793	0.00522573
11209	'MST1P2'	lncRNA	100.157	162.797	0.658645	2.64e-10	6.05e-09
112267858	'LOC112267858'	lncRNA	73.4467	35.6267	-1.08591	4.29e-11	1.07e-09
112267869	'LOC112267869'	lncRNA	156.247	101.763	-0.660776	2.99e-10	6.83e-09
112267875	'LOC112267875'	lncRNA	3.33333	0.333333	-3.3641	0.00336507	0.017329
112267877	'LOC112267877'	lncRNA	250.04	150.957	-0.770193	7.92e-20	3.59e-18
112267883	'LOC112267883'	lncRNA	769.987	504.433	-0.652338	1.74e-43	1.83e-41
112267884	'LOC112267884'	lncRNA	17.24	37.5867	1.08229	3.55e-06	4.4e-05
112267887	'LOC112267887'	lncRNA	4.66667	1	-2.26456	0.00471736	0.0228294
112267890	'LOC112267890'	lncRNA	47.7133	594.65	3.59741	0	0
112267902	'LOC112267902'	lncRNA	1494.26	4761.17	1.62971	0	0
112267907	'LOC112267907'	lncRNA	1	4.33333	2.07331	0.0110982	0.045004
112267914	'LOC112267914'	lncRNA	0.333333	4.66667	3.76519	0.000357	0.00263706
112267934	'LOC112267934'	lncRNA	9.21	4.11333	-1.20506	0.011144	0.0450959
112267935	'LOC112267935'	lncRNA	0.666667	5.66667	3.04529	0.000313	0.00236345
112267941	'LOC112267941'	lncRNA	1049.2	616.653	-0.808926	1.62e-84	3.29e-82
112267956	'LOC112267956'	lncRNA	3.33333	0	-4.3641	0.00138059	0.00835272
112267972	'LOC112267972'	lncRNA	17.6667	28	0.622229	0.012728	0.0495106
112267973	'LOC112267973'	lncRNA	2.66667	16.3333	2.57254	2.01e-08	3.69e-07
112268007	'GRM3-AS1'	lncRNA	9.07	17.7567	0.927018	0.00505258	0.0241982
112268016	'LOC112268016'	lncRNA	199	118.667	-0.788022	1.1e-16	4.17e-15
112268043	'LOC112268043'	lncRNA	3.99667	14.99	1.86496	1.06e-05	0.000117
112268047	'LOC112268047'	lncRNA	3.94333	13.4967	1.73295	7.07e-05	0.000647
112268050	'LOC112268050'	lncRNA	9.33333	27.2833	1.50539	3.3e-07	4.94e-06
112268053	'LOC112268053'	lncRNA	41.6667	14	-1.61563	1.57e-11	4.1e-10
112268064	'LOC112268064'	lncRNA	29.8167	14.47	-1.08522	2.68e-05	0.000272
112268068	'LOC112268068'	lncRNA	21.3467	10.2167	-1.10525	0.000311	0.00235147
112268072	'LOC112268072'	lncRNA	62.5467	36.6833	-0.811976	1.83e-06	2.42e-05
112268079	'LOC112268079'	lncRNA	23.6667	11.6667	-1.06263	0.000236	0.0018411
112268084	'LOC112268084'	lncRNA	121.667	62.3333	-1.00703	1.48e-15	5.24e-14
112268093	'LOC112268093'	lncRNA	15	34.6667	1.16642	2.26e-06	2.92e-05
112268106	'LOC112268106'	lncRNA	0.333333	3.99667	3.54159	0.00123679	0.00761232
112268116	'LOC112268116'	lncRNA	2.33333	0	-3.84952	0.00985661	0.0410413
112268117	'LOC112268117'	lncRNA	83.95	56.0733	-0.624384	1.13e-05	0.000124
112268121	'LOC112268121'	lncRNA	45.68	72.2567	0.6194	6.72e-05	0.000619
112268123	'LOC112268123'	lncRNA	2.48	9.56333	1.90501	0.000358	0.00264133
112268130	'LOC112268130'	lncRNA	13.6533	6.35667	-1.14508	0.00300521	0.0158649
112268138	'LOC112268138'	lncRNA	95.0933	7122.89	6.18481	0	0
112268153	'LOC112268153'	lncRNA	0	5	4.86472	7.95e-05	0.000714
112268154	'LOC112268154'	lncRNA	0	2.57667	3.9083	0.00723091	0.0320551
112268187	'LOC112268187'	lncRNA	45.6667	23.3333	-1.01092	9.41e-07	1.3e-05
112268218	'LOC112268218'	lncRNA	17	7.33333	-1.25516	0.00037	0.0027154
112268262	'LOC112268262'	lncRNA	10.6667	20.6667	0.912028	0.00284956	0.0151602
112268266	'LOC112268266'	lncRNA	1.33333	5.33333	1.95783	0.00664205	0.0297552
112268279	'LOC112268279'	lncRNA	8.72333	3.66667	-1.29258	0.00906224	0.0384838
112268280	'LOC112268280'	lncRNA	502.593	229.397	-1.17372	2.62e-75	4.69e-73
112268281	'LOC112268281'	lncRNA	25.0467	10.34	-1.31855	7.1e-06	8.16e-05
112268282	'LOC112268282'	lncRNA	191.667	126.667	-0.639731	1.2e-11	3.17e-10
112268292	'LOC112268292'	lncRNA	37.3433	20.9	-0.879516	7.92e-05	0.000713
112268294	'LOC112268294'	lncRNA	7.66667	15.0033	0.926444	0.0100008	0.0413017
112268301	'LOC112268301'	lncRNA	538.333	343	-0.692459	3.63e-34	3.02e-32
112268311	'LOC112268311'	lncRNA	5.76	1	-2.56824	0.000731	0.00486674
112268318	'LOC112268318'	lncRNA	32.5633	54.48	0.70031	0.000114	0.000976
112268327	'LOC112268327'	lncRNA	93.26	62.7067	-0.614808	5.01e-06	5.97e-05
112268379	'LOC112268379'	lncRNA	10.16	51.97	2.31261	4.89e-21	2.38e-19
112268401	'LOC112268401'	lncRNA	22.1	12.2633	-0.891863	0.00212515	0.0120044
112268406	'LOC112268406'	lncRNA	0.666667	5.33333	2.95783	0.000564	0.00391166
112268408	'LOC112268408'	lncRNA	10.6667	21.5933	0.975308	0.00125663	0.00771644
112268415	'LOC112268415'	lncRNA	7.33333	16	1.08336	0.00246926	0.0135585
112268418	'LOC112268418'	lncRNA	21.3333	10.5367	-1.05986	0.000494	0.00350313
112268431	'LOC112268431'	lncRNA	0	3.33333	4.27976	0.00170766	0.00998177
112268440	'LOC112268440'	lncRNA	184	100.667	-0.912288	1.63e-19	7.27e-18
112268446	'LOC112268446'	lncRNA	0.666667	16	4.54279	3.17e-12	8.75e-11
112268457	'LOC112268457'	lncRNA	20.0833	50.3767	1.28459	7.71e-10	1.68e-08
112268466	'LOC112268466'	lncRNA	7.66667	2	-1.98077	0.000876	0.00569812
112597	'CYTOR'	lncRNA	1321.31	2463.39	0.85651	1.35e-209	6.4e-207
112935892	'LINC02605'	lncRNA	29.6667	48.6667	0.671923	0.000438	0.00315173
113157	'RPLP0P2'	lncRNA	28.52	68.0233	1.21189	8.59e-12	2.27e-10
114004351	'PARGP1-AGAP4'	lncRNA	44.15	90.23	0.989026	2.54e-11	6.52e-10
114038	'LINC00313'	lncRNA	15.41	32.0133	1.01264	5.09e-05	0.000484
114614	'MIR155HG'	lncRNA	148.813	269.42	0.814185	1.35e-22	6.98e-21
114818278	'ZNF71-SMIM17'	lncRNA	25.45	12.2967	-1.09157	9.71e-05	0.000851
114915	'EPB41L4A-AS1'	lncRNA	88.3233	44.7667	-1.02254	5.82e-12	1.56e-10
115271120	'LDLR-AS1'	lncRNA	0.333333	6.33333	4.20576	1.68e-05	0.000178
115804232	'CEROX1'	lncRNA	305.823	139.333	-1.17633	1.08e-46	1.2e-44
115830329	'ZNNT1'	lncRNA	208.667	86.67	-1.30976	4.79e-38	4.54e-36
116093	'DIRC1'	lncRNA	0.333333	4.33333	3.65827	0.000662	0.00448907
116349	'EXOC3-AS1'	lncRNA	65.3333	36.3333	-0.888694	1.39e-07	2.21e-06
119437	'CTAGE7P'	lncRNA	3.66667	0.333333	-3.5016	0.00177378	0.0102724
121838	'NRAD1'	lncRNA	16.28	26.67	0.669949	0.00942302	0.0397419
121952	'METTL21EP'	lncRNA	25.3333	44.3333	0.765187	0.000169	0.00138766
138948	'DBH-AS1'	lncRNA	0	3.15667	4.2012	0.00238436	0.0132023
144203	'OVOS2'	lncRNA	2.99333	12.8	2.05415	1.43e-05	0.000154
145200	'LINC00239'	lncRNA	8.61	31.0433	1.80803	5.42e-10	1.2e-08
145694	'LOC145694'	lncRNA	20.0167	8.57333	-1.26544	0.000101	0.000878
146771	'TCAM1P'	lncRNA	3.36667	11.3333	1.70901	0.000311	0.00235156
147081	'LINC02210'	lncRNA	55.2433	26.0367	-1.12742	3.76e-09	7.55e-08
148413	'MRPL20-AS1'	lncRNA	27.38	11.7833	-1.25854	5.94e-06	6.93e-05
148696	'LOC148696'	lncRNA	1516.74	996.55	-0.648128	5.62e-83	1.12e-80
149773	'APCDD1L-DT'	lncRNA	36.2667	21.98	-0.764621	0.000562	0.00389873
150244	'ZDHHC8P1'	lncRNA	0	4.86	4.82375	0.000102	0.000889
150291	'MORC2-AS1'	lncRNA	5	13.3867	1.37863	0.000815	0.00535517
150381	'PRR34-AS1'	lncRNA	410.333	274.667	-0.621283	4.25e-22	2.14e-20
150384	'GTSE1-DT'	lncRNA	8.66667	3.66667	-1.28318	0.00969571	0.0406784
150568	'LINC01102'	lncRNA	4.25333	1.05667	-2.05124	0.011226	0.0453779
150622	'SILC1'	lncRNA	2.76667	16.2467	2.51175	3.36e-08	5.91e-07
151174	'LINC02610'	lncRNA	5.15667	14.9433	1.49282	0.000173	0.00141293
151234	'SULT1C2P1'	lncRNA	2.67333	13	2.23963	3.9e-06	4.8e-05
151475	'LINC01907'	lncRNA	8.07667	17.3567	1.06149	0.00192943	0.0110577
151507	'MSL3P1'	lncRNA	10.6667	20.3333	0.888569	0.00379179	0.0191476
151658	'LINC00635'	lncRNA	2.33333	0	-3.84952	0.00985661	0.0410413
151760	'LOC151760'	lncRNA	7.23333	18.3333	1.29957	0.000181	0.00146692
152641	'WWC2-AS2'	lncRNA	75.11	47.94	-0.689943	5.69e-06	6.68e-05
152742	'LINC01085'	lncRNA	5	0.666667	-2.94906	0.000717	0.00480923
153163	'MGC32805'	lncRNA	4.63	0.556667	-3.09829	0.00086	0.00561508
153684	'LOC153684'	lncRNA	30.12	53.94	0.798466	1.68e-05	0.000178
154092	'LINC01010'	lncRNA	47.8167	128.927	1.3888	1.5e-25	9.01e-24
154386	'LINC01600'	lncRNA	97.8167	32.3333	-1.63923	1.69e-25	1.01e-23
154761	'LOC154761'	lncRNA	47.16	74.74	0.622149	4.71e-05	0.000451
154822	'LINC00689'	lncRNA	3.33333	0.333333	-3.3641	0.00336507	0.017329
155370	'SBDSP1'	lncRNA	374.723	253.66	-0.605098	1.87e-19	8.31e-18
158960	'CH17-340M24.3'	lncRNA	35.31	23.4567	-0.632247	0.00398246	0.0199145
161159	'ACTN1-AS1'	lncRNA	16.8967	28.5467	0.714416	0.00447745	0.0218746
163720	'CYP4Z2P'	lncRNA	84.0967	31.0233	-1.48086	2.58e-19	1.14e-17
171391	'LOC171391'	lncRNA	15.5867	32.55	1.02018	3.95e-05	0.000385
171423	'PDIA3P1'	lncRNA	15.8967	31.6867	0.952984	0.000127	0.0010729
196047	'EMX2OS'	lncRNA	790.533	438.353	-0.8929	1.46e-75	2.65e-73
196872	'LINC00638'	lncRNA	67.48	30.31	-1.19683	8.31e-12	2.21e-10
200261	'LINC00656'	lncRNA	1.66667	7.33333	2.09534	0.000881	0.00572072
200298	'LINC00528'	lncRNA	21	37.3333	0.787907	0.000401	0.00291544
2003	'ELK2AP'	lncRNA	2.11	50.8333	4.54829	1.88e-35	1.66e-33
200420	'ALMS1P1'	lncRNA	12	4.33333	-1.51165	0.000568	0.00393349
201651	'AADACP1'	lncRNA	11.3333	5	-1.22274	0.00439758	0.0215614
203274	'LINC00537'	lncRNA	387	604.313	0.600795	3.34e-29	2.33e-27
220930	'ZEB1-AS1'	lncRNA	76.3567	40.47	-0.958069	1.32e-09	2.81e-08
2210	'FCGR1B'	lncRNA	70.7733	185.92	1.35124	1.07e-34	9.14e-33
221584	'ZSCAN12P1'	lncRNA	1.96	7	1.79433	0.0033699	0.0173104
246181	'AKR7L'	lncRNA	14.74	24.3067	0.679447	0.0120862	0.0475954
254099	'LINC01342'	lncRNA	0.333333	3.33333	3.27976	0.00425317	0.0210319
254559	'MIR9-3HG'	lncRNA	4.66667	18.6667	1.95783	3.82e-07	5.66e-06
255480	'TBX5-AS1'	lncRNA	11.5867	0.7	-4.09113	4.59e-09	9.15e-08
255512	'TOLLIP-AS1'	lncRNA	33.6667	19	-0.86749	0.000212	0.00167988
256236	'NAPSB'	lncRNA	76.3333	244	1.63433	4.32e-59	5.74e-57
25812	'POM121L1P'	lncRNA	215.937	118.113	-0.912605	1.23e-22	6.34e-21
25845	'PP7080'	lncRNA	19.4367	3.58	-2.48292	1.14e-09	2.44e-08
25859	'PART1'	lncRNA	44.2067	73.5567	0.692424	9.03e-06	0.000101
260294	'NSUN5P2'	lncRNA	112.683	76.22	-0.606201	7.25e-07	1.03e-05
26082	'LINC02249'	lncRNA	0.666667	5.62	3.03336	0.00034	0.002532
26102	'DKFZP434A062'	lncRNA	9.33333	3.33333	-1.52759	0.00219208	0.0123372
26226	'FBXW4P1'	lncRNA	285.333	151.667	-0.953912	1.59e-31	1.19e-29
26247	'OR2L1P'	lncRNA	0	3	4.12776	0.00321079	0.0167634
2630	'GBAP1'	lncRNA	24.3767	41.7167	0.732955	0.000442	0.00317666
266697	'POM121L4P'	lncRNA	0.386667	4.03667	3.34183	0.00151828	0.00904067
283028	'LOC283028'	lncRNA	22	38.6667	0.771419	0.000405	0.00294356
283033	'LINC00841'	lncRNA	67.6667	226.667	1.70189	3.55e-58	4.58e-56
283104	'SBF2-AS1'	lncRNA	23.7133	5.66667	-2.10729	1.12e-09	2.41e-08
283120	'H19'	lncRNA	0	71.78	9.7672	1.03e-37	9.64e-36
283177	'B3GAT1-DT'	lncRNA	2.66667	11.3333	2.04529	4.68e-05	0.000449
283194	'LOC283194'	lncRNA	29.01	70.87	1.24646	1.04e-12	2.97e-11
283335	'LOC283335'	lncRNA	635.423	376.67	-0.796585	1.35e-50	1.59e-48
283392	'TRHDE-AS1'	lncRNA	226.86	108.997	-1.09969	1.17e-31	8.75e-30
283481	'FGF14-AS2'	lncRNA	68.88	40.7433	-0.799689	7.75e-07	1.09e-05
283487	'PRECSIT'	lncRNA	305.333	207.333	-0.600601	6.05e-16	2.17e-14
283587	'LINC01146'	lncRNA	58.6633	129.79	1.10348	2.11e-18	8.84e-17
283682	'LINC01579'	lncRNA	94.7	47.3133	-1.04329	4.27e-13	1.27e-11
283683	'LOC283683'	lncRNA	8.82667	27.4233	1.5933	9.53e-08	1.56e-06
283692	'CPEB1-AS1'	lncRNA	53.1833	25.2333	-1.11781	9.25e-09	1.76e-07
283731	'LOC283731'	lncRNA	2.35	12.42	2.35976	3.22e-06	4.03e-05
283796	'GOLGA8IP'	lncRNA	17.3867	8.83667	-1.01858	0.00233075	0.012952
283860	'LINC00304'	lncRNA	10.42	37.91	1.82106	5.48e-12	1.47e-10
283876	'LINC00921'	lncRNA	676.85	444.673	-0.648258	5e-38	4.71e-36
284185	'LINC00482'	lncRNA	267.667	94.6667	-1.54168	2.92e-61	4.08e-59
284232	'ANKRD20A9P'	lncRNA	3.67	0	-4.50291	0.000723	0.00483368
284233	'CYP4F35P'	lncRNA	1.33333	13.94	3.34395	3.76e-09	7.56e-08
284551	'LINC01226'	lncRNA	23.79	96.35	1.97576	3.83e-31	2.81e-29
284561	'LINC02806'	lncRNA	2.33333	8	1.73544	0.00219524	0.0123437
284578	'MFSD4A-AS1'	lncRNA	13.7167	6.31	-1.16239	0.00261257	0.0141686
284618	'RUSC1-AS1'	lncRNA	461.59	292.68	-0.699456	4.95e-30	3.54e-28
284749	'LINC00494'	lncRNA	0.333333	14.3333	5.3841	1.4e-11	3.66e-10
284757	'MIR646HG'	lncRNA	66.5733	188.6	1.46015	2.45e-39	2.45e-37
284825	'LINC01697'	lncRNA	65.6333	32.1467	-1.07193	6.93e-10	1.52e-08
284836	'LINC00319'	lncRNA	18.74	44.57	1.20778	3.54e-08	6.18e-07
284889	'MIF-AS1'	lncRNA	9.09667	2.5	-1.90558	0.000411	0.002981
285033	'STARD7-AS1'	lncRNA	40.7467	65.5767	0.644332	8.39e-05	0.000748
285205	'LINC00636'	lncRNA	5.33333	0.333333	-4.04217	7.41e-05	0.000674
285286	'LINC00877'	lncRNA	26.3333	74.6667	1.46141	1.43e-16	5.4e-15
285401	'LINC00698'	lncRNA	3.66667	11.27	1.57778	0.000683	0.00461321
285627	'LINC01845'	lncRNA	257.99	151.113	-0.813852	2.76e-22	1.4e-20
285638	'LOC285638'	lncRNA	412.55	261.523	-0.699797	4.87e-27	3.15e-25
285692	'LINC02112'	lncRNA	130.107	68.8633	-0.960055	2.19e-15	7.6e-14
285758	'MROCKI'	lncRNA	16.3333	40.3333	1.26199	5.7e-08	9.64e-07
285804	'LOC285804'	lncRNA	24.9067	3.36667	-2.92931	5.25e-14	1.66e-12
285905	'INTS4P1'	lncRNA	1.22	19.1167	3.92771	2.34e-13	7.05e-12
285954	'INHBA-AS1'	lncRNA	2.23667	0	-3.78848	0.0119652	0.047199
285965	'EPHA1-AS1'	lncRNA	45.5433	24.6667	-0.926845	5.23e-06	6.2e-05
285972	'LINC00996'	lncRNA	9.33333	26.3333	1.45426	1.02e-06	1.39e-05
286059	'LOC286059'	lncRNA	4.66667	0.666667	-2.84952	0.00131408	0.00802653
286178	'LOC286178'	lncRNA	28	11.6667	-1.3052	2.47e-06	3.17e-05
286297	'LOC286297'	lncRNA	0	16.9633	6.62714	2.97e-13	8.88e-12
286554	'BCORP1'	lncRNA	3	8	1.37287	0.00988734	0.0409202
2974	'GUCY1B2'	lncRNA	3	33	3.41726	5.63e-20	2.57e-18
29774	'POM121L9P'	lncRNA	139.727	251.617	0.806452	6.89e-21	3.32e-19
3116	'HLA-DPB2'	lncRNA	0	3.33333	4.27976	0.00170766	0.00998177
3128	'HLA-DRB6'	lncRNA	5	22.7033	2.14074	2.99e-09	6.08e-08
3136	'HLA-H'	lncRNA	388.383	251.953	-0.666493	1.4e-23	7.62e-22
3137	'HLA-J'	lncRNA	2.29667	7.49333	1.6639	0.00401267	0.0200168
317648	'NOP14-AS1'	lncRNA	110.583	63.0167	-0.853497	3.58e-11	9.01e-10
326342	'ADGRE4P'	lncRNA	145.49	256.377	0.775177	5.9e-20	2.69e-18
338069	'ST7-OT4'	lncRNA	35.99	22.82	-0.699465	0.00147797	0.00884912
338391	'H2BP2'	lncRNA	29.9867	50.5233	0.710461	0.000168	0.00137586
338588	'LINC00705'	lncRNA	7.89	17.7767	1.12972	0.000965	0.00614197
338651	'KRTAP5-AS1'	lncRNA	3.54	0.373333	-3.28738	0.00276795	0.0148113
338694	'LOC338694'	lncRNA	11.2467	5.33333	-1.11856	0.00822324	0.0354836
339044	'PKD1P1'	lncRNA	4936.48	3313.56	-0.617268	6.95e-244	3.57e-241
339192	'LOC339192'	lncRNA	26.9267	10.4567	-1.40678	9.96e-07	1.37e-05
339742	'FAM201B'	lncRNA	29.79	12.2667	-1.32225	9.2e-07	1.27e-05
339789	'LINC00299'	lncRNA	18.3333	54.8633	1.53921	1.85e-13	5.63e-12
339822	'LINC01115'	lncRNA	9.33333	27	1.49033	4.63e-07	6.81e-06
339862	'LOC339862'	lncRNA	4.66667	0	-4.84952	0.00011	0.000949
339975	'LOC339975'	lncRNA	15.6167	27.8667	0.793286	0.0020976	0.0118597
339978	'LINC02260'	lncRNA	2.66667	0.333333	-3.04217	0.0121492	0.047696
340037	'PRR7-AS1'	lncRNA	48.1967	77.1667	0.636876	2.42e-05	0.000247
340198	'IFITM4P'	lncRNA	6	1.20333	-2.36009	0.00102194	0.00646657
344595	'DUBR'	lncRNA	909.753	552.743	-0.761034	2.34e-66	3.57e-64
344887	'NMRAL2P'	lncRNA	30.3333	20.3333	-0.619225	0.00879673	0.0374855
344967	'LOC344967'	lncRNA	7.98667	3.33667	-1.30135	0.012066	0.0475359
348825	'TPRXL'	lncRNA	11.6667	3	-2.00153	3.58e-05	0.000351
349196	'LINC00965'	lncRNA	57.2267	25.51	-1.20779	2.32e-10	5.38e-09
352887	'GYG2P1'	lncRNA	5.39667	0.666667	-3.0592	0.000348	0.00257973
352990	'HCP5B'	lncRNA	34.7767	15.8	-1.18036	1.22e-06	1.67e-05
3580	'CXCR2P1'	lncRNA	1.66667	9.74333	2.50528	1.96e-05	0.000204
359806	'PCNAP1'	lncRNA	17.7967	34.1967	0.900081	0.000147	0.00122132
374387	'LINC02716'	lncRNA	5	1	-2.3641	0.00268874	0.0144544
374987	'NEXN-AS1'	lncRNA	1.02	12.2367	3.5424	1.58e-08	2.94e-07
379034	'LINC01181'	lncRNA	8.33333	26.6667	1.6359	8.22e-08	1.36e-06
386597	'GRASLND'	lncRNA	0	3.26333	5.98611	0.00123809	0.0076178
386607	'ZFP91-CNTF'	lncRNA	72.2267	149.917	1.01139	1.97e-18	8.27e-17
387628	'FGF7P6'	lncRNA	31.6067	62.5233	0.941998	9.71e-08	1.59e-06
387751	'GVINP1'	lncRNA	287.587	743.667	1.32849	5.66e-130	1.94e-127
387841	'RPL13AP20'	lncRNA	2.33333	8.66	1.84981	0.00087	0.00566589
387895	'LINC00944'	lncRNA	56.6267	93.34	0.678846	8.92e-07	1.24e-05
388077	'IGHV1OR15-1'	lncRNA	3.66667	39.2733	3.37884	2.87e-23	1.54e-21
388152	'GOLGA2P7'	lncRNA	2.06333	9.27	2.12542	0.000161	0.00132271
388182	'SPATA41'	lncRNA	52.32	30	-0.844568	6.39e-06	7.41e-05
388242	'LOC388242'	lncRNA	0	4.83333	4.81581	0.000107	0.000927
388387	'LINC00671'	lncRNA	14.3333	2.33333	-2.66108	5.54e-08	9.41e-07
388407	'LINC02875'	lncRNA	12	28.3333	1.1973	1.27e-05	0.000138
388436	'LOC388436'	lncRNA	22.8067	11.3033	-1.05488	0.000333	0.00248184
388514	'CYP4F24P'	lncRNA	58	23.6667	-1.33536	5.18e-12	1.39e-10
388574	'RPL23AP87'	lncRNA	7.86333	1.67333	-2.27458	0.000235	0.00183995
388906	'OGFRP1'	lncRNA	0	2.66333	4.4706	0.00460131	0.0223615
388942	'LINC01913'	lncRNA	3.77333	10.37	1.41634	0.00263517	0.0142786
389676	'C8orf87'	lncRNA	0.666667	6.66667	3.27976	5.28e-05	0.000501
389834	'LOC389834'	lncRNA	702.053	1160.49	0.682913	5.67e-68	8.88e-66
390226	'GUCY2EP'	lncRNA	2.33333	0	-3.84952	0.00985661	0.0410413
390535	'GOLGA8EP'	lncRNA	4.48333	15.3	1.72872	2.4e-05	0.000246
390651	'OR4F13P'	lncRNA	0	11.6733	6.08794	1.03e-09	2.23e-08
391622	'USP17L6P'	lncRNA	3	0	-4.21209	0.00263832	0.0142601
399717	'GATA3-AS1'	lncRNA	0.333333	5.66667	4.04529	5.67e-05	0.000533
399744	'LINC00999'	lncRNA	110.26	72.9933	-0.637241	2.99e-07	4.49e-06
399972	'GSEC'	lncRNA	25.3333	40.3333	0.628768	0.00254409	0.0138951
400046	'LINC02389'	lncRNA	1.62667	6	1.84088	0.00573839	0.0266335
400604	'TOB1-AS1'	lncRNA	37.6967	21.1633	-0.875038	7.88e-05	0.000709
400612	'PRR29-AS1'	lncRNA	5.57667	14.88	1.37373	0.000432	0.00311
400624	'LINC01973'	lncRNA	2	8.66667	2.07331	0.000329	0.00245821
400658	'ZNF516-DT'	lncRNA	1.33333	6.66667	2.27976	0.000832	0.00545539
400680	'LINC00664'	lncRNA	31.79	64.77	0.984585	1.79e-08	3.3e-07
400684	'LOC400684'	lncRNA	237.877	151.68	-0.691351	5.99e-16	2.16e-14
400685	'LINC01801'	lncRNA	64	43.3333	-0.604763	0.000195	0.00155993
400759	'GBP1P1'	lncRNA	13.3333	29.3333	1.09534	3.54e-05	0.000348
400800	'LINC02789'	lncRNA	5.47667	0.333333	-4.08043	5.66e-05	0.000533
400812	'FLJ39095'	lncRNA	19.9867	12.0033	-0.777771	0.00935749	0.0395287
400867	'LOC400867'	lncRNA	1.33333	6	2.12776	0.00238147	0.0131941
400892	'BCRP2'	lncRNA	10.6967	19.13	0.796507	0.0105409	0.0431084
400932	'LINC00898'	lncRNA	39.7367	26.3667	-0.633924	0.00219914	0.0123506
400958	'LINC02245'	lncRNA	19.4267	55.59	1.47462	7.14e-13	2.09e-11
401010	'NOC2LP2'	lncRNA	6.75667	1	-2.79848	0.000128	0.00108263
401172	'LINC02145'	lncRNA	51.79	24.9967	-1.09311	2.6e-08	4.65e-07
401233	'HTATSF1P2'	lncRNA	644.003	310.603	-1.09416	6.19e-86	1.3e-83
401286	'LINC02538'	lncRNA	4.33333	0.666667	-2.74261	0.00240078	0.0132673
401312	'LOC401312'	lncRNA	1	14.7267	3.83819	1.73e-10	4.07e-09
401463	'LOC401463'	lncRNA	1.33333	8.66667	2.65827	3.17e-05	0.000315
401478	'LOC401478'	lncRNA	2.03333	7	1.74134	0.00408563	0.0203149
401491	'VLDLR-AS1'	lncRNA	60.0267	10.1533	-2.60582	4.17e-28	2.81e-26
401492	'LINC01235'	lncRNA	15.79	35.9233	1.14374	2.15e-06	2.8e-05
403340	'MGC70870'	lncRNA	23.51	42	0.794947	0.000155	0.00127592
407835	'LOC407835'	lncRNA	3.33333	0.333333	-3.3641	0.00336507	0.017329
408186	'OVOS'	lncRNA	51.0567	97.0067	0.883816	3.08e-10	7.03e-09
414224	'AGAP12P'	lncRNA	47.54	184.623	1.9152	8.29e-56	1.03e-53
414260	'LINC00619'	lncRNA	19.3033	31.9933	0.686753	0.003655	0.0185532
414777	'HCG18'	lncRNA	83.76	24.68	-1.80509	4.98e-25	2.91e-23
440028	'LINC02709'	lncRNA	14	6	-1.26456	0.00115341	0.00718044
440119	'FZD10-AS1'	lncRNA	1302.45	614.677	-1.1255	9.89e-180	4.25e-177
440288	'UBL7-AS1'	lncRNA	2.20667	10.77	2.24491	2.58e-05	0.000262
440307	'TTLL13P'	lncRNA	1	5.33333	2.37287	0.00220316	0.0123619
440311	'LOC440311'	lncRNA	4.66667	17.07	1.82883	3.51e-06	4.36e-05
440482	'ANKRD20A5P'	lncRNA	48.7067	150.143	1.58198	2.03e-35	1.78e-33
440888	'ACTR3BP2'	lncRNA	0	2.33333	3.76519	0.0115936	0.0462568
440896	'LOC440896'	lncRNA	0.95	4.66667	2.25422	0.00548649	0.0256838
440993	'MIR570HG'	lncRNA	0.663333	6.95	3.34704	3.13e-05	0.000312
441081	'LOC441081'	lncRNA	1063.86	1656.47	0.59664	4.35e-76	8.11e-74
441116	'LINC01951'	lncRNA	3.56	0.666667	-2.45901	0.00956534	0.0402045
441179	'LOC441179'	lncRNA	21.9367	11.6667	-0.95312	0.00121015	0.00747825
441295	'OR2A9P'	lncRNA	5.43667	13.2367	1.24158	0.00214017	0.0120745
441307	'HRAT92'	lncRNA	17.7467	3.37667	-2.43604	8.71e-09	1.67e-07
441355	'MIR2052HG'	lncRNA	3	10	1.6948	0.000759	0.00503092
441389	'LINC01239'	lncRNA	674.487	326.12	-1.09056	1.92e-89	4.23e-87
441432	'AQP7P3'	lncRNA	4.53	0.333333	-3.80664	0.00034	0.00253496
442421	'PTGER4P2-CDK2AP2P2'	lncRNA	19.5067	31.7533	0.660773	0.00513241	0.0243407
442497	'LOC442497'	lncRNA	9	3.66667	-1.33762	0.00649261	0.0292203
442523	'DPY19L2P4'	lncRNA	15.34	27.0133	0.774205	0.00302159	0.0159377
474338	'SUMO1P3'	lncRNA	0	3.02333	4.13893	0.0030713	0.016163
503637	'DUXAP8'	lncRNA	18.3667	88.1467	2.22065	5.84e-33	4.76e-31
503638	'DUXAP9'	lncRNA	56.4567	162.243	1.48078	9.2e-35	7.9e-33
503639	'DUXAP10'	lncRNA	18.39	127.66	2.75315	1.61e-59	2.16e-57
50514	'DELEC1'	lncRNA	2	7.33333	1.8323	0.00233294	0.0129602
50854	'SNHG32'	lncRNA	294.45	176.797	-0.7781	1.89e-23	1.02e-21
51145	'LOC51145'	lncRNA	5.33333	1.66667	-1.72024	0.0116785	0.046256
51716	'CES1P1'	lncRNA	5.03	20.04	1.95208	1.51e-07	2.37e-06
54055	'CYP4F29P'	lncRNA	17.6667	38.3267	1.07515	3.22e-06	4.03e-05
54082	'TSPEAR-AS1'	lncRNA	0	6.71333	5.28982	3.86e-06	4.75e-05
541471	'MIR4435-2HG'	lncRNA	704.487	1216.17	0.745532	1.17e-82	2.3e-80
54441	'STAG3L1'	lncRNA	171.813	106.107	-0.737495	3.45e-13	1.03e-11
54661	'PCDHB17P'	lncRNA	21.64	11.3233	-0.97657	0.00103716	0.00654717
550113	'LOC550113'	lncRNA	6.29	1.53333	-2.07856	0.00187233	0.0107672
552853	'NCRNA00250'	lncRNA	67.2633	39.19	-0.821503	5.81e-07	8.41e-06
552860	'SAMD12-AS1'	lncRNA	5.48667	1	-2.4981	0.00117092	0.00727722
554202	'MIR31HG'	lncRNA	215.427	590.993	1.41378	8.13e-114	2.55e-111
554206	'LOC554206'	lncRNA	17.6667	29	0.672855	0.00657323	0.0294862
554225	'STRCP1'	lncRNA	5.38	19.7467	1.83376	5.79e-07	8.39e-06
554249	'LOC554249'	lncRNA	44.09	28.7167	-0.660731	0.00082	0.00538304
55449	'DHRS4-AS1'	lncRNA	167.643	72.7267	-1.24701	9.5e-29	6.5e-27
55853	'IDI2-AS1'	lncRNA	10.8867	22.4333	1.00091	0.000782	0.00515779
56969	'RPL23AP32'	lncRNA	106.333	68.3333	-0.680101	9.77e-08	1.6e-06
574029	'DUSP5P1'	lncRNA	9	22	1.24734	7.12e-05	0.000651
574036	'SERTAD4-AS1'	lncRNA	9	3.81333	-1.28104	0.00847953	0.0363856
574407	'OBSCN-AS1'	lncRNA	8.42333	21.6567	1.32018	3.8e-05	0.000372
594842	'HAS2-AS1'	lncRNA	49	30.6667	-0.718278	0.000147	0.00121553
595101	'SMG1P5'	lncRNA	472.147	234.607	-1.05116	1.34e-59	1.82e-57
606	'NBEAP1'	lncRNA	33.1633	53.9	0.658528	0.000278	0.00212655
606724	'LOC606724'	lncRNA	7.49667	17.71	1.19807	0.000555	0.00386046
613038	'LOC613038'	lncRNA	45.67	29.8333	-0.65649	0.000709	0.00476558
613126	'CYP51A1-AS1'	lncRNA	33.15	62.13	0.864113	7.73e-07	1.09e-05
613266	'LOC613266'	lncRNA	0	4	4.54279	0.000492	0.00349556
64150	'DIO3OS'	lncRNA	501.333	227.667	-1.18102	7.5e-76	1.39e-73
641516	'KC6'	lncRNA	0	2.33333	3.76519	0.0115936	0.0462568
641702	'FAM138F'	lncRNA	0	3.74333	5.04658	0.000599	0.0041207
642131	'LOC642131'	lncRNA	0	57.3933	8.38561	5.8e-36	5.19e-34
642559	'POU5F1P3'	lncRNA	2.71333	0.333333	-3.0672	0.0111042	0.0449644
642776	'DANT2'	lncRNA	3102.69	4889.31	0.613943	1.97e-232	9.84e-230
642846	'LOC642846'	lncRNA	180.667	283.353	0.607104	8.97e-15	3.02e-13
643339	'LOC643339'	lncRNA	24.3333	84.0433	1.74603	2.1e-23	1.13e-21
643387	'LOC643387'	lncRNA	6.18333	16.3967	1.36478	0.000236	0.00184631
643529	'LINC00865'	lncRNA	38.6667	66.6033	0.742336	7.14e-06	8.2e-05
643623	'LINC02523'	lncRNA	16.0867	27.2567	0.718576	0.00524482	0.0247721
643714	'CASC16'	lncRNA	4.66667	0.666667	-2.84952	0.00131408	0.00802653
643723	'LYPLAL1-DT'	lncRNA	4.66667	12	1.3204	0.00216555	0.0122083
643733	'CASP4LP'	lncRNA	161.667	103.333	-0.687885	3.15e-11	8e-10
644285	'LOC644285'	lncRNA	295.333	178.667	-0.767242	5.47e-23	2.9e-21
644297	'FAM215B'	lncRNA	107.033	231.457	1.07051	4.07e-30	2.92e-28
645166	'LSP1P5'	lncRNA	35.6167	13.32	-1.46113	7.07e-09	1.37e-07
645212	'EIF3J-DT'	lncRNA	572.03	376.367	-0.64612	3.19e-32	2.5e-30
645367	'GGT8P'	lncRNA	59.7533	36.64	-0.747768	1.41e-05	0.000152
645513	'LOC645513'	lncRNA	250.163	389.297	0.595832	4.02e-19	1.75e-17
645700	'ZNF890P'	lncRNA	7.67333	0.376667	-4.39066	1.17e-06	1.6e-05
645996	'NAP1L6P'	lncRNA	4.53	0.67	-2.79945	0.00170706	0.0100068
646113	'LINC00643'	lncRNA	0.676667	5.10667	2.8737	0.00088	0.00571938
646278	'PDCD6IPP2'	lncRNA	0	5.44667	4.74938	4.1e-05	0.000398
646300	'COL6A4P2'	lncRNA	48.6667	29.6667	-0.756259	7.57e-05	0.000684
646370	'IGHV1OR15-3'	lncRNA	0	57.3933	8.38561	5.8e-36	5.19e-34
646396	'REREP3'	lncRNA	0	2.48	3.85313	0.0087182	0.0372152
646405	'TPTE2P1'	lncRNA	91.1367	58.3867	-0.684561	6.91e-07	9.86e-06
646576	'HHIP-AS1'	lncRNA	95.2433	36	-1.44579	5.85e-21	2.84e-19
646588	'LOC646588'	lncRNA	69.78	41.3233	-0.798025	6.88e-07	9.82e-06
646652	'LOC646652'	lncRNA	69.0567	42.12	-0.755443	2.48e-06	3.18e-05
646976	'LOC646976'	lncRNA	3	11.6667	1.91719	7.53e-05	0.000682
647323	'LINC02026'	lncRNA	82.6	55.61	-0.612966	1.83e-05	0.000192
647859	'OCLNP1'	lncRNA	18.9667	9.87333	-0.984025	0.00199884	0.011399
647946	'MIR924HG'	lncRNA	10	30.6667	1.5745	2.22e-08	4.02e-07
649446	'DLGAP1-AS1'	lncRNA	17.3367	9.68	-0.882916	0.00697798	0.0310306
652995	'UCA1'	lncRNA	28.5867	15.9067	-0.887879	0.0005	0.00353164
653080	'GUSBP16'	lncRNA	996.237	663.883	-0.627727	3.54e-52	4.22e-50
653190	'ABCC6P1'	lncRNA	47.28	29.1633	-0.739243	0.000131	0.00110603
653238	'GTF2H2B'	lncRNA	566.38	351.64	-0.729839	3.73e-39	3.68e-37
653381	'SORD2P'	lncRNA	22.4	3.95	-2.54574	3.39e-11	8.56e-10
653691	'TCAF2P1'	lncRNA	137.22	48.4867	-1.543	2.69e-32	2.12e-30
654433	'PAX8-AS1'	lncRNA	0	27.88	7.34395	5.49e-20	2.51e-18
654780	'LOC654780'	lncRNA	0	2.66667	3.95783	0.00607868	0.027863
654816	'NCF1B'	lncRNA	518.48	350.393	-0.607481	1.77e-26	1.11e-24
654817	'NCF1C'	lncRNA	1341.5	838.963	-0.719332	4.51e-88	9.69e-86
678655	'CD27-AS1'	lncRNA	19.5667	9.42333	-1.09626	0.000605	0.00415264
7146	'TNXA'	lncRNA	41.2533	21.7267	-0.967212	7.02e-06	8.08e-05
7151	'TOP1P1'	lncRNA	16.2367	35.9033	1.10269	4.22e-06	5.12e-05
723809	'LHFPL3-AS2'	lncRNA	25.5067	57.03	1.11868	4.48e-09	8.94e-08
723972	'ANP32AP1'	lncRNA	0.333333	3.33333	3.27976	0.00425317	0.0210319
727751	'LOC727751'	lncRNA	79.2067	52.3333	-0.64006	1.3e-05	0.000141
727764	'MAFIP'	lncRNA	488.743	854.547	0.763914	4.4e-61	6.07e-59
727956	'SDHAP2'	lncRNA	65.9933	31.3233	-1.11725	1.6e-10	3.78e-09
727982	'LINC01249'	lncRNA	21.8633	36.18	0.684511	0.00205661	0.0116708
727993	'PDYN-AS1'	lncRNA	1	4.33333	2.07331	0.0110982	0.045004
728233	'PI4KAP1'	lncRNA	371.863	592.813	0.630637	4.02e-31	2.94e-29
728339	'FRG1-DT'	lncRNA	7.81	16.66	1.05083	0.0025863	0.0140674
728411	'GUSBP1'	lncRNA	571.32	312.727	-0.911565	5.23e-57	6.71e-55
728463	'TGFB2-AS1'	lncRNA	18.6667	10.3333	-0.895327	0.00461537	0.022421
728715	'LOC728715'	lncRNA	65.1133	44.23	-0.600096	0.00019	0.00152815
728882	'FAM182B'	lncRNA	38.5533	60.88	0.616945	0.000267	0.00205401
728975	'LOC728975'	lncRNA	65.6667	44	-0.619826	0.000114	0.000977
729162	'FAM239B'	lncRNA	116.45	211.477	0.81862	3.14e-18	1.3e-16
729307	'LINC02510'	lncRNA	18.6667	10.3333	-0.895327	0.00461537	0.022421
729451	'LOC729451'	lncRNA	4.66667	0.333333	-3.84952	0.000262	0.00202828
729506	'LINC02226'	lncRNA	17.43	3.57667	-2.32705	2.84e-08	5.04e-07
729582	'DIRC3'	lncRNA	1353.37	433.473	-1.68471	0	0
729668	'GOLGA2P6'	lncRNA	18.8467	10.19	-0.929323	0.00331328	0.0171435
729681	'LOC729681'	lncRNA	4	0.666667	-2.62713	0.00436981	0.0214708
729683	'LOC729683'	lncRNA	29.1733	90.8667	1.59693	2.29e-22	1.17e-20
729756	'PRSS44P'	lncRNA	5	13.43	1.38329	0.000774	0.0051157
729786	'GOLGA8CP'	lncRNA	15.2733	3.73	-2.07594	1.29e-06	1.75e-05
729975	'LINC01530'	lncRNA	26.91	12.0567	-1.20048	1.52e-05	0.000163
730668	'LOC730668'	lncRNA	86	56.0133	-0.660734	2.96e-06	3.74e-05
731656	'LINC01348'	lncRNA	40.3333	75	0.85275	7.91e-08	1.31e-06
732253	'TDRG1'	lncRNA	4.33333	0.333333	-3.74261	0.000495	0.00350654
767846	'PFN1P2'	lncRNA	56	27.3333	-1.07693	1.07e-08	2.03e-07
79100	'LINC00626'	lncRNA	2.40333	7.00333	1.50084	0.00985658	0.0412596
791114	'PWRN1'	lncRNA	8	2.66667	-1.62713	0.0029896	0.0157915
79667	'KLF3-AS1'	lncRNA	654.417	433.19	-0.637378	8.76e-36	7.79e-34
79999	'LOC79999'	lncRNA	76.09	165.307	1.0772	3.49e-22	1.76e-20
80111	'C3orf36'	lncRNA	9.33333	37.6667	1.97066	4.34e-13	1.28e-11
80161	'ASMTL-AS1'	lncRNA	19.9533	0	-6.94569	1.68e-15	5.9e-14
80215	'RUNX1-IT1'	lncRNA	127.333	230	0.810856	2.14e-19	9.45e-18
80307	'FER1L4'	lncRNA	31.2233	113.387	1.81839	1.07e-32	8.62e-31
80350	'LPAL2'	lncRNA	17.0333	27.67	0.657794	0.00926727	0.0392013
81698	'LINC00597'	lncRNA	61.8433	98.32	0.626699	2.62e-06	3.34e-05
83598	'LRRC2-AS1'	lncRNA	25.98	13.22	-1.01685	0.000202	0.00160545
8418	'CMAHP'	lncRNA	2013	1180	-0.812728	1.12e-161	4.5e-159
84536	'LINC01547'	lncRNA	3.28667	25.17	2.89484	1.25e-13	3.82e-12
84815	'MGC12916'	lncRNA	11	39.6667	1.80826	2.28e-12	6.4e-11
84832	'ANKRD36BP1'	lncRNA	16.3967	9.35667	-0.851504	0.0109528	0.0445762
84848	'MIR503HG'	lncRNA	51.6667	87.3333	0.71513	6.49e-07	9.3e-06
84989	'JMJD1C-AS1'	lncRNA	28	13	-1.14908	2.03e-05	0.000211
8512	'MBL1P'	lncRNA	38.78	61.3667	0.619974	0.000237	0.00184749
8587	'OR7E2P'	lncRNA	58.8933	34.9533	-0.794842	5.48e-06	6.47e-05
90499	'FAM95A'	lncRNA	5	0.666667	-2.94906	0.000717	0.00480923
90632	'LINC00473'	lncRNA	26.17	95.6367	1.82748	5.11e-28	3.38e-26
93668	'HPYR1'	lncRNA	5.33333	0.666667	-3.04217	0.00039	0.00284446
96597	'TBC1D27P'	lncRNA	2.33333	16.3333	2.76519	5.45e-09	1.07e-07
96610	'BMS1P20'	lncRNA	640.317	1288.8	0.967003	3.26e-135	1.16e-132
9808	'KIAA0087'	lncRNA	41.2067	16.3133	-1.37899	2.5e-09	5.14e-08
9834	'FAM30A'	lncRNA	4.86667	133.223	4.7326	2.16e-91	4.81e-89
BGIG9606_100011		lncRNA	4.57	0	-4.81932	0.000132	0.00111458
BGIG9606_100018		lncRNA	20.68	586.763	4.7843	0	0
BGIG9606_100021		lncRNA	102.61	353.283	1.74149	1.63e-92	3.86e-90
BGIG9606_100022		lncRNA	3.04333	0	-4.23278	0.0024243	0.0133673
BGIG9606_100039		lncRNA	25.0967	14.9467	-0.78984	0.00316706	0.0166291
BGIG9606_100055		lncRNA	109.027	217.107	0.951555	1.24e-23	6.75e-22
BGIG9606_100064		lncRNA	0	9.60333	5.80633	2.95e-08	5.22e-07
BGIG9606_100067		lncRNA	17.18	7.03333	-1.33062	0.00018	0.00146232
BGIG9606_100079		lncRNA	52.03	29.2133	-0.874885	3.52e-06	4.37e-05
BGIG9606_100100		lncRNA	10.3267	21.9733	1.04721	0.000559	0.00388251
BGIG9606_100115		lncRNA	0	206.733	10.2344	2.24e-98	6e-96
BGIG9606_100118		lncRNA	19.0033	53.9567	1.46338	2.06e-12	5.82e-11
BGIG9606_100147		lncRNA	13.71	37.2567	1.4001	1.6e-08	2.97e-07
BGIG9606_100153		lncRNA	15.4567	64.7067	2.02352	4.42e-22	2.22e-20
BGIG9606_100168		lncRNA	2.56667	23.0533	3.12484	1.87e-13	5.67e-12
BGIG9606_100170		lncRNA	2.66667	0.333333	-3.04217	0.0121492	0.047696
BGIG9606_100171		lncRNA	5.33333	35.9967	2.71259	1.01e-17	4.16e-16
BGIG9606_100183		lncRNA	84.75	211.737	1.27882	3.25e-36	2.93e-34
BGIG9606_100194		lncRNA	4.78	12.9633	1.39719	0.000875	0.0056926
BGIG9606_100196		lncRNA	0	2.33333	3.76519	0.0115936	0.0462568
BGIG9606_100204		lncRNA	7971.97	16270.7	0.987096	0	0
BGIG9606_100205		lncRNA	1.00333	4.37667	2.08286	0.0104739	0.0428439
BGIG9606_100207		lncRNA	38.03	59.27	0.597996	0.000469	0.00334373
BGIG9606_100216		lncRNA	344.93	206.057	-0.785431	1.31e-27	8.64e-26
BGIG9606_100224		lncRNA	31.82	54.8467	0.743302	4.53e-05	0.000436
BGIG9606_100227		lncRNA	72.63	2.40333	-4.95963	7.11e-53	8.58e-51
BGIG9606_100228		lncRNA	0	3.82	4.47637	0.000687	0.00463513
BGIG9606_100229		lncRNA	0	9.96	5.85894	1.64e-08	3.04e-07
BGIG9606_100231		lncRNA	0	132.573	9.59344	8.81e-70	1.43e-67
BGIG9606_100242		lncRNA	0	2.63333	3.93968	0.00648189	0.0291969
BGIG9606_100251		lncRNA	7.33333	0	-5.5016	9.06e-07	1.26e-05
BGIG9606_100258		lncRNA	13.1233	6.14	-1.13799	0.00379653	0.019161
BGIG9606_100260		lncRNA	51.6433	101.137	0.927484	2.17e-11	5.58e-10
BGIG9606_100267		lncRNA	95.3467	25.22	-1.96078	2.11e-31	1.57e-29
BGIG9606_100285		lncRNA	20.1967	3.35667	-2.63118	1.46e-10	3.47e-09
BGIG9606_100316		lncRNA	0	4.55333	4.72972	0.000178	0.00145025
BGIG9606_100371		lncRNA	10.81	25.6367	1.20367	3.05e-05	0.000305
BGIG9606_100373		lncRNA	3.58	0.506667	-2.86302	0.00479063	0.0231114
BGIG9606_100377		lncRNA	0	5.89333	5.10188	1.62e-05	0.000172
BGIG9606_100378		lncRNA	8.58333	1.98333	-2.15578	0.000201	0.00160116
BGIG9606_100389		lncRNA	104.073	59.72	-0.843482	2.04e-10	4.75e-09
BGIG9606_100405		lncRNA	136.463	84.0133	-0.741991	7.11e-11	1.74e-09
BGIG9606_100412		lncRNA	16.59	4.02667	-2.08482	4.19e-07	6.21e-06
BGIG9606_100418		lncRNA	4.79667	12.6167	1.35306	0.00135567	0.0082343
BGIG9606_100421		lncRNA	346.617	11.4967	-4.95622	4.79e-245	2.53e-242
BGIG9606_100422		lncRNA	209.84	0	-10.3403	4.05e-101	1.1e-98
BGIG9606_100423		lncRNA	3.94333	0	-4.60655	0.00043	0.00309756
BGIG9606_100435		lncRNA	123.32	35.79	-1.82695	1.23e-36	1.13e-34
BGIG9606_100450		lncRNA	14.5933	79.9233	2.41114	5.58e-33	4.56e-31
BGIG9606_100453		lncRNA	471.503	36.64	-3.72794	2.73e-288	1.63e-285
BGIG9606_100457		lncRNA	2.61333	9.88667	1.87742	0.000326	0.00244455
BGIG9606_100505		lncRNA	12.5667	0	-6.27866	1.43e-10	3.41e-09
BGIG9606_100506		lncRNA	2.66667	0.333333	-3.04217	0.0121492	0.047696
BGIG9606_100514		lncRNA	2.98667	0	-3.27967	0.00603606	0.0277987
BGIG9606_100547		lncRNA	17.38	0	-6.74649	7.89e-14	2.46e-12
BGIG9606_100558		lncRNA	3.46667	0.48	-2.89461	0.00525318	0.0247926
BGIG9606_100577		lncRNA	184.637	92.9567	-1.03223	1.12e-23	6.11e-22
BGIG9606_100580		lncRNA	3	0.333333	-3.21209	0.00639163	0.0289456
BGIG9606_100588		lncRNA	37.1533	59.4233	0.63537	0.000218	0.0017153
BGIG9606_100589		lncRNA	26.53	12.44	-1.13481	4.02e-05	0.000391
BGIG9606_100601		lncRNA	30.0033	117.27	1.92447	2.6e-36	2.36e-34
BGIG9606_100609		lncRNA	99.7167	182.463	0.829532	2.85e-16	1.05e-14
BGIG9606_100614		lncRNA	3.66667	11.3333	1.58586	0.00063	0.00430809
BGIG9606_100615		lncRNA	3.33333	9.33333	1.44326	0.00380616	0.0191939
BGIG9606_100616		lncRNA	14.3333	30.3333	1.03936	5.59e-05	0.000528
BGIG9606_100665		lncRNA	72.5767	41.65	-0.843357	1.1e-07	1.78e-06
BGIG9606_100679		lncRNA	142.47	77.9167	-0.912822	1.79e-15	6.27e-14
BGIG9606_100688		lncRNA	3.86667	9.38	1.23633	0.0100006	0.0413101
BGIG9606_100729		lncRNA	24	38.3333	0.633397	0.00306091	0.0161176
BGIG9606_100730		lncRNA	8.51333	2.09333	-2.06609	0.000313	0.00236467
BGIG9606_100745		lncRNA	1067.66	1.67333	-9.35968	0	0
BGIG9606_100746		lncRNA	338.69	0	-11.031	2.55e-145	9.42e-143
BGIG9606_100747		lncRNA	7.44	15.56	1.0223	0.00441503	0.0216268
BGIG9606_100753		lncRNA	0	5.83333	5.08711	1.8e-05	0.000189
BGIG9606_100759		lncRNA	29.1533	7.43667	-2.0131	5.45e-11	1.35e-09
BGIG9606_100760		lncRNA	0	4.22	4.62004	0.000328	0.00245523
BGIG9606_100769		lncRNA	9.65667	0.676667	-3.87718	1.42e-07	2.24e-06
BGIG9606_100809		lncRNA	64.9367	141.767	1.08425	1.94e-19	8.59e-18
BGIG9606_100811		lncRNA	3.90333	0	-4.59184	0.000463	0.00331212
BGIG9606_100818		lncRNA	0	22.96	7.06385	4.96e-17	1.93e-15
BGIG9606_100822		lncRNA	18.3167	30.28	0.68304	0.00489107	0.0234672
BGIG9606_100824		lncRNA	55.9933	227.44	1.97999	2.53e-71	4.18e-69
BGIG9606_100830		lncRNA	0.336667	9.94	4.84168	2.71e-08	4.82e-07
BGIG9606_100833		lncRNA	8.46667	30.67	1.81479	6.22e-10	1.37e-08
[truncated: 1,393 more rows]
