# Supplementary material for: Construction and analysis of a lncRNA–miRNA–mRNA competing endogenous RNA network from inflamed and normal synovial tissues after anterior cruciate ligament and/or meniscus injuries
Source: Front Genet. 2022 Oct 17;13:983020. doi: 10.3389/fgene.2022.983020 (PMC9619217; doi:10.3389/fgene.2022.983020)
Supplement: Supplementary file 1 [file DataSheet1.ZIP › additional files 6.27/Additional file 5 Data S4.xlsx]

## Sheet: Sheet1
GO_P Term ID	GO_P Term Desc	GO_P Term Level1	GO_P Term Level2	Term Candidate Gene Num	Total Candidate Gene Num	Term Gene Num	Total Gene Num	Rich Ratio	P value	Q value
GO:0006955	immune response	biological_process	response to stimulus	130	1540	391	17286	0.332481	1.4428e-42	7.29337e-39
GO:0002250	adaptive immune response	biological_process	immune system process	82	1540	206	17286	0.398058	1.53889e-33	3.88954e-30
GO:0002376	immune system process	biological_process	immune system process	138	1540	538	17286	0.256506	2.11599e-31	3.56545e-28
GO:0050776	regulation of immune response	biological_process	biological regulation	59	1540	164	17286	0.359756	7.96058e-22	1.00602e-18
GO:0006954	inflammatory response	biological_process	response to stimulus	99	1540	429	17286	0.230769	3.50793e-19	3.54652e-16
GO:0007166	cell surface receptor signaling pathway	biological_process	biological regulation	65	1540	274	17286	0.237226	1.30844e-13	1.10236e-10
GO:0002504	antigen processing and presentation of peptide or polysaccharide antigen via MHC class II	biological_process	immune system process	12	1540	13	17286	0.923077	2.86988e-12	2.07247e-09
GO:0042102	positive regulation of T cell proliferation	biological_process	biological regulation	27	1540	67	17286	0.402985	4.32365e-12	2.732e-09
GO:0070098	chemokine-mediated signaling pathway	biological_process	biological regulation	27	1540	75	17286	0.36	9.56097e-11	5.37008e-08
GO:0019221	cytokine-mediated signaling pathway	biological_process	biological regulation	64	1540	309	17286	0.20712	1.12724e-10	5.69822e-08
GO:0030198	extracellular matrix organization	biological_process	cellular component organization or biogenesis	54	1540	246	17286	0.219512	3.49207e-10	1.60476e-07
GO:0038111	interleukin-7-mediated signaling pathway	biological_process	biological regulation	16	1540	30	17286	0.533333	6.34884e-10	2.67445e-07
GO:0030593	neutrophil chemotaxis	biological_process	cellular process	27	1540	83	17286	0.325301	1.31388e-09	5.10898e-07
GO:0007267	cell-cell signaling	biological_process	cellular process	54	1540	264	17286	0.204545	5.09256e-09	1.83878e-06
GO:0006334	nucleosome assembly	biological_process	cellular component organization or biogenesis	31	1540	112	17286	0.276786	6.82165e-09	2.29889e-06
GO:0042110	T cell activation	biological_process	immune system process	20	1540	53	17286	0.377358	1.00511e-08	3.17553e-06
GO:0006935	chemotaxis	biological_process	locomotion	40	1540	173	17286	0.231214	1.43395e-08	4.26389e-06
GO:0050900	leukocyte migration	biological_process	cellular process	35	1540	142	17286	0.246479	2.02208e-08	5.67868e-06
GO:0007155	cell adhesion	biological_process	biological adhesion	103	1540	672	17286	0.153274	2.7451e-08	7.30342e-06
GO:0006968	cellular defense response	biological_process	response to stimulus	20	1540	58	17286	0.344828	5.93964e-08	1.50124e-05
GO:0019882	antigen processing and presentation	biological_process	immune system process	18	1540	49	17286	0.367347	8.91868e-08	2.14685e-05
GO:0045589	regulation of regulatory T cell differentiation	biological_process	biological regulation	10	1540	16	17286	0.625	1.4855e-07	3.41327e-05
GO:0007165	signal transduction	biological_process	cellular process	255	1540	2127	17286	0.119887	1.81142e-07	3.98119e-05
GO:0045087	innate immune response	biological_process	immune system process	81	1540	512	17286	0.158203	2.2825e-07	4.74326e-05
GO:0050870	positive regulation of T cell activation	biological_process	biological adhesion	12	1540	24	17286	0.5	2.34582e-07	4.74326e-05
GO:0031295	T cell costimulation	biological_process	biological adhesion	19	1540	58	17286	0.327586	3.1968e-07	6.21533e-05
GO:0071805	potassium ion transmembrane transport	biological_process	cellular process	33	1540	146	17286	0.226027	4.5076e-07	8.43923e-05
GO:0032729	positive regulation of interferon-gamma production	biological_process	biological regulation	17	1540	49	17286	0.346939	5.26233e-07	9.50038e-05
GO:0031640	killing of cells of other organism	biological_process	multi-organism process	21	1540	72	17286	0.291667	7.00532e-07	0.00012211
GO:0050852	T cell receptor signaling pathway	biological_process	biological regulation	37	1540	178	17286	0.207865	8.51375e-07	0.000143457
GO:0060326	cell chemotaxis	biological_process	cellular process	25	1540	98	17286	0.255102	1.04095e-06	0.000169742
GO:0006813	potassium ion transport	biological_process	localization	31	1540	142	17286	0.21831	2.18876e-06	0.000345756
GO:0050853	B cell receptor signaling pathway	biological_process	biological regulation	15	1540	43	17286	0.348837	2.26469e-06	0.000346909
GO:0044267	cellular protein metabolic process	biological_process	cellular process	44	1540	240	17286	0.183333	3.04776e-06	0.00045313
GO:0002503	peptide antigen assembly with MHC class II protein complex	biological_process	cellular component organization or biogenesis	6	1540	7	17286	0.857143	3.20499e-06	0.000462892
GO:0050729	positive regulation of inflammatory response	biological_process	biological regulation	22	1540	86	17286	0.255814	4.33268e-06	0.00060838
GO:0035025	positive regulation of Rho protein signal transduction	biological_process	biological regulation	13	1540	36	17286	0.361111	6.92067e-06	0.000945513
GO:0045086	positive regulation of interleukin-2 biosynthetic process	biological_process	cellular process	8	1540	14	17286	0.571429	7.17162e-06	0.000954014
GO:0060968	regulation of gene silencing	biological_process	biological regulation	7	1540	11	17286	0.636364	1.05148e-05	0.00136287
GO:0002381	immunoglobulin production involved in immunoglobulin mediated immune response	biological_process	immune system process	6	1540	8	17286	0.75	1.18461e-05	0.00146054
GO:0061844	antimicrobial humoral immune response mediated by antimicrobial peptide	biological_process	immune system process	26	1540	118	17286	0.220339	1.18212e-05	0.00146054
GO:0019722	calcium-mediated signaling	biological_process	biological regulation	23	1540	98	17286	0.234694	1.25225e-05	0.00147213
GO:0030217	T cell differentiation	biological_process	cellular process	14	1540	43	17286	0.325581	1.23184e-05	0.00147213
GO:0042130	negative regulation of T cell proliferation	biological_process	biological adhesion	15	1540	50	17286	0.3	1.85013e-05	0.00207368
GO:0051482	positive regulation of cytosolic calcium ion concentration involved in phospholipase C-activating G protein-coupled signaling pathway	biological_process	biological regulation	13	1540	39	17286	0.333333	1.88703e-05	0.00207368
GO:0060333	interferon-gamma-mediated signaling pathway	biological_process	biological regulation	19	1540	74	17286	0.256757	1.81285e-05	0.00207368
GO:0090023	positive regulation of neutrophil chemotaxis	biological_process	localization	11	1540	29	17286	0.37931	2.06565e-05	0.00222168
GO:0002523	leukocyte migration involved in inflammatory response	biological_process	cellular process	7	1540	12	17286	0.583333	2.32867e-05	0.00235428
GO:0002827	positive regulation of T-helper 1 type immune response	biological_process	biological regulation	7	1540	12	17286	0.583333	2.32867e-05	0.00235428
GO:0045059	positive thymic T cell selection	biological_process	cellular process	7	1540	12	17286	0.583333	2.32867e-05	0.00235428
GO:0007169	transmembrane receptor protein tyrosine kinase signaling pathway	biological_process	biological regulation	27	1540	130	17286	0.207692	2.51961e-05	0.00249738
GO:0009967	positive regulation of signal transduction	biological_process	biological regulation	18	1540	70	17286	0.257143	2.92581e-05	0.00273888
GO:0032689	negative regulation of interferon-gamma production	biological_process	biological regulation	12	1540	35	17286	0.342857	2.86126e-05	0.00273888
GO:0045652	regulation of megakaryocyte differentiation	biological_process	biological regulation	18	1540	70	17286	0.257143	2.92581e-05	0.00273888
GO:0072540	T-helper 17 cell lineage commitment	biological_process	cellular process	5	1540	6	17286	0.833333	3.09964e-05	0.00284885
GO:0030101	natural killer cell activation	biological_process	cellular process	10	1540	26	17286	0.384615	4.28495e-05	0.00386793
GO:0042088	T-helper 1 type immune response	biological_process	immune system process	7	1540	13	17286	0.538462	4.65636e-05	0.00412946
GO:0048247	lymphocyte chemotaxis	biological_process	cellular process	12	1540	37	17286	0.324324	5.36932e-05	0.00467964
GO:0019886	antigen processing and presentation of exogenous peptide antigen via MHC class II	biological_process	immune system process	22	1540	100	17286	0.22	5.55373e-05	0.00475832
GO:0045582	positive regulation of T cell differentiation	biological_process	biological adhesion	9	1540	22	17286	0.409091	5.87747e-05	0.00495177
GO:0046649	lymphocyte activation	biological_process	cellular process	4	1540	4	17286	1	6.27715e-05	0.0051179
GO:0072676	lymphocyte migration	biological_process	cellular process	4	1540	4	17286	1	6.27715e-05	0.0051179
GO:0000183	chromatin silencing at rDNA	biological_process	biological regulation	12	1540	38	17286	0.315789	7.21558e-05	0.00578964
GO:0071347	cellular response to interleukin-1	biological_process	cellular process	20	1540	88	17286	0.227273	7.36067e-05	0.00581378
GO:0002407	dendritic cell chemotaxis	biological_process	cellular process	8	1540	18	17286	0.444444	7.54563e-05	0.00586818
GO:0071222	cellular response to lipopolysaccharide	biological_process	cellular process	33	1540	184	17286	0.179348	7.86026e-05	0.00602025
GO:0001816	cytokine production	biological_process	multicellular organismal process	11	1540	33	17286	0.333333	8.27357e-05	0.00624222
GO:0050777	negative regulation of immune response	biological_process	biological regulation	7	1540	14	17286	0.5	8.59556e-05	0.00638979
GO:0045785	positive regulation of cell adhesion	biological_process	positive regulation of biological process	15	1540	57	17286	0.263158	9.9915e-05	0.00731986
GO:0034765	regulation of ion transmembrane transport	biological_process	biological regulation	29	1540	156	17286	0.185897	0.000108585	0.00784137
GO:0048535	lymph node development	biological_process	developmental process	8	1540	19	17286	0.421053	0.000120173	0.00855597
GO:0045766	positive regulation of angiogenesis	biological_process	biological regulation	28	1540	150	17286	0.186667	0.000131544	0.00923548
GO:0043312	neutrophil degranulation	biological_process	immune system process	72	1540	524	17286	0.137405	0.00013777	0.00954013
GO:0001706	endoderm formation	biological_process	developmental process	7	1540	15	17286	0.466667	0.000148773	0.00976686
GO:0002690	positive regulation of leukocyte chemotaxis	biological_process	biological regulation	7	1540	15	17286	0.466667	0.000148773	0.00976686
GO:0010818	T cell chemotaxis	biological_process	locomotion	7	1540	15	17286	0.466667	0.000148773	0.00976686
GO:0050862	positive regulation of T cell receptor signaling pathway	biological_process	biological regulation	7	1540	15	17286	0.466667	0.000148773	0.00976686
GO:0038110	interleukin-2-mediated signaling pathway	biological_process	biological regulation	6	1540	11	17286	0.545455	0.000154345	0.0100027
GO:0071346	cellular response to interferon-gamma	biological_process	cellular process	22	1540	107	17286	0.205607	0.000160171	0.0102489
GO:0030595	leukocyte chemotaxis	biological_process	cellular process	9	1540	25	17286	0.36	0.000188742	0.0119261
GO:0007229	integrin-mediated signaling pathway	biological_process	biological regulation	24	1540	123	17286	0.195122	0.000192865	0.0120362
GO:0042113	B cell activation	biological_process	cellular process	11	1540	36	17286	0.305556	0.000200053	0.0123325
GO:0050766	positive regulation of phagocytosis	biological_process	biological regulation	13	1540	48	17286	0.270833	0.000209787	0.0127768
GO:0006811	ion transport	biological_process	localization	86	1540	661	17286	0.130106	0.000217752	0.013104
GO:0006959	humoral immune response	biological_process	immune system process	15	1540	61	17286	0.245902	0.000227523	0.013531
GO:0045580	regulation of T cell differentiation	biological_process	cellular process	7	1540	16	17286	0.4375	0.000244176	0.0143524
GO:0033674	positive regulation of kinase activity	biological_process	biological regulation	18	1540	82	17286	0.219512	0.00026373	0.0153236
GO:0032753	positive regulation of interleukin-4 production	biological_process	biological regulation	8	1540	21	17286	0.380952	0.000275146	0.0158053
GO:0045061	thymic T cell selection	biological_process	cellular process	4	1540	5	17286	0.8	0.000291541	0.0160189
GO:0048006	antigen processing and presentation, endogenous lipid antigen via MHC class Ib	biological_process	immune system process	4	1540	5	17286	0.8	0.000291541	0.0160189
GO:0098915	membrane repolarization during ventricular cardiac muscle cell action potential	biological_process	biological regulation	6	1540	12	17286	0.5	0.000285402	0.0160189
GO:1903039	positive regulation of leukocyte cell-cell adhesion	biological_process	positive regulation of biological process	4	1540	5	17286	0.8	0.000291541	0.0160189
GO:0007204	positive regulation of cytosolic calcium ion concentration	biological_process	biological regulation	29	1540	165	17286	0.175758	0.000296205	0.0161002
GO:0045814	negative regulation of gene expression, epigenetic	biological_process	biological regulation	14	1540	56	17286	0.25	0.000303282	0.0163095
GO:0030890	positive regulation of B cell proliferation	biological_process	biological regulation	12	1540	44	17286	0.272727	0.000340083	0.018096
GO:0001525	angiogenesis	biological_process	developmental process	42	1540	275	17286	0.152727	0.000387047	0.0201703
GO:0055075	potassium ion homeostasis	biological_process	biological regulation	7	1540	17	17286	0.411765	0.000383271	0.0201703
GO:0019835	cytolysis	biological_process	cellular process	8	1540	22	17286	0.363636	0.000398787	0.0203623
GO:0045954	positive regulation of natural killer cell mediated cytotoxicity	biological_process	biological regulation	8	1540	22	17286	0.363636	0.000398787	0.0203623
GO:0001916	positive regulation of T cell mediated cytotoxicity	biological_process	biological regulation	9	1540	28	17286	0.321429	0.000499308	0.0242159
GO:0002675	positive regulation of acute inflammatory response	biological_process	biological regulation	6	1540	13	17286	0.461538	0.000490122	0.0242159
GO:0008037	cell recognition	biological_process	cellular process	5	1540	9	17286	0.555556	0.000517373	0.0242159
GO:0018108	peptidyl-tyrosine phosphorylation	biological_process	cellular process	26	1540	146	17286	0.178082	0.000482796	0.0242159
GO:0032200	telomere organization	biological_process	cellular component organization or biogenesis	9	1540	28	17286	0.321429	0.000499308	0.0242159
GO:0042832	defense response to protozoan	biological_process	response to stimulus	9	1540	28	17286	0.321429	0.000499308	0.0242159
GO:0046641	positive regulation of alpha-beta T cell proliferation	biological_process	biological adhesion	5	1540	9	17286	0.555556	0.000517373	0.0242159
GO:0086011	membrane repolarization during action potential	biological_process	biological regulation	5	1540	9	17286	0.555556	0.000517373	0.0242159
GO:2000427	positive regulation of apoptotic cell clearance	biological_process	cellular component organization or biogenesis	5	1540	9	17286	0.555556	0.000517373	0.0242159
GO:0006952	defense response	biological_process	response to stimulus	27	1540	156	17286	0.173077	0.000603312	0.0279793
GO:0007189	adenylate cyclase-activating G protein-coupled receptor signaling pathway	biological_process	biological regulation	23	1540	125	17286	0.184	0.000623012	0.0286302
GO:0002548	monocyte chemotaxis	biological_process	cellular process	12	1540	47	17286	0.255319	0.000655912	0.0298706
GO:0034113	heterotypic cell-cell adhesion	biological_process	biological adhesion	9	1540	29	17286	0.310345	0.000667281	0.030117
GO:0002361	CD4-positive, CD25-positive, alpha-beta regulatory T cell differentiation	biological_process	developmental process	3	1540	3	17286	1	0.000705842	0.03132
GO:0032496	response to lipopolysaccharide	biological_process	multi-organism process	31	1540	190	17286	0.163158	0.000706326	0.03132
GO:0002860	positive regulation of natural killer cell mediated cytotoxicity directed against tumor cell target	biological_process	biological regulation	4	1540	6	17286	0.666667	0.000812631	0.0331278
GO:0006032	chitin catabolic process	biological_process	cellular process	4	1540	6	17286	0.666667	0.000812631	0.0331278
GO:0022407	regulation of cell-cell adhesion	biological_process	biological adhesion	6	1540	14	17286	0.428571	0.000793246	0.0331278
GO:0032693	negative regulation of interleukin-10 production	biological_process	biological regulation	6	1540	14	17286	0.428571	0.000793246	0.0331278
GO:0032740	positive regulation of interleukin-17 production	biological_process	biological regulation	6	1540	14	17286	0.428571	0.000793246	0.0331278
GO:0033634	positive regulation of cell-cell adhesion mediated by integrin	biological_process	biological adhesion	4	1540	6	17286	0.666667	0.000812631	0.0331278
GO:0045063	T-helper 1 cell differentiation	biological_process	cellular process	4	1540	6	17286	0.666667	0.000812631	0.0331278
GO:0045078	positive regulation of interferon-gamma biosynthetic process	biological_process	positive regulation of biological process	6	1540	14	17286	0.428571	0.000793246	0.0331278
GO:0051382	kinetochore assembly	biological_process	cellular component organization or biogenesis	6	1540	14	17286	0.428571	0.000793246	0.0331278
GO:2000318	positive regulation of T-helper 17 type immune response	biological_process	biological regulation	4	1540	6	17286	0.666667	0.000812631	0.0331278
GO:0035987	endodermal cell differentiation	biological_process	cellular process	9	1540	30	17286	0.3	0.000878664	0.0355332
GO:0002455	humoral immune response mediated by circulating immunoglobulin	biological_process	immune system process	5	1540	10	17286	0.5	0.000958855	0.0372847
GO:0002862	negative regulation of inflammatory response to antigenic stimulus	biological_process	biological regulation	5	1540	10	17286	0.5	0.000958855	0.0372847
GO:0045577	regulation of B cell differentiation	biological_process	cellular process	5	1540	10	17286	0.5	0.000958855	0.0372847
GO:0070374	positive regulation of ERK1 and ERK2 cascade	biological_process	biological regulation	35	1540	227	17286	0.154185	0.000957406	0.0372847
GO:0071639	positive regulation of monocyte chemotactic protein-1 production	biological_process	biological regulation	5	1540	10	17286	0.5	0.000958855	0.0372847
GO:0043029	T cell homeostasis	biological_process	biological regulation	9	1540	31	17286	0.290323	0.00114134	0.0440417
GO:0051897	positive regulation of protein kinase B signaling	biological_process	biological regulation	29	1540	179	17286	0.162011	0.00115561	0.0442545
GO:0033280	response to vitamin D	biological_process	response to stimulus	7	1540	20	17286	0.35	0.00120346	0.0454539
GO:0046007	negative regulation of activated T cell proliferation	biological_process	biological adhesion	6	1540	15	17286	0.4	0.0012229	0.0454539
GO:0050863	regulation of T cell activation	biological_process	cellular process	6	1540	15	17286	0.4	0.0012229	0.0454539
GO:0060707	trophoblast giant cell differentiation	biological_process	multicellular organismal process	6	1540	15	17286	0.4	0.0012229	0.0454539
GO:0032735	positive regulation of interleukin-12 production	biological_process	biological regulation	8	1540	26	17286	0.307692	0.00141141	0.052078
GO:0045595	regulation of cell differentiation	biological_process	biological regulation	12	1540	51	17286	0.235294	0.00142846	0.0523252
GO:0006335	DNA replication-dependent nucleosome assembly	biological_process	cellular component organization or biogenesis	9	1540	32	17286	0.28125	0.00146397	0.0523472
GO:0042531	positive regulation of tyrosine phosphorylation of STAT protein	biological_process	biological regulation	15	1540	72	17286	0.208333	0.00147048	0.0523472
GO:0050715	positive regulation of cytokine secretion	biological_process	biological regulation	9	1540	32	17286	0.28125	0.00146397	0.0523472
GO:0050832	defense response to fungus	biological_process	multi-organism process	9	1540	32	17286	0.28125	0.00146397	0.0523472
GO:0033209	tumor necrosis factor-mediated signaling pathway	biological_process	biological regulation	22	1540	125	17286	0.176	0.00148392	0.052456
GO:0000727	double-strand break repair via break-induced replication	biological_process	cellular process	5	1540	11	17286	0.454545	0.00162928	0.0560273
GO:0030335	positive regulation of cell migration	biological_process	locomotion	37	1540	251	17286	0.14741	0.00160415	0.0560273
GO:0045060	negative thymic T cell selection	biological_process	cellular process	5	1540	11	17286	0.454545	0.00162928	0.0560273
GO:0055064	chloride ion homeostasis	biological_process	biological regulation	5	1540	11	17286	0.454545	0.00162928	0.0560273
GO:0046632	alpha-beta T cell differentiation	biological_process	cellular process	4	1540	7	17286	0.571429	0.00176217	0.0593852
GO:0048007	antigen processing and presentation, exogenous lipid antigen via MHC class Ib	biological_process	immune system process	4	1540	7	17286	0.571429	0.00176217	0.0593852
GO:0050672	negative regulation of lymphocyte proliferation	biological_process	biological regulation	4	1540	7	17286	0.571429	0.00176217	0.0593852
GO:0006816	calcium ion transport	biological_process	localization	25	1540	151	17286	0.165563	0.00179898	0.0601986
GO:0050868	negative regulation of T cell activation	biological_process	biological adhesion	6	1540	16	17286	0.375	0.00181013	0.0601986
GO:0071345	cellular response to cytokine stimulus	biological_process	cellular process	13	1540	60	17286	0.216667	0.00205599	0.0679281
GO:0071356	cellular response to tumor necrosis factor	biological_process	cellular process	23	1540	137	17286	0.167883	0.0022321	0.0732679
GO:0048168	regulation of neuronal synaptic plasticity	biological_process	biological regulation	7	1540	22	17286	0.318182	0.00225974	0.0736965
GO:0001763	morphogenesis of a branching structure	biological_process	developmental process	5	1540	12	17286	0.416667	0.00258919	0.077443
GO:0006958	complement activation, classical pathway	biological_process	positive regulation of biological process	10	1540	41	17286	0.243902	0.00262981	0.077443
GO:0009404	toxin metabolic process	biological_process	cellular process	5	1540	12	17286	0.416667	0.00258919	0.077443
GO:0018894	dibenzo-p-dioxin metabolic process	biological_process	cellular process	3	1540	4	17286	0.75	0.00263505	0.077443
GO:0019369	arachidonic acid metabolic process	biological_process	cellular process	10	1540	41	17286	0.243902	0.00262981	0.077443
GO:0019731	antibacterial humoral response	biological_process	immune system process	12	1540	54	17286	0.222222	0.00240606	0.077443
GO:0030322	stabilization of membrane potential	biological_process	biological regulation	6	1540	17	17286	0.352941	0.00258841	0.077443
GO:0030888	regulation of B cell proliferation	biological_process	biological regulation	3	1540	4	17286	0.75	0.00263505	0.077443
GO:0033700	phospholipid efflux	biological_process	localization	5	1540	12	17286	0.416667	0.00258919	0.077443
GO:0034501	protein localization to kinetochore	biological_process	localization	5	1540	12	17286	0.416667	0.00258919	0.077443
GO:0050855	regulation of B cell receptor signaling pathway	biological_process	biological regulation	5	1540	12	17286	0.416667	0.00258919	0.077443
GO:0071353	cellular response to interleukin-4	biological_process	cellular process	8	1540	28	17286	0.285714	0.00239152	0.077443
GO:0097021	lymphocyte migration into lymphoid organs	biological_process	cellular process	3	1540	4	17286	0.75	0.00263505	0.077443
GO:1904996	positive regulation of leukocyte adhesion to vascular endothelial cell	biological_process	biological adhesion	5	1540	12	17286	0.416667	0.00258919	0.077443
GO:2000330	positive regulation of T-helper 17 cell lineage commitment	biological_process	biological adhesion	3	1540	4	17286	0.75	0.00263505	0.077443
GO:2000406	positive regulation of T cell migration	biological_process	biological regulation	6	1540	17	17286	0.352941	0.00258841	0.077443
GO:2001179	regulation of interleukin-10 secretion	biological_process	biological regulation	3	1540	4	17286	0.75	0.00263505	0.077443
GO:0006956	complement activation	biological_process	positive regulation of biological process	9	1540	35	17286	0.257143	0.00288938	0.0842154
GO:0042742	defense response to bacterium	biological_process	multi-organism process	27	1540	173	17286	0.156069	0.00289881	0.0842154
GO:0030097	hemopoiesis	biological_process	developmental process	15	1540	77	17286	0.194805	0.00294795	0.0851535
GO:0016525	negative regulation of angiogenesis	biological_process	biological regulation	18	1540	100	17286	0.18	0.00298142	0.0856311
GO:0044772	mitotic cell cycle phase transition	biological_process	cellular process	7	1540	23	17286	0.304348	0.00300161	0.0857238
GO:0007411	axon guidance	biological_process	cellular component organization or biogenesis	35	1540	243	17286	0.144033	0.00311715	0.0885236
GO:0007049	cell cycle	biological_process	cellular process	80	1540	663	17286	0.120664	0.00313561	0.0885502
GO:0007186	G protein-coupled receptor signaling pathway	biological_process	signaling	133	1540	1189	17286	0.111859	0.00319894	0.0895187
GO:0010536	positive regulation of activation of Janus kinase activity	biological_process	cellular process	4	1540	8	17286	0.5	0.00327615	0.0895187
GO:0038114	interleukin-21-mediated signaling pathway	biological_process	biological regulation	4	1540	8	17286	0.5	0.00327615	0.0895187
GO:0045143	homologous chromosome segregation	biological_process	cellular component organization or biogenesis	4	1540	8	17286	0.5	0.00327615	0.0895187
GO:0070234	positive regulation of T cell apoptotic process	biological_process	biological regulation	4	1540	8	17286	0.5	0.00327615	0.0895187
GO:0072678	T cell migration	biological_process	cellular process	4	1540	8	17286	0.5	0.00327615	0.0895187
GO:0050918	positive chemotaxis	biological_process	locomotion	12	1540	56	17286	0.214286	0.00331889	0.0901988
GO:0006270	DNA replication initiation	biological_process	cellular process	9	1540	36	17286	0.25	0.00355311	0.0954151
GO:0007202	activation of phospholipase C activity	biological_process	biological regulation	9	1540	36	17286	0.25	0.00355311	0.0954151
GO:0022617	extracellular matrix disassembly	biological_process	cellular component organization or biogenesis	14	1540	71	17286	0.197183	0.00356745	0.0954151
GO:0086005	ventricular cardiac muscle cell action potential	biological_process	biological regulation	6	1540	18	17286	0.333333	0.00359304	0.0955938
GO:0001771	immunological synapse formation	biological_process	cellular process	5	1540	13	17286	0.384615	0.00390111	0.0994788
GO:0002227	innate immune response in mucosa	biological_process	immune system process	8	1540	30	17286	0.266667	0.00383736	0.0994788
GO:0003180	aortic valve morphogenesis	biological_process	developmental process	8	1540	30	17286	0.266667	0.00383736	0.0994788
GO:0010718	positive regulation of epithelial to mesenchymal transition	biological_process	biological regulation	10	1540	43	17286	0.232558	0.00382006	0.0994788
GO:0030449	regulation of complement activation	biological_process	immune system process	12	1540	57	17286	0.210526	0.00387017	0.0994788
GO:0035723	interleukin-15-mediated signaling pathway	biological_process	biological regulation	5	1540	13	17286	0.384615	0.00390111	0.0994788
GO:0045591	positive regulation of regulatory T cell differentiation	biological_process	developmental process	5	1540	13	17286	0.384615	0.00390111	0.0994788
GO:0050860	negative regulation of T cell receptor signaling pathway	biological_process	cellular process	7	1540	24	17286	0.291667	0.00391618	0.0994788
GO:1990573	potassium ion import across plasma membrane	biological_process	cellular process	10	1540	43	17286	0.232558	0.00382006	0.0994788
GO:0010466	negative regulation of peptidase activity	biological_process	metabolic process	20	1540	119	17286	0.168067	0.00412551	0.104272
GO:0007596	blood coagulation	biological_process	biological regulation	30	1540	204	17286	0.147059	0.00435892	0.109624
GO:0034080	CENP-A containing nucleosome assembly	biological_process	cellular component organization or biogenesis	10	1540	44	17286	0.227273	0.00455668	0.11403
GO:0007159	leukocyte cell-cell adhesion	biological_process	biological adhesion	8	1540	31	17286	0.258065	0.00477511	0.118324
GO:0051281	positive regulation of release of sequestered calcium ion into cytosol	biological_process	biological regulation	8	1540	31	17286	0.258065	0.00477511	0.118324
GO:0003203	endocardial cushion morphogenesis	biological_process	developmental process	6	1540	19	17286	0.315789	0.00486049	0.119386
GO:0007018	microtubule-based movement	biological_process	cellular process	15	1540	81	17286	0.185185	0.00486517	0.119386
GO:0010951	negative regulation of endopeptidase activity	biological_process	cellular process	24	1540	154	17286	0.155844	0.00488957	0.119405
GO:0007263	nitric oxide mediated signal transduction	biological_process	biological regulation	7	1540	25	17286	0.28	0.00502732	0.121015
GO:0034341	response to interferon-gamma	biological_process	immune system process	7	1540	25	17286	0.28	0.00502732	0.121015
GO:0070509	calcium ion import	biological_process	localization	7	1540	25	17286	0.28	0.00502732	0.121015
GO:0030098	lymphocyte differentiation	biological_process	cellular process	4	1540	9	17286	0.444444	0.00548318	0.129521
GO:0038155	interleukin-23-mediated signaling pathway	biological_process	biological regulation	4	1540	9	17286	0.444444	0.00548318	0.129521
GO:1903238	positive regulation of leukocyte tethering or rolling	biological_process	biological adhesion	4	1540	9	17286	0.444444	0.00548318	0.129521
GO:2000320	negative regulation of T-helper 17 cell differentiation	biological_process	biological adhesion	4	1540	9	17286	0.444444	0.00548318	0.129521
GO:0016064	immunoglobulin mediated immune response	biological_process	immune system process	5	1540	14	17286	0.357143	0.0056277	0.131097
GO:0042119	neutrophil activation	biological_process	cellular process	5	1540	14	17286	0.357143	0.0056277	0.131097
GO:0045657	positive regulation of monocyte differentiation	biological_process	biological regulation	5	1540	14	17286	0.357143	0.0056277	0.131097
GO:0002693	positive regulation of cellular extravasation	biological_process	biological regulation	3	1540	5	17286	0.6	0.00615032	0.132525
GO:0002826	negative regulation of T-helper 1 type immune response	biological_process	biological regulation	3	1540	5	17286	0.6	0.00615032	0.132525
GO:0006778	porphyrin-containing compound metabolic process	biological_process	cellular process	3	1540	5	17286	0.6	0.00615032	0.132525
GO:0006915	apoptotic process	biological_process	cellular process	84	1540	720	17286	0.116667	0.0061609	0.132525
GO:0014061	regulation of norepinephrine secretion	biological_process	biological regulation	3	1540	5	17286	0.6	0.00615032	0.132525
GO:0019441	tryptophan catabolic process to kynurenine	biological_process	metabolic process	3	1540	5	17286	0.6	0.00615032	0.132525
GO:0031133	regulation of axon diameter	biological_process	biological regulation	3	1540	5	17286	0.6	0.00615032	0.132525
GO:0032623	interleukin-2 production	biological_process	multicellular organismal process	3	1540	5	17286	0.6	0.00615032	0.132525
GO:0032673	regulation of interleukin-4 production	biological_process	biological regulation	3	1540	5	17286	0.6	0.00615032	0.132525
GO:0033005	positive regulation of mast cell activation	biological_process	regulation of biological process	3	1540	5	17286	0.6	0.00615032	0.132525
GO:0033153	T cell receptor V(D)J recombination	biological_process	cellular process	3	1540	5	17286	0.6	0.00615032	0.132525
GO:0035821	modification of morphology or physiology of other organism	biological_process	multi-organism process	3	1540	5	17286	0.6	0.00615032	0.132525
GO:0045833	negative regulation of lipid metabolic process	biological_process	biological regulation	3	1540	5	17286	0.6	0.00615032	0.132525
GO:0050915	sensory perception of sour taste	biological_process	multicellular organismal process	3	1540	5	17286	0.6	0.00615032	0.132525
GO:0097029	mature conventional dendritic cell differentiation	biological_process	cellular process	3	1540	5	17286	0.6	0.00615032	0.132525
GO:1904637	cellular response to ionomycin	biological_process	cellular process	3	1540	5	17286	0.6	0.00615032	0.132525
GO:1904894	positive regulation of STAT cascade	biological_process	biological regulation	3	1540	5	17286	0.6	0.00615032	0.132525
GO:2001183	negative regulation of interleukin-12 secretion	biological_process	localization	3	1540	5	17286	0.6	0.00615032	0.132525
GO:0031214	biomineral tissue development	biological_process	developmental process	9	1540	39	17286	0.230769	0.00627834	0.134479
GO:0045089	positive regulation of innate immune response	biological_process	biological regulation	7	1540	26	17286	0.269231	0.00635949	0.135642
GO:0000272	polysaccharide catabolic process	biological_process	metabolic process	2	1540	2	17286	1	0.00793223	0.137459
GO:0001501	skeletal system development	biological_process	multicellular organismal process	24	1540	159	17286	0.150943	0.00730266	0.137459
GO:0001581	detection of chemical stimulus involved in sensory perception of sour taste	biological_process	multicellular organismal process	2	1540	2	17286	1	0.00793223	0.137459
GO:0001798	positive regulation of type IIa hypersensitivity	biological_process	immune system process	2	1540	2	17286	1	0.00793223	0.137459
GO:0002362	CD4-positive, CD25-positive, alpha-beta regulatory T cell lineage commitment	biological_process	developmental process	2	1540	2	17286	1	0.00793223	0.137459
GO:0002579	positive regulation of antigen processing and presentation	biological_process	biological regulation	2	1540	2	17286	1	0.00793223	0.137459
GO:0002587	negative regulation of antigen processing and presentation of peptide antigen via MHC class II	biological_process	biological regulation	2	1540	2	17286	1	0.00793223	0.137459
GO:0002669	positive regulation of T cell anergy	biological_process	biological regulation	2	1540	2	17286	1	0.00793223	0.137459
GO:0002920	regulation of humoral immune response	biological_process	immune system process	2	1540	2	17286	1	0.00793223	0.137459
GO:0003366	cell-matrix adhesion involved in ameboidal cell migration	biological_process	biological adhesion	2	1540	2	17286	1	0.00793223	0.137459
GO:0003433	chondrocyte development involved in endochondral bone morphogenesis	biological_process	cellular process	2	1540	2	17286	1	0.00793223	0.137459
GO:0006679	glucosylceramide biosynthetic process	biological_process	metabolic process	2	1540	2	17286	1	0.00793223	0.137459
GO:0007059	chromosome segregation	biological_process	cellular process	16	1540	93	17286	0.172043	0.00772484	0.137459
GO:0007275	multicellular organism development	biological_process	developmental process	131	1540	1197	17286	0.10944	0.00714598	0.137459
GO:0007566	embryo implantation	biological_process	developmental process	10	1540	47	17286	0.212766	0.00745073	0.137459
GO:0007568	aging	biological_process	developmental process	28	1540	195	17286	0.14359	0.00794025	0.137459
GO:0010628	positive regulation of gene expression	biological_process	biological regulation	59	1540	482	17286	0.122407	0.00761755	0.137459
GO:0010954	positive regulation of protein processing	biological_process	biological regulation	5	1540	15	17286	0.333333	0.00783011	0.137459
GO:0016198	axon choice point recognition	biological_process	cellular component organization or biogenesis	2	1540	2	17286	1	0.00793223	0.137459
GO:0019442	tryptophan catabolic process to acetyl-CoA	biological_process	metabolic process	2	1540	2	17286	1	0.00793223	0.137459
GO:0031328	positive regulation of cellular biosynthetic process	biological_process	biological regulation	2	1540	2	17286	1	0.00793223	0.137459
GO:0032230	positive regulation of synaptic transmission, GABAergic	biological_process	cellular process	5	1540	15	17286	0.333333	0.00783011	0.137459
GO:0032823	regulation of natural killer cell differentiation	biological_process	biological regulation	2	1540	2	17286	1	0.00793223	0.137459
GO:0033082	regulation of extrathymic T cell differentiation	biological_process	biological regulation	2	1540	2	17286	1	0.00793223	0.137459
GO:0034276	kynurenic acid biosynthetic process	biological_process	cellular process	2	1540	2	17286	1	0.00793223	0.137459
GO:0034374	low-density lipoprotein particle remodeling	biological_process	biological regulation	5	1540	15	17286	0.333333	0.00783011	0.137459
GO:0035907	dorsal aorta development	biological_process	multicellular organismal process	2	1540	2	17286	1	0.00793223	0.137459
GO:0036413	histone H3-R26 citrullination	biological_process	cellular component organization or biogenesis	2	1540	2	17286	1	0.00793223	0.137459
GO:0038041	cross-receptor inhibition within G protein-coupled receptor heterodimer	biological_process	biological regulation	2	1540	2	17286	1	0.00793223	0.137459
GO:0044344	cellular response to fibroblast growth factor stimulus	biological_process	cellular process	8	1540	33	17286	0.242424	0.00716614	0.137459
GO:0044657	pore formation in membrane of other organism during symbiotic interaction	biological_process	multi-organism process	2	1540	2	17286	1	0.00793223	0.137459
GO:0045601	regulation of endothelial cell differentiation	biological_process	developmental process	2	1540	2	17286	1	0.00793223	0.137459
GO:0046337	phosphatidylethanolamine metabolic process	biological_process	cellular process	2	1540	2	17286	1	0.00793223	0.137459
GO:0046635	positive regulation of alpha-beta T cell activation	biological_process	biological adhesion	2	1540	2	17286	1	0.00793223	0.137459
GO:0051136	regulation of NK T cell differentiation	biological_process	biological regulation	2	1540	2	17286	1	0.00793223	0.137459
GO:0051249	regulation of lymphocyte activation	biological_process	biological regulation	2	1540	2	17286	1	0.00793223	0.137459
GO:0051251	positive regulation of lymphocyte activation	biological_process	biological regulation	2	1540	2	17286	1	0.00793223	0.137459
GO:0051852	disruption by host of symbiont cells	biological_process	multi-organism process	2	1540	2	17286	1	0.00793223	0.137459
GO:0070228	regulation of lymphocyte apoptotic process	biological_process	cellular process	2	1540	2	17286	1	0.00793223	0.137459
GO:0070488	neutrophil aggregation	biological_process	biological adhesion	2	1540	2	17286	1	0.00793223	0.137459
GO:0071642	positive regulation of macrophage inflammatory protein 1 alpha production	biological_process	biological regulation	2	1540	2	17286	1	0.00793223	0.137459
GO:0072610	interleukin-12 secretion	biological_process	localization	2	1540	2	17286	1	0.00793223	0.137459
GO:0090177	establishment of planar polarity involved in neural tube closure	biological_process	developmental process	2	1540	2	17286	1	0.00793223	0.137459
GO:0097623	potassium ion export across plasma membrane	biological_process	cellular process	5	1540	15	17286	0.333333	0.00783011	0.137459
GO:0099180	zinc ion import into synaptic vesicle	biological_process	localization	2	1540	2	17286	1	0.00793223	0.137459
GO:0106015	negative regulation of inflammatory response to wounding	biological_process	biological regulation	2	1540	2	17286	1	0.00793223	0.137459
GO:1903860	negative regulation of dendrite extension	biological_process	biological regulation	2	1540	2	17286	1	0.00793223	0.137459
GO:1904155	DN2 thymocyte differentiation	biological_process	cellular process	2	1540	2	17286	1	0.00793223	0.137459
GO:1904645	response to amyloid-beta	biological_process	response to stimulus	5	1540	15	17286	0.333333	0.00783011	0.137459
GO:1905704	positive regulation of inhibitory synapse assembly	biological_process	biological regulation	2	1540	2	17286	1	0.00793223	0.137459
GO:2000276	negative regulation of oxidative phosphorylation uncoupler activity	biological_process	biological regulation	2	1540	2	17286	1	0.00793223	0.137459
GO:2000309	positive regulation of tumor necrosis factor (ligand) superfamily member 11 production	biological_process	biological regulation	2	1540	2	17286	1	0.00793223	0.137459
GO:2000473	positive regulation of hematopoietic stem cell migration	biological_process	cellular process	2	1540	2	17286	1	0.00793223	0.137459
GO:2000490	negative regulation of hepatic stellate cell activation	biological_process	biological regulation	2	1540	2	17286	1	0.00793223	0.137459
GO:2000816	negative regulation of mitotic sister chromatid separation	biological_process	cellular component organization or biogenesis	2	1540	2	17286	1	0.00793223	0.137459
GO:0000076	DNA replication checkpoint	biological_process	biological regulation	4	1540	10	17286	0.4	0.00849939	0.142266
GO:0001503	ossification	biological_process	multicellular organismal process	18	1540	110	17286	0.163636	0.00832008	0.142266
GO:0001782	B cell homeostasis	biological_process	biological regulation	6	1540	21	17286	0.285714	0.00833186	0.142266
GO:0003334	keratinocyte development	biological_process	developmental process	4	1540	10	17286	0.4	0.00849939	0.142266
GO:0006569	tryptophan catabolic process	biological_process	cellular process	4	1540	10	17286	0.4	0.00849939	0.142266
GO:0010518	positive regulation of phospholipase activity	biological_process	biological regulation	4	1540	10	17286	0.4	0.00849939	0.142266
GO:0010873	positive regulation of cholesterol esterification	biological_process	biological regulation	4	1540	10	17286	0.4	0.00849939	0.142266
GO:0050901	leukocyte tethering or rolling	biological_process	biological adhesion	6	1540	21	17286	0.285714	0.00833186	0.142266
GO:0070233	negative regulation of T cell apoptotic process	biological_process	biological regulation	4	1540	10	17286	0.4	0.00849939	0.142266
GO:0097267	omega-hydroxylase P450 pathway	biological_process	cellular process	4	1540	10	17286	0.4	0.00849939	0.142266
GO:0010811	positive regulation of cell-substrate adhesion	biological_process	biological adhesion	9	1540	41	17286	0.219512	0.00883723	0.147433
GO:0008306	associative learning	biological_process	behavior	8	1540	35	17286	0.228571	0.0103633	0.170248
GO:0009611	response to wounding	biological_process	response to stimulus	14	1540	80	17286	0.175	0.0105617	0.170248
GO:0010820	positive regulation of T cell chemotaxis	biological_process	biological regulation	5	1540	16	17286	0.3125	0.0105665	0.170248
GO:0030502	negative regulation of bone mineralization	biological_process	negative regulation of biological process	5	1540	16	17286	0.3125	0.0105665	0.170248
GO:0032743	positive regulation of interleukin-2 production	biological_process	multicellular organismal process	5	1540	16	17286	0.3125	0.0105665	0.170248
GO:0043518	negative regulation of DNA damage response, signal transduction by p53 class mediator	biological_process	biological regulation	5	1540	16	17286	0.3125	0.0105665	0.170248
GO:0048245	eosinophil chemotaxis	biological_process	cellular process	6	1540	22	17286	0.272727	0.0106089	0.170248
GO:0048246	macrophage chemotaxis	biological_process	cellular process	5	1540	16	17286	0.3125	0.0105665	0.170248
GO:0050710	negative regulation of cytokine secretion	biological_process	biological regulation	5	1540	16	17286	0.3125	0.0105665	0.170248
GO:0050713	negative regulation of interleukin-1 beta secretion	biological_process	biological regulation	5	1540	16	17286	0.3125	0.0105665	0.170248
GO:0070301	cellular response to hydrogen peroxide	biological_process	cellular process	13	1540	72	17286	0.180556	0.0104196	0.170248
GO:0090026	positive regulation of monocyte chemotaxis	biological_process	biological regulation	6	1540	22	17286	0.272727	0.0106089	0.170248
GO:0001915	negative regulation of T cell mediated cytotoxicity	biological_process	cell killing	3	1540	6	17286	0.5	0.011488	0.17181
GO:0002830	positive regulation of type 2 immune response	biological_process	biological regulation	3	1540	6	17286	0.5	0.011488	0.17181
GO:0006898	receptor-mediated endocytosis	biological_process	localization	18	1540	113	17286	0.159292	0.0109289	0.17181
GO:0008626	granzyme-mediated apoptotic signaling pathway	biological_process	signaling	3	1540	6	17286	0.5	0.011488	0.17181
GO:0030854	positive regulation of granulocyte differentiation	biological_process	biological regulation	3	1540	6	17286	0.5	0.011488	0.17181
GO:0031223	auditory behavior	biological_process	behavior	3	1540	6	17286	0.5	0.011488	0.17181
GO:0032760	positive regulation of tumor necrosis factor production	biological_process	biological regulation	11	1540	57	17286	0.192982	0.0108849	0.17181
GO:0034354	'de novo' NAD biosynthetic process from tryptophan	biological_process	cellular process	3	1540	6	17286	0.5	0.011488	0.17181
GO:0034440	lipid oxidation	biological_process	cellular process	3	1540	6	17286	0.5	0.011488	0.17181
GO:0042509	regulation of tyrosine phosphorylation of STAT protein	biological_process	cellular process	3	1540	6	17286	0.5	0.011488	0.17181
GO:0043382	positive regulation of memory T cell differentiation	biological_process	biological adhesion	3	1540	6	17286	0.5	0.011488	0.17181
GO:0044691	tooth eruption	biological_process	developmental process	3	1540	6	17286	0.5	0.011488	0.17181
GO:0046006	regulation of activated T cell proliferation	biological_process	biological regulation	3	1540	6	17286	0.5	0.011488	0.17181
GO:0050851	antigen receptor-mediated signaling pathway	biological_process	biological regulation	3	1540	6	17286	0.5	0.011488	0.17181
GO:0060426	lung vasculature development	biological_process	developmental process	3	1540	6	17286	0.5	0.011488	0.17181
GO:0061304	retinal blood vessel morphogenesis	biological_process	developmental process	3	1540	6	17286	0.5	0.011488	0.17181
GO:0061743	motor learning	biological_process	behavior	3	1540	6	17286	0.5	0.011488	0.17181
GO:0070314	G1 to G0 transition	biological_process	cellular process	3	1540	6	17286	0.5	0.011488	0.17181
GO:0097340	inhibition of cysteine-type endopeptidase activity	biological_process	biological regulation	3	1540	6	17286	0.5	0.011488	0.17181
GO:1990918	double-strand break repair involved in meiotic recombination	biological_process	cellular component organization or biogenesis	3	1540	6	17286	0.5	0.011488	0.17181
GO:2000110	negative regulation of macrophage apoptotic process	biological_process	biological regulation	3	1540	6	17286	0.5	0.011488	0.17181
GO:2000556	positive regulation of T-helper 1 cell cytokine production	biological_process	biological regulation	3	1540	6	17286	0.5	0.011488	0.17181
GO:2000664	positive regulation of interleukin-5 secretion	biological_process	cellular process	3	1540	6	17286	0.5	0.011488	0.17181
GO:0061337	cardiac conduction	biological_process	biological regulation	10	1540	50	17286	0.2	0.0115911	0.172841
GO:0010332	response to gamma radiation	biological_process	response to stimulus	7	1540	29	17286	0.241379	0.01193	0.177371
GO:0000070	mitotic sister chromatid segregation	biological_process	cellular process	8	1540	36	17286	0.222222	0.012309	0.178435
GO:0001878	response to yeast	biological_process	multi-organism process	4	1540	11	17286	0.363636	0.0124252	0.178435
GO:0002260	lymphocyte homeostasis	biological_process	biological regulation	4	1540	11	17286	0.363636	0.0124252	0.178435
GO:0002377	immunoglobulin production	biological_process	immune system process	4	1540	11	17286	0.363636	0.0124252	0.178435
GO:0003376	sphingosine-1-phosphate receptor signaling pathway	biological_process	biological regulation	4	1540	11	17286	0.363636	0.0124252	0.178435
GO:0021612	facial nerve structural organization	biological_process	developmental process	4	1540	11	17286	0.363636	0.0124252	0.178435
GO:0033314	mitotic DNA replication checkpoint	biological_process	biological regulation	4	1540	11	17286	0.363636	0.0124252	0.178435
GO:0038063	collagen-activated tyrosine kinase receptor signaling pathway	biological_process	biological regulation	4	1540	11	17286	0.363636	0.0124252	0.178435
GO:0048873	homeostasis of number of cells within a tissue	biological_process	biological regulation	8	1540	36	17286	0.222222	0.012309	0.178435
GO:0048935	peripheral nervous system neuron development	biological_process	developmental process	4	1540	11	17286	0.363636	0.0124252	0.178435
GO:0050663	cytokine secretion	biological_process	cellular process	4	1540	11	17286	0.363636	0.0124252	0.178435
GO:1904468	negative regulation of tumor necrosis factor secretion	biological_process	biological regulation	4	1540	11	17286	0.363636	0.0124252	0.178435
GO:0006082	organic acid metabolic process	biological_process	cellular process	6	1540	23	17286	0.26087	0.0132938	0.190369
GO:0010839	negative regulation of keratinocyte proliferation	biological_process	biological regulation	5	1540	17	17286	0.294118	0.0138906	0.196137
GO:0015671	oxygen transport	biological_process	localization	5	1540	17	17286	0.294118	0.0138906	0.196137
GO:0021675	nerve development	biological_process	developmental process	5	1540	17	17286	0.294118	0.0138906	0.196137
GO:0034375	high-density lipoprotein particle remodeling	biological_process	biological regulation	5	1540	17	17286	0.294118	0.0138906	0.196137
GO:0035556	intracellular signal transduction	biological_process	biological regulation	58	1540	487	17286	0.119097	0.0138427	0.196137
GO:0015701	bicarbonate transport	biological_process	localization	9	1540	44	17286	0.204545	0.0140602	0.197978
GO:0001569	branching involved in blood vessel morphogenesis	biological_process	developmental process	7	1540	30	17286	0.233333	0.014393	0.200985
GO:0022400	regulation of rhodopsin mediated signaling pathway	biological_process	biological regulation	7	1540	30	17286	0.233333	0.014393	0.200985
GO:0070372	regulation of ERK1 and ERK2 cascade	biological_process	biological regulation	7	1540	30	17286	0.233333	0.014393	0.200985
GO:0043524	negative regulation of neuron apoptotic process	biological_process	biological regulation	22	1540	152	17286	0.144737	0.0157797	0.219742
GO:0060964	regulation of gene silencing by miRNA	biological_process	biological regulation	14	1540	84	17286	0.166667	0.0159555	0.22158
GO:0042104	positive regulation of activated T cell proliferation	biological_process	biological adhesion	6	1540	24	17286	0.25	0.0164197	0.226163
GO:0048169	regulation of long-term neuronal synaptic plasticity	biological_process	biological regulation	6	1540	24	17286	0.25	0.0164197	0.226163
GO:0051968	positive regulation of synaptic transmission, glutamatergic	biological_process	positive regulation of biological process	6	1540	24	17286	0.25	0.0164197	0.226163
GO:0000083	regulation of transcription involved in G1/S transition of mitotic cell cycle	biological_process	biological regulation	7	1540	31	17286	0.225806	0.0171982	0.229502
GO:0001913	T cell mediated cytotoxicity	biological_process	cell killing	4	1540	12	17286	0.333333	0.0173432	0.229502
GO:0002021	response to dietary excess	biological_process	response to stimulus	4	1540	12	17286	0.333333	0.0173432	0.229502
GO:0006527	arginine catabolic process	biological_process	cellular process	4	1540	12	17286	0.333333	0.0173432	0.229502
GO:0006910	phagocytosis, recognition	biological_process	cellular process	4	1540	12	17286	0.333333	0.0173432	0.229502
GO:0007616	long-term memory	biological_process	behavior	8	1540	38	17286	0.210526	0.0169833	0.229502
GO:0016056	rhodopsin mediated signaling pathway	biological_process	biological regulation	4	1540	12	17286	0.333333	0.0173432	0.229502
GO:0031663	lipopolysaccharide-mediated signaling pathway	biological_process	biological regulation	8	1540	38	17286	0.210526	0.0169833	0.229502
GO:0032609	interferon-gamma production	biological_process	multicellular organismal process	4	1540	12	17286	0.333333	0.0173432	0.229502
GO:0032966	negative regulation of collagen biosynthetic process	biological_process	metabolic process	4	1540	12	17286	0.333333	0.0173432	0.229502
GO:0042100	B cell proliferation	biological_process	cellular process	8	1540	38	17286	0.210526	0.0169833	0.229502
GO:0043491	protein kinase B signaling	biological_process	biological regulation	8	1540	38	17286	0.210526	0.0169833	0.229502
GO:0060445	branching involved in salivary gland morphogenesis	biological_process	developmental process	4	1540	12	17286	0.333333	0.0173432	0.229502
GO:1900165	negative regulation of interleukin-6 secretion	biological_process	biological regulation	4	1540	12	17286	0.333333	0.0173432	0.229502
GO:1902260	negative regulation of delayed rectifier potassium channel activity	biological_process	biological regulation	4	1540	12	17286	0.333333	0.0173432	0.229502
GO:0000079	regulation of cyclin-dependent protein serine/threonine kinase activity	biological_process	biological regulation	11	1540	62	17286	0.177419	0.0199662	0.232497
GO:0001523	retinoid metabolic process	biological_process	cellular process	12	1540	71	17286	0.169014	0.0221829	0.232497
GO:0002232	leukocyte chemotaxis involved in inflammatory response	biological_process	immune system process	3	1540	7	17286	0.428571	0.0187824	0.232497
GO:0002344	B cell affinity maturation	biological_process	cellular process	2	1540	3	17286	0.666667	0.022385	0.232497
GO:0002408	myeloid dendritic cell chemotaxis	biological_process	response to stimulus	2	1540	3	17286	0.666667	0.022385	0.232497
GO:0002507	tolerance induction	biological_process	developmental process	2	1540	3	17286	0.666667	0.022385	0.232497
GO:0002534	cytokine production involved in inflammatory response	biological_process	multicellular organismal process	2	1540	3	17286	0.666667	0.022385	0.232497
GO:0002554	serotonin secretion by platelet	biological_process	cellular process	2	1540	3	17286	0.666667	0.022385	0.232497
GO:0002606	positive regulation of dendritic cell antigen processing and presentation	biological_process	immune system process	3	1540	7	17286	0.428571	0.0187824	0.232497
GO:0002636	positive regulation of germinal center formation	biological_process	biological regulation	2	1540	3	17286	0.666667	0.022385	0.232497
GO:0002689	negative regulation of leukocyte chemotaxis	biological_process	biological regulation	2	1540	3	17286	0.666667	0.022385	0.232497
GO:0002711	positive regulation of T cell mediated immunity	biological_process	immune system process	2	1540	3	17286	0.666667	0.022385	0.232497
GO:0002820	negative regulation of adaptive immune response	biological_process	biological regulation	2	1540	3	17286	0.666667	0.022385	0.232497
GO:0002891	positive regulation of immunoglobulin mediated immune response	biological_process	biological regulation	2	1540	3	17286	0.666667	0.022385	0.232497
GO:0003308	negative regulation of Wnt signaling pathway involved in heart development	biological_process	biological regulation	2	1540	3	17286	0.666667	0.022385	0.232497
GO:0006188	IMP biosynthetic process	biological_process	cellular process	2	1540	3	17286	0.666667	0.022385	0.232497
GO:0006342	chromatin silencing	biological_process	biological regulation	9	1540	47	17286	0.191489	0.0212706	0.232497
GO:0006805	xenobiotic metabolic process	biological_process	cellular process	16	1540	104	17286	0.153846	0.0214747	0.232497
GO:0006865	amino acid transport	biological_process	localization	11	1540	63	17286	0.174603	0.0223065	0.232497
GO:0006874	cellular calcium ion homeostasis	biological_process	biological regulation	17	1540	112	17286	0.151786	0.0205189	0.232497
GO:0008015	blood circulation	biological_process	multicellular organismal process	8	1540	39	17286	0.205128	0.0197459	0.232497
GO:0008284	positive regulation of cell proliferation	biological_process	cell proliferation	64	1540	558	17286	0.114695	0.0213815	0.232497
GO:0009617	response to bacterium	biological_process	multi-organism process	18	1540	121	17286	0.14876	0.0211172	0.232497
GO:0009820	alkaloid metabolic process	biological_process	metabolic process	2	1540	3	17286	0.666667	0.022385	0.232497
GO:0010574	regulation of vascular endothelial growth factor production	biological_process	biological regulation	2	1540	3	17286	0.666667	0.022385	0.232497
GO:0010705	meiotic DNA double-strand break processing involved in reciprocal meiotic recombination	biological_process	cellular component organization or biogenesis	2	1540	3	17286	0.666667	0.022385	0.232497
GO:0010759	positive regulation of macrophage chemotaxis	biological_process	biological regulation	5	1540	19	17286	0.263158	0.0224908	0.232497
GO:0010830	regulation of myotube differentiation	biological_process	biological regulation	3	1540	7	17286	0.428571	0.0187824	0.232497
GO:0010868	negative regulation of triglyceride biosynthetic process	biological_process	biological regulation	2	1540	3	17286	0.666667	0.022385	0.232497
GO:0010956	negative regulation of calcidiol 1-monooxygenase activity	biological_process	biological regulation	2	1540	3	17286	0.666667	0.022385	0.232497
GO:0014012	peripheral nervous system axon regeneration	biological_process	cellular process	3	1540	7	17286	0.428571	0.0187824	0.232497
GO:0015837	amine transport	biological_process	localization	2	1540	3	17286	0.666667	0.022385	0.232497
GO:0017143	insecticide metabolic process	biological_process	cellular process	2	1540	3	17286	0.666667	0.022385	0.232497
GO:0019805	quinolinate biosynthetic process	biological_process	cellular process	2	1540	3	17286	0.666667	0.022385	0.232497
GO:0021524	visceral motor neuron differentiation	biological_process	developmental process	2	1540	3	17286	0.666667	0.022385	0.232497
GO:0021681	cerebellar granular layer development	biological_process	developmental process	2	1540	3	17286	0.666667	0.022385	0.232497
GO:0030155	regulation of cell adhesion	biological_process	biological regulation	10	1540	54	17286	0.185185	0.0195551	0.232497
GO:0030168	platelet activation	biological_process	biological regulation	17	1540	113	17286	0.150442	0.0222172	0.232497
GO:0030282	bone mineralization	biological_process	developmental process	9	1540	46	17286	0.195652	0.0186243	0.232497
GO:0030323	respiratory tube development	biological_process	developmental process	3	1540	7	17286	0.428571	0.0187824	0.232497
GO:0030916	otic vesicle formation	biological_process	developmental process	3	1540	7	17286	0.428571	0.0187824	0.232497
GO:0031344	regulation of cell projection organization	biological_process	biological regulation	2	1540	3	17286	0.666667	0.022385	0.232497
GO:0032602	chemokine production	biological_process	multicellular organismal process	2	1540	3	17286	0.666667	0.022385	0.232497
GO:0032765	positive regulation of mast cell cytokine production	biological_process	biological regulation	2	1540	3	17286	0.666667	0.022385	0.232497
GO:0032792	negative regulation of CREB transcription factor activity	biological_process	metabolic process	3	1540	7	17286	0.428571	0.0187824	0.232497
GO:0033092	positive regulation of immature T cell proliferation in thymus	biological_process	biological regulation	2	1540	3	17286	0.666667	0.022385	0.232497
GO:0033363	secretory granule organization	biological_process	cellular process	2	1540	3	17286	0.666667	0.022385	0.232497
GO:0034421	post-translational protein acetylation	biological_process	cellular process	2	1540	3	17286	0.666667	0.022385	0.232497
GO:0035655	interleukin-18-mediated signaling pathway	biological_process	biological regulation	3	1540	7	17286	0.428571	0.0187824	0.232497
GO:0035726	common myeloid progenitor cell proliferation	biological_process	cell proliferation	3	1540	7	17286	0.428571	0.0187824	0.232497
GO:0035754	B cell chemotaxis	biological_process	cellular process	3	1540	7	17286	0.428571	0.0187824	0.232497
GO:0035926	chemokine (C-C motif) ligand 2 secretion	biological_process	cellular process	2	1540	3	17286	0.666667	0.022385	0.232497
GO:0038172	interleukin-33-mediated signaling pathway	biological_process	biological regulation	2	1540	3	17286	0.666667	0.022385	0.232497
GO:0042035	regulation of cytokine biosynthetic process	biological_process	biological regulation	3	1540	7	17286	0.428571	0.0187824	0.232497
GO:0042737	drug catabolic process	biological_process	metabolic process	3	1540	7	17286	0.428571	0.0187824	0.232497
GO:0042738	exogenous drug catabolic process	biological_process	cellular process	6	1540	25	17286	0.24	0.0200173	0.232497
GO:0043011	myeloid dendritic cell differentiation	biological_process	cellular process	5	1540	19	17286	0.263158	0.0224908	0.232497
GO:0043368	positive T cell selection	biological_process	immune system process	2	1540	3	17286	0.666667	0.022385	0.232497
GO:0043420	anthranilate metabolic process	biological_process	cellular process	2	1540	3	17286	0.666667	0.022385	0.232497
GO:0044245	polysaccharide digestion	biological_process	multicellular organismal process	3	1540	7	17286	0.428571	0.0187824	0.232497
GO:0044319	wound healing, spreading of cells	biological_process	cellular process	5	1540	18	17286	0.277778	0.0178513	0.232497
GO:0044773	mitotic DNA damage checkpoint	biological_process	biological regulation	2	1540	3	17286	0.666667	0.022385	0.232497
GO:0045058	T cell selection	biological_process	cellular process	2	1540	3	17286	0.666667	0.022385	0.232497
GO:0045926	negative regulation of growth	biological_process	biological regulation	5	1540	18	17286	0.277778	0.0178513	0.232497
GO:0046013	regulation of T cell homeostatic proliferation	biological_process	biological regulation	2	1540	3	17286	0.666667	0.022385	0.232497
GO:0046627	negative regulation of insulin receptor signaling pathway	biological_process	biological regulation	7	1540	32	17286	0.21875	0.0203676	0.232497
GO:0046885	regulation of hormone biosynthetic process	biological_process	biological regulation	2	1540	3	17286	0.666667	0.022385	0.232497
GO:0047484	regulation of response to osmotic stress	biological_process	biological regulation	2	1540	3	17286	0.666667	0.022385	0.232497
GO:0048302	regulation of isotype switching to IgG isotypes	biological_process	biological regulation	2	1540	3	17286	0.666667	0.022385	0.232497
GO:0048634	regulation of muscle organ development	biological_process	biological regulation	2	1540	3	17286	0.666667	0.022385	0.232497
GO:0050728	negative regulation of inflammatory response	biological_process	biological regulation	16	1540	104	17286	0.153846	0.0214747	0.232497
GO:0050746	regulation of lipoprotein metabolic process	biological_process	biological regulation	2	1540	3	17286	0.666667	0.022385	0.232497
GO:0050829	defense response to Gram-negative bacterium	biological_process	response to stimulus	16	1540	102	17286	0.156863	0.0181297	0.232497
GO:0050850	positive regulation of calcium-mediated signaling	biological_process	biological regulation	5	1540	18	17286	0.277778	0.0178513	0.232497
GO:0050864	regulation of B cell activation	biological_process	biological regulation	2	1540	3	17286	0.666667	0.022385	0.232497
GO:0050885	neuromuscular process controlling balance	biological_process	multicellular organismal process	10	1540	55	17286	0.181818	0.0220538	0.232497
GO:0050919	negative chemotaxis	biological_process	locomotion	8	1540	39	17286	0.205128	0.0197459	0.232497
GO:0051025	negative regulation of immunoglobulin secretion	biological_process	biological regulation	2	1540	3	17286	0.666667	0.022385	0.232497
GO:0051383	kinetochore organization	biological_process	cellular component organization or biogenesis	3	1540	7	17286	0.428571	0.0187824	0.232497
GO:0051466	positive regulation of corticotropin-releasing hormone secretion	biological_process	biological regulation	2	1540	3	17286	0.666667	0.022385	0.232497
GO:0060463	lung lobe morphogenesis	biological_process	developmental process	3	1540	7	17286	0.428571	0.0187824	0.232497
GO:0060491	regulation of cell projection assembly	biological_process	biological regulation	2	1540	3	17286	0.666667	0.022385	0.232497
GO:0060559	positive regulation of calcidiol 1-monooxygenase activity	biological_process	biological regulation	2	1540	3	17286	0.666667	0.022385	0.232497
GO:0061903	positive regulation of 1-phosphatidylinositol-3-kinase activity	biological_process	biological regulation	2	1540	3	17286	0.666667	0.022385	0.232497
GO:0070193	synaptonemal complex organization	biological_process	cellular component organization or biogenesis	2	1540	3	17286	0.666667	0.022385	0.232497
GO:0071626	mastication	biological_process	multicellular organismal process	2	1540	3	17286	0.666667	0.022385	0.232497
GO:0071899	negative regulation of estrogen receptor binding	biological_process	biological regulation	2	1540	3	17286	0.666667	0.022385	0.232497
GO:0072189	ureter development	biological_process	developmental process	3	1540	7	17286	0.428571	0.0187824	0.232497
GO:0072539	T-helper 17 cell differentiation	biological_process	cellular process	2	1540	3	17286	0.666667	0.022385	0.232497
GO:0090102	cochlea development	biological_process	developmental process	8	1540	39	17286	0.205128	0.0197459	0.232497
GO:0090103	cochlea morphogenesis	biological_process	developmental process	6	1540	25	17286	0.24	0.0200173	0.232497
GO:0097647	amylin receptor signaling pathway	biological_process	biological regulation	3	1540	7	17286	0.428571	0.0187824	0.232497
GO:0098583	learned vocalization behavior	biological_process	behavior	2	1540	3	17286	0.666667	0.022385	0.232497
GO:1901379	regulation of potassium ion transmembrane transport	biological_process	biological regulation	5	1540	19	17286	0.263158	0.0224908	0.232497
GO:1902656	calcium ion import into cytosol	biological_process	biological regulation	2	1540	3	17286	0.666667	0.022385	0.232497
GO:1902995	positive regulation of phospholipid efflux	biological_process	biological regulation	2	1540	3	17286	0.666667	0.022385	0.232497
GO:1905665	positive regulation of calcium ion import across plasma membrane	biological_process	biological regulation	2	1540	3	17286	0.666667	0.022385	0.232497
GO:1905747	negative regulation of saliva secretion	biological_process	biological regulation	2	1540	3	17286	0.666667	0.022385	0.232497
GO:1905748	hard palate morphogenesis	biological_process	developmental process	2	1540	3	17286	0.666667	0.022385	0.232497
GO:2000348	regulation of CD40 signaling pathway	biological_process	biological regulation	2	1540	3	17286	0.666667	0.022385	0.232497
GO:2000353	positive regulation of endothelial cell apoptotic process	biological_process	biological regulation	5	1540	19	17286	0.263158	0.0224908	0.232497
GO:2000391	positive regulation of neutrophil extravasation	biological_process	biological regulation	3	1540	7	17286	0.428571	0.0187824	0.232497
GO:2000412	positive regulation of thymocyte migration	biological_process	biological regulation	2	1540	3	17286	0.666667	0.022385	0.232497
GO:2000669	negative regulation of dendritic cell apoptotic process	biological_process	cellular process	3	1540	7	17286	0.428571	0.0187824	0.232497
GO:2000866	positive regulation of estradiol secretion	biological_process	biological regulation	2	1540	3	17286	0.666667	0.022385	0.232497
GO:2001222	regulation of neuron migration	biological_process	multicellular organismal process	5	1540	19	17286	0.263158	0.0224908	0.232497
GO:2001303	lipoxin A4 biosynthetic process	biological_process	cellular process	2	1540	3	17286	0.666667	0.022385	0.232497
GO:0071526	semaphorin-plexin signaling pathway	biological_process	biological regulation	8	1540	40	17286	0.2	0.0228137	0.234874
GO:0086091	regulation of heart rate by cardiac conduction	biological_process	biological regulation	8	1540	40	17286	0.2	0.0228137	0.234874
GO:0043123	positive regulation of I-kappaB kinase/NF-kappaB signaling	biological_process	biological regulation	27	1540	203	17286	0.133005	0.0230187	0.236503
GO:0002281	macrophage activation involved in immune response	biological_process	cellular process	4	1540	13	17286	0.307692	0.0233174	0.236686
GO:0006828	manganese ion transport	biological_process	localization	4	1540	13	17286	0.307692	0.0233174	0.236686
GO:0033673	negative regulation of kinase activity	biological_process	biological regulation	4	1540	13	17286	0.307692	0.0233174	0.236686
GO:0046598	positive regulation of viral entry into host cell	biological_process	biological regulation	4	1540	13	17286	0.307692	0.0233174	0.236686
GO:0060074	synapse maturation	biological_process	cellular component organization or biogenesis	4	1540	13	17286	0.307692	0.0233174	0.236686
GO:0071260	cellular response to mechanical stimulus	biological_process	cellular process	14	1540	88	17286	0.159091	0.0232396	0.236686
GO:0033189	response to vitamin A	biological_process	response to stimulus	6	1540	26	17286	0.230769	0.0241147	0.2438
GO:0048872	homeostasis of number of cells	biological_process	biological regulation	6	1540	26	17286	0.230769	0.0241147	0.2438
GO:0042127	regulation of cell proliferation	biological_process	biological regulation	30	1540	232	17286	0.12931	0.0245699	0.247906
GO:0046718	viral entry into host cell	biological_process	multi-organism process	14	1540	89	17286	0.157303	0.0253964	0.255735
GO:0009615	response to virus	biological_process	multi-organism process	17	1540	115	17286	0.147826	0.0259313	0.260602
GO:0001768	establishment of T cell polarity	biological_process	immune system process	3	1540	8	17286	0.375	0.0280861	0.267374
GO:0002438	acute inflammatory response to antigenic stimulus	biological_process	immune system process	3	1540	8	17286	0.375	0.0280861	0.267374
GO:0002729	positive regulation of natural killer cell cytokine production	biological_process	biological regulation	3	1540	8	17286	0.375	0.0280861	0.267374
GO:0002903	negative regulation of B cell apoptotic process	biological_process	biological regulation	3	1540	8	17286	0.375	0.0280861	0.267374
GO:0006468	protein phosphorylation	biological_process	cellular process	72	1540	646	17286	0.111455	0.0275499	0.267374
GO:0008283	cell proliferation	biological_process	cell proliferation	23	1540	169	17286	0.136095	0.0268164	0.267374
GO:0010804	negative regulation of tumor necrosis factor-mediated signaling pathway	biological_process	biological regulation	5	1540	20	17286	0.25	0.0278452	0.267374
GO:0010942	positive regulation of cell death	biological_process	biological regulation	10	1540	57	17286	0.175439	0.0277316	0.267374
GO:0014808	release of sequestered calcium ion into cytosol by sarcoplasmic reticulum	biological_process	cellular process	3	1540	8	17286	0.375	0.0280861	0.267374
GO:0032754	positive regulation of interleukin-5 production	biological_process	biological regulation	3	1540	8	17286	0.375	0.0280861	0.267374
GO:0033198	response to ATP	biological_process	response to stimulus	5	1540	20	17286	0.25	0.0278452	0.267374
GO:0034382	chylomicron remnant clearance	biological_process	biological regulation	3	1540	8	17286	0.375	0.0280861	0.267374
GO:0045132	meiotic chromosome segregation	biological_process	cellular component organization or biogenesis	3	1540	8	17286	0.375	0.0280861	0.267374
GO:0045576	mast cell activation	biological_process	cellular process	3	1540	8	17286	0.375	0.0280861	0.267374
GO:0046677	response to antibiotic	biological_process	response to stimulus	7	1540	34	17286	0.205882	0.02788	0.267374
GO:0050869	negative regulation of B cell activation	biological_process	biological regulation	3	1540	8	17286	0.375	0.0280861	0.267374
GO:0051301	cell division	biological_process	cellular process	50	1540	427	17286	0.117096	0.0277472	0.267374
GO:0051712	positive regulation of killing of cells of other organism	biological_process	biological regulation	3	1540	8	17286	0.375	0.0280861	0.267374
GO:0060307	regulation of ventricular cardiac muscle cell membrane repolarization	biological_process	biological regulation	5	1540	20	17286	0.25	0.0278452	0.267374
GO:0065003	protein-containing complex assembly	biological_process	cellular component organization or biogenesis	20	1540	142	17286	0.140845	0.0269016	0.267374
GO:0070244	negative regulation of thymocyte apoptotic process	biological_process	biological regulation	3	1540	8	17286	0.375	0.0280861	0.267374
GO:0090091	positive regulation of extracellular matrix disassembly	biological_process	biological regulation	3	1540	8	17286	0.375	0.0280861	0.267374
GO:0150078	positive regulation of neuroinflammatory response	biological_process	biological regulation	3	1540	8	17286	0.375	0.0280861	0.267374
GO:1901741	positive regulation of myoblast fusion	biological_process	biological regulation	5	1540	20	17286	0.25	0.0278452	0.267374
GO:1904783	positive regulation of NMDA glutamate receptor activity	biological_process	biological regulation	3	1540	8	17286	0.375	0.0280861	0.267374
GO:2000343	positive regulation of chemokine (C-X-C motif) ligand 2 production	biological_process	biological regulation	3	1540	8	17286	0.375	0.0280861	0.267374
GO:2000503	positive regulation of natural killer cell chemotaxis	biological_process	positive regulation of biological process	3	1540	8	17286	0.375	0.0280861	0.267374
GO:2000553	positive regulation of T-helper 2 cell cytokine production	biological_process	immune system process	3	1540	8	17286	0.375	0.0280861	0.267374
GO:0043410	positive regulation of MAPK cascade	biological_process	biological regulation	19	1540	134	17286	0.141791	0.0286325	0.272063
GO:0010033	response to organic substance	biological_process	response to stimulus	15	1540	99	17286	0.151515	0.0287578	0.27223
GO:0016125	sterol metabolic process	biological_process	metabolic process	6	1540	27	17286	0.222222	0.0287367	0.27223
GO:0010273	detoxification of copper ion	biological_process	detoxification	4	1540	14	17286	0.285714	0.0303933	0.283465
GO:0010884	positive regulation of lipid storage	biological_process	biological regulation	4	1540	14	17286	0.285714	0.0303933	0.283465
GO:0031936	negative regulation of chromatin silencing	biological_process	cellular component organization or biogenesis	4	1540	14	17286	0.285714	0.0303933	0.283465
GO:0050727	regulation of inflammatory response	biological_process	biological regulation	14	1540	91	17286	0.153846	0.0301495	0.283465
GO:0051024	positive regulation of immunoglobulin secretion	biological_process	cellular process	4	1540	14	17286	0.285714	0.0303933	0.283465
GO:0071711	basement membrane organization	biological_process	cellular component organization or biogenesis	4	1540	14	17286	0.285714	0.0303933	0.283465
GO:0072425	signal transduction involved in G2 DNA damage checkpoint	biological_process	biological regulation	4	1540	14	17286	0.285714	0.0303933	0.283465
GO:0090197	positive regulation of chemokine secretion	biological_process	biological regulation	4	1540	14	17286	0.285714	0.0303933	0.283465
GO:0043627	response to estrogen	biological_process	response to stimulus	11	1540	66	17286	0.166667	0.0305273	0.28419
GO:0046777	protein autophosphorylation	biological_process	cellular process	25	1540	190	17286	0.131579	0.0312962	0.290813
GO:0006260	DNA replication	biological_process	cellular process	23	1540	173	17286	0.132948	0.0340059	0.310289
GO:0022409	positive regulation of cell-cell adhesion	biological_process	biological regulation	5	1540	21	17286	0.238095	0.0339431	0.310289
GO:0030574	collagen catabolic process	biological_process	metabolic process	8	1540	43	17286	0.186047	0.0339953	0.310289
GO:0032733	positive regulation of interleukin-10 production	biological_process	biological regulation	6	1540	28	17286	0.214286	0.0339051	0.310289
GO:0032930	positive regulation of superoxide anion generation	biological_process	biological regulation	5	1540	21	17286	0.238095	0.0339431	0.310289
GO:0042759	long-chain fatty acid biosynthetic process	biological_process	cellular process	6	1540	28	17286	0.214286	0.0339051	0.310289
GO:0051262	protein tetramerization	biological_process	cellular component organization or biogenesis	6	1540	28	17286	0.214286	0.0339051	0.310289
GO:0060384	innervation	biological_process	developmental process	5	1540	21	17286	0.238095	0.0339431	0.310289
GO:0071280	cellular response to copper ion	biological_process	cellular process	6	1540	28	17286	0.214286	0.0339051	0.310289
GO:1904646	cellular response to amyloid-beta	biological_process	cellular process	8	1540	43	17286	0.186047	0.0339953	0.310289
GO:0042542	response to hydrogen peroxide	biological_process	response to stimulus	10	1540	59	17286	0.169492	0.034379	0.313127
GO:0006869	lipid transport	biological_process	localization	19	1540	137	17286	0.138686	0.0349796	0.318025
GO:0001958	endochondral ossification	biological_process	developmental process	6	1540	29	17286	0.206897	0.0396377	0.32776
GO:0002291	T cell activation via T cell receptor contact with antigen bound to MHC molecule on antigen presenting cell	biological_process	immune system process	2	1540	4	17286	0.5	0.042135	0.32776
GO:0002292	T cell differentiation involved in immune response	biological_process	cellular process	2	1540	4	17286	0.5	0.042135	0.32776
GO:0002437	inflammatory response to antigenic stimulus	biological_process	immune system process	6	1540	29	17286	0.206897	0.0396377	0.32776
GO:0002544	chronic inflammatory response	biological_process	response to stimulus	3	1540	9	17286	0.333333	0.0393876	0.32776
GO:0002677	negative regulation of chronic inflammatory response	biological_process	biological regulation	2	1540	4	17286	0.5	0.042135	0.32776
GO:0002819	regulation of adaptive immune response	biological_process	immune system process	3	1540	9	17286	0.333333	0.0393876	0.32776
GO:0003416	endochondral bone growth	biological_process	developmental process	3	1540	9	17286	0.333333	0.0393876	0.32776
GO:0006206	pyrimidine nucleobase metabolic process	biological_process	cellular process	2	1540	4	17286	0.5	0.042135	0.32776
GO:0006656	phosphatidylcholine biosynthetic process	biological_process	cellular process	7	1540	37	17286	0.189189	0.0423398	0.32776
GO:0006776	vitamin A metabolic process	biological_process	cellular process	3	1540	9	17286	0.333333	0.0393876	0.32776
GO:0006911	phagocytosis, engulfment	biological_process	cellular component organization or biogenesis	6	1540	29	17286	0.206897	0.0396377	0.32776
GO:0007089	traversing start control point of mitotic cell cycle	biological_process	biological regulation	2	1540	4	17286	0.5	0.042135	0.32776
GO:0007095	mitotic G2 DNA damage checkpoint	biological_process	biological regulation	5	1540	22	17286	0.227273	0.0408061	0.32776
GO:0007320	insemination	biological_process	multi-organism process	2	1540	4	17286	0.5	0.042135	0.32776
GO:0008292	acetylcholine biosynthetic process	biological_process	biological regulation	2	1540	4	17286	0.5	0.042135	0.32776
GO:0008594	photoreceptor cell morphogenesis	biological_process	cellular component organization or biogenesis	2	1540	4	17286	0.5	0.042135	0.32776
GO:0009635	response to herbicide	biological_process	response to stimulus	3	1540	9	17286	0.333333	0.0393876	0.32776
GO:0010482	regulation of epidermal cell division	biological_process	biological regulation	2	1540	4	17286	0.5	0.042135	0.32776
GO:0010916	negative regulation of very-low-density lipoprotein particle clearance	biological_process	biological regulation	2	1540	4	17286	0.5	0.042135	0.32776
GO:0010957	negative regulation of vitamin D biosynthetic process	biological_process	negative regulation of biological process	2	1540	4	17286	0.5	0.042135	0.32776
GO:0015721	bile acid and bile salt transport	biological_process	localization	6	1540	29	17286	0.206897	0.0396377	0.32776
GO:0015909	long-chain fatty acid transport	biological_process	localization	4	1540	15	17286	0.266667	0.0385981	0.32776
GO:0021545	cranial nerve development	biological_process	developmental process	2	1540	4	17286	0.5	0.042135	0.32776
GO:0030853	negative regulation of granulocyte differentiation	biological_process	biological regulation	3	1540	9	17286	0.333333	0.0393876	0.32776
GO:0031069	hair follicle morphogenesis	biological_process	developmental process	6	1540	29	17286	0.206897	0.0396377	0.32776
GO:0031296	B cell costimulation	biological_process	cellular process	2	1540	4	17286	0.5	0.042135	0.32776
GO:0032119	sequestering of zinc ion	biological_process	biological regulation	2	1540	4	17286	0.5	0.042135	0.32776
GO:0032264	IMP salvage	biological_process	cellular process	2	1540	4	17286	0.5	0.042135	0.32776
GO:0032375	negative regulation of cholesterol transport	biological_process	biological regulation	2	1540	4	17286	0.5	0.042135	0.32776
GO:0032455	nerve growth factor processing	biological_process	biological regulation	2	1540	4	17286	0.5	0.042135	0.32776
GO:0032687	negative regulation of interferon-alpha production	biological_process	biological regulation	2	1540	4	17286	0.5	0.042135	0.32776
GO:0032720	negative regulation of tumor necrosis factor production	biological_process	biological regulation	9	1540	52	17286	0.173077	0.0386238	0.32776
GO:0032722	positive regulation of chemokine production	biological_process	biological regulation	5	1540	22	17286	0.227273	0.0408061	0.32776
GO:0033044	regulation of chromosome organization	biological_process	biological regulation	2	1540	4	17286	0.5	0.042135	0.32776
GO:0033600	negative regulation of mammary gland epithelial cell proliferation	biological_process	biological regulation	2	1540	4	17286	0.5	0.042135	0.32776
GO:0033622	integrin activation	biological_process	cellular process	3	1540	9	17286	0.333333	0.0393876	0.32776
GO:0034122	negative regulation of toll-like receptor signaling pathway	biological_process	biological regulation	4	1540	15	17286	0.266667	0.0385981	0.32776
GO:0035112	genitalia morphogenesis	biological_process	developmental process	2	1540	4	17286	0.5	0.042135	0.32776
GO:0035589	G protein-coupled purinergic nucleotide receptor signaling pathway	biological_process	biological regulation	4	1540	15	17286	0.266667	0.0385981	0.32776
GO:0035744	T-helper 1 cell cytokine production	biological_process	immune system process	2	1540	4	17286	0.5	0.042135	0.32776
GO:0035771	interleukin-4-mediated signaling pathway	biological_process	biological regulation	2	1540	4	17286	0.5	0.042135	0.32776
GO:0035799	ureter maturation	biological_process	developmental process	2	1540	4	17286	0.5	0.042135	0.32776
GO:0038094	Fc-gamma receptor signaling pathway	biological_process	biological regulation	2	1540	4	17286	0.5	0.042135	0.32776
GO:0038113	interleukin-9-mediated signaling pathway	biological_process	biological regulation	3	1540	9	17286	0.333333	0.0393876	0.32776
GO:0042036	negative regulation of cytokine biosynthetic process	biological_process	biological regulation	2	1540	4	17286	0.5	0.042135	0.32776
GO:0042093	T-helper cell differentiation	biological_process	cellular process	2	1540	4	17286	0.5	0.042135	0.32776
GO:0042756	drinking behavior	biological_process	behavior	3	1540	9	17286	0.333333	0.0393876	0.32776
GO:0043122	regulation of I-kappaB kinase/NF-kappaB signaling	biological_process	biological regulation	6	1540	29	17286	0.206897	0.0396377	0.32776
GO:0043371	negative regulation of CD4-positive, alpha-beta T cell differentiation	biological_process	cellular process	2	1540	4	17286	0.5	0.042135	0.32776
GO:0043378	positive regulation of CD8-positive, alpha-beta T cell differentiation	biological_process	biological adhesion	2	1540	4	17286	0.5	0.042135	0.32776
GO:0044406	adhesion of symbiont to host	biological_process	biological adhesion	2	1540	4	17286	0.5	0.042135	0.32776
GO:0045064	T-helper 2 cell differentiation	biological_process	cellular process	2	1540	4	17286	0.5	0.042135	0.32776
GO:0045082	positive regulation of interleukin-10 biosynthetic process	biological_process	biological regulation	2	1540	4	17286	0.5	0.042135	0.32776
GO:0045780	positive regulation of bone resorption	biological_process	biological regulation	5	1540	22	17286	0.227273	0.0408061	0.32776
GO:0045959	negative regulation of complement activation, classical pathway	biological_process	biological regulation	2	1540	4	17286	0.5	0.042135	0.32776
GO:0046466	membrane lipid catabolic process	biological_process	cellular process	2	1540	4	17286	0.5	0.042135	0.32776
GO:0046697	decidualization	biological_process	developmental process	6	1540	29	17286	0.206897	0.0396377	0.32776
GO:0048305	immunoglobulin secretion	biological_process	cellular process	2	1540	4	17286	0.5	0.042135	0.32776
GO:0048387	negative regulation of retinoic acid receptor signaling pathway	biological_process	cellular process	3	1540	9	17286	0.333333	0.0393876	0.32776
GO:0048672	positive regulation of collateral sprouting	biological_process	biological regulation	3	1540	9	17286	0.333333	0.0393876	0.32776
GO:0050702	interleukin-1 beta secretion	biological_process	cellular process	3	1540	9	17286	0.333333	0.0393876	0.32776
GO:0050731	positive regulation of peptidyl-tyrosine phosphorylation	biological_process	biological regulation	15	1540	104	17286	0.144231	0.0421882	0.32776
GO:0050770	regulation of axonogenesis	biological_process	biological regulation	6	1540	29	17286	0.206897	0.0396377	0.32776
GO:0050772	positive regulation of axonogenesis	biological_process	biological regulation	7	1540	37	17286	0.189189	0.0423398	0.32776
GO:0050849	negative regulation of calcium-mediated signaling	biological_process	cellular process	2	1540	4	17286	0.5	0.042135	0.32776
GO:0051142	positive regulation of NK T cell proliferation	biological_process	biological adhesion	2	1540	4	17286	0.5	0.042135	0.32776
GO:0051177	meiotic sister chromatid cohesion	biological_process	cellular component organization or biogenesis	2	1540	4	17286	0.5	0.042135	0.32776
GO:0055085	transmembrane transport	biological_process	localization	71	1540	646	17286	0.109907	0.0370779	0.32776
GO:0060018	astrocyte fate commitment	biological_process	developmental process	2	1540	4	17286	0.5	0.042135	0.32776
GO:0060029	convergent extension involved in organogenesis	biological_process	developmental process	2	1540	4	17286	0.5	0.042135	0.32776
GO:0060340	positive regulation of type I interferon-mediated signaling pathway	biological_process	biological regulation	4	1540	15	17286	0.266667	0.0385981	0.32776
GO:0060670	branching involved in labyrinthine layer morphogenesis	biological_process	developmental process	3	1540	9	17286	0.333333	0.0393876	0.32776
GO:0060676	ureteric bud formation	biological_process	developmental process	2	1540	4	17286	0.5	0.042135	0.32776
GO:0060688	regulation of morphogenesis of a branching structure	biological_process	biological regulation	2	1540	4	17286	0.5	0.042135	0.32776
GO:0060708	spongiotrophoblast differentiation	biological_process	cellular process	2	1540	4	17286	0.5	0.042135	0.32776
GO:0060729	intestinal epithelial structure maintenance	biological_process	biological regulation	2	1540	4	17286	0.5	0.042135	0.32776
GO:0061469	regulation of type B pancreatic cell proliferation	biological_process	cell proliferation	3	1540	9	17286	0.333333	0.0393876	0.32776
GO:0070232	regulation of T cell apoptotic process	biological_process	biological regulation	2	1540	4	17286	0.5	0.042135	0.32776
GO:0070493	thrombin-activated receptor signaling pathway	biological_process	regulation of biological process	3	1540	9	17286	0.333333	0.0393876	0.32776
GO:0071226	cellular response to molecule of fungal origin	biological_process	cellular process	2	1540	4	17286	0.5	0.042135	0.32776
GO:0071373	cellular response to luteinizing hormone stimulus	biological_process	cellular process	2	1540	4	17286	0.5	0.042135	0.32776
GO:0071773	cellular response to BMP stimulus	biological_process	cellular process	7	1540	37	17286	0.189189	0.0423398	0.32776
GO:0072643	interferon-gamma secretion	biological_process	localization	3	1540	9	17286	0.333333	0.0393876	0.32776
GO:0098742	cell-cell adhesion via plasma-membrane adhesion molecules	biological_process	biological adhesion	7	1540	37	17286	0.189189	0.0423398	0.32776
GO:0099171	presynaptic modulation of chemical synaptic transmission	biological_process	biological regulation	2	1540	4	17286	0.5	0.042135	0.32776
GO:0099175	regulation of postsynapse organization	biological_process	cellular component organization or biogenesis	5	1540	22	17286	0.227273	0.0408061	0.32776
GO:0099533	positive regulation of presynaptic cytosolic calcium concentration	biological_process	cellular process	2	1540	4	17286	0.5	0.042135	0.32776
GO:1901078	negative regulation of relaxation of muscle	biological_process	biological regulation	2	1540	4	17286	0.5	0.042135	0.32776
GO:1902723	negative regulation of skeletal muscle satellite cell proliferation	biological_process	biological regulation	2	1540	4	17286	0.5	0.042135	0.32776
GO:1902725	negative regulation of satellite cell differentiation	biological_process	biological regulation	2	1540	4	17286	0.5	0.042135	0.32776
GO:1903979	negative regulation of microglial cell activation	biological_process	biological regulation	3	1540	9	17286	0.333333	0.0393876	0.32776
GO:1905517	macrophage migration	biological_process	cellular process	2	1540	4	17286	0.5	0.042135	0.32776
GO:2000147	positive regulation of cell motility	biological_process	biological regulation	5	1540	22	17286	0.227273	0.0408061	0.32776
GO:2000210	positive regulation of anoikis	biological_process	biological regulation	3	1540	9	17286	0.333333	0.0393876	0.32776
GO:2000562	negative regulation of CD4-positive, alpha-beta T cell proliferation	biological_process	biological adhesion	3	1540	9	17286	0.333333	0.0393876	0.32776
GO:2000611	positive regulation of thyroid hormone generation	biological_process	metabolic process	2	1540	4	17286	0.5	0.042135	0.32776
GO:0001837	epithelial to mesenchymal transition	biological_process	cellular process	8	1540	45	17286	0.177778	0.0432254	0.333594
GO:0031623	receptor internalization	biological_process	cellular process	8	1540	45	17286	0.177778	0.0432254	0.333594
GO:0051092	positive regulation of NF-kappaB transcription factor activity	biological_process	biological regulation	22	1540	169	17286	0.130178	0.0457313	0.352396
GO:0030261	chromosome condensation	biological_process	cellular component organization or biogenesis	6	1540	30	17286	0.2	0.0459489	0.353534
GO:0019233	sensory perception of pain	biological_process	multicellular organismal process	10	1540	62	17286	0.16129	0.0463126	0.355791
GO:0000165	MAPK cascade	biological_process	cellular process	34	1540	290	17286	0.117241	0.0597138	0.362598
GO:0000278	mitotic cell cycle	biological_process	cellular process	20	1540	161	17286	0.124224	0.0805129	0.362598
GO:0001562	response to protozoan	biological_process	response to stimulus	1	1540	1	17286	1	0.0890894	0.362598
GO:0001807	regulation of type IV hypersensitivity	biological_process	biological regulation	1	1540	1	17286	1	0.0890894	0.362598
GO:0001819	positive regulation of cytokine production	biological_process	biological regulation	6	1540	34	17286	0.176471	0.0771299	0.362598
GO:0001867	complement activation, lectin pathway	biological_process	biological regulation	3	1540	10	17286	0.3	0.0526254	0.362598
GO:0001910	regulation of leukocyte mediated cytotoxicity	biological_process	cell killing	1	1540	1	17286	1	0.0890894	0.362598
GO:0001934	positive regulation of protein phosphorylation	biological_process	biological regulation	25	1540	200	17286	0.125	0.0527106	0.362598
GO:0001949	sebaceous gland cell differentiation	biological_process	developmental process	1	1540	1	17286	1	0.0890894	0.362598
GO:0001974	blood vessel remodeling	biological_process	multicellular organismal process	6	1540	34	17286	0.176471	0.0771299	0.362598
GO:0002051	osteoblast fate commitment	biological_process	cellular process	2	1540	5	17286	0.4	0.0661247	0.362598
GO:0002066	columnar/cuboidal epithelial cell development	biological_process	cellular process	1	1540	1	17286	1	0.0890894	0.362598
GO:0002149	hypochlorous acid biosynthetic process	biological_process	cellular process	1	1540	1	17286	1	0.0890894	0.362598
GO:0002230	positive regulation of defense response to virus by host	biological_process	biological regulation	6	1540	35	17286	0.171429	0.0864135	0.362598
GO:0002237	response to molecule of bacterial origin	biological_process	multi-organism process	3	1540	10	17286	0.3	0.0526254	0.362598
GO:0002280	monocyte activation involved in immune response	biological_process	cellular process	1	1540	1	17286	1	0.0890894	0.362598
GO:0002286	T cell activation involved in immune response	biological_process	cellular process	5	1540	25	17286	0.2	0.0660919	0.362598
GO:0002300	CD8-positive, alpha-beta intraepithelial T cell differentiation	biological_process	cellular process	1	1540	1	17286	1	0.0890894	0.362598
GO:0002302	CD8-positive, alpha-beta T cell differentiation involved in immune response	biological_process	developmental process	1	1540	1	17286	1	0.0890894	0.362598
GO:0002336	B-1 B cell lineage commitment	biological_process	cellular process	1	1540	1	17286	1	0.0890894	0.362598
GO:0002355	detection of tumor cell	biological_process	response to stimulus	1	1540	1	17286	1	0.0890894	0.362598
GO:0002364	NK T cell lineage commitment	biological_process	cellular process	1	1540	1	17286	1	0.0890894	0.362598
GO:0002367	cytokine production involved in immune response	biological_process	immune system process	2	1540	5	17286	0.4	0.0661247	0.362598
GO:0002372	myeloid dendritic cell cytokine production	biological_process	immune system process	1	1540	1	17286	1	0.0890894	0.362598
GO:0002399	MHC class II protein complex assembly	biological_process	cellular process	1	1540	1	17286	1	0.0890894	0.362598
GO:0002430	complement receptor mediated signaling pathway	biological_process	biological regulation	3	1540	12	17286	0.25	0.0844863	0.362598
GO:0002517	T cell tolerance induction	biological_process	immune system process	1	1540	1	17286	1	0.0890894	0.362598
GO:0002518	lymphocyte chemotaxis across high endothelial venule	biological_process	immune system process	1	1540	1	17286	1	0.0890894	0.362598
GO:0002572	pro-T cell differentiation	biological_process	cellular process	1	1540	1	17286	1	0.0890894	0.362598
GO:0002642	positive regulation of immunoglobulin biosynthetic process	biological_process	immune system process	1	1540	1	17286	1	0.0890894	0.362598
GO:0002644	negative regulation of tolerance induction	biological_process	developmental process	1	1540	1	17286	1	0.0890894	0.362598
GO:0002664	regulation of T cell tolerance induction	biological_process	biological regulation	1	1540	1	17286	1	0.0890894	0.362598
GO:0002666	positive regulation of T cell tolerance induction	biological_process	immune system process	2	1540	5	17286	0.4	0.0661247	0.362598
GO:0002676	regulation of chronic inflammatory response	biological_process	response to stimulus	1	1540	1	17286	1	0.0890894	0.362598
GO:0002678	positive regulation of chronic inflammatory response	biological_process	biological regulation	1	1540	1	17286	1	0.0890894	0.362598
GO:0002683	negative regulation of immune system process	biological_process	biological regulation	1	1540	1	17286	1	0.0890894	0.362598
GO:0002726	positive regulation of T cell cytokine production	biological_process	biological regulation	3	1540	12	17286	0.25	0.0844863	0.362598
GO:0002731	negative regulation of dendritic cell cytokine production	biological_process	biological regulation	1	1540	1	17286	1	0.0890894	0.362598
GO:0002757	immune response-activating signal transduction	biological_process	biological regulation	1	1540	1	17286	1	0.0890894	0.362598
GO:0002787	negative regulation of antibacterial peptide production	biological_process	immune system process	1	1540	1	17286	1	0.0890894	0.362598
GO:0002792	negative regulation of peptide secretion	biological_process	localization	1	1540	1	17286	1	0.0890894	0.362598
GO:0002818	intracellular defense response	biological_process	cellular process	1	1540	1	17286	1	0.0890894	0.362598
GO:0002845	positive regulation of tolerance induction to tumor cell	biological_process	biological regulation	1	1540	1	17286	1	0.0890894	0.362598
GO:0002851	positive regulation of peripheral T cell tolerance induction	biological_process	developmental process	1	1540	1	17286	1	0.0890894	0.362598
GO:0002857	positive regulation of natural killer cell mediated immune response to tumor cell	biological_process	biological regulation	1	1540	1	17286	1	0.0890894	0.362598
GO:0002864	regulation of acute inflammatory response to antigenic stimulus	biological_process	biological regulation	1	1540	1	17286	1	0.0890894	0.362598
GO:0002885	positive regulation of hypersensitivity	biological_process	biological regulation	1	1540	1	17286	1	0.0890894	0.362598
GO:0002906	negative regulation of mature B cell apoptotic process	biological_process	biological regulation	2	1540	5	17286	0.4	0.0661247	0.362598
GO:0002923	regulation of humoral immune response mediated by circulating immunoglobulin	biological_process	immune system process	1	1540	1	17286	1	0.0890894	0.362598
GO:0002925	positive regulation of humoral immune response mediated by circulating immunoglobulin	biological_process	immune system process	2	1540	5	17286	0.4	0.0661247	0.362598
GO:0003011	involuntary skeletal muscle contraction	biological_process	multicellular organismal process	1	1540	1	17286	1	0.0890894	0.362598
GO:0003044	regulation of systemic arterial blood pressure mediated by a chemical signal	biological_process	biological regulation	1	1540	1	17286	1	0.0890894	0.362598
GO:0003142	cardiogenic plate morphogenesis	biological_process	developmental process	1	1540	1	17286	1	0.0890894	0.362598
GO:0003143	embryonic heart tube morphogenesis	biological_process	developmental process	3	1540	10	17286	0.3	0.0526254	0.362598
GO:0003175	tricuspid valve development	biological_process	developmental process	1	1540	1	17286	1	0.0890894	0.362598
GO:0003333	amino acid transmembrane transport	biological_process	localization	7	1540	39	17286	0.179487	0.0542603	0.362598
GO:0003421	growth plate cartilage axis specification	biological_process	developmental process	1	1540	1	17286	1	0.0890894	0.362598
GO:0005983	starch catabolic process	biological_process	cellular process	1	1540	1	17286	1	0.0890894	0.362598
GO:0006030	chitin metabolic process	biological_process	cellular process	1	1540	1	17286	1	0.0890894	0.362598
GO:0006182	cGMP biosynthetic process	biological_process	cellular process	3	1540	12	17286	0.25	0.0844863	0.362598
GO:0006268	DNA unwinding involved in DNA replication	biological_process	cellular component organization or biogenesis	4	1540	16	17286	0.25	0.0479419	0.362598
GO:0006271	DNA strand elongation involved in DNA replication	biological_process	cellular process	3	1540	12	17286	0.25	0.0844863	0.362598
GO:0006275	regulation of DNA replication	biological_process	biological regulation	5	1540	23	17286	0.217391	0.0484484	0.362598
GO:0006518	peptide metabolic process	biological_process	cellular process	4	1540	19	17286	0.210526	0.0826819	0.362598
GO:0006581	acetylcholine catabolic process	biological_process	biological regulation	1	1540	1	17286	1	0.0890894	0.362598
GO:0006706	steroid catabolic process	biological_process	metabolic process	2	1540	5	17286	0.4	0.0661247	0.362598
GO:0006725	cellular aromatic compound metabolic process	biological_process	cellular process	2	1540	5	17286	0.4	0.0661247	0.362598
GO:0006809	nitric oxide biosynthetic process	biological_process	biological regulation	4	1540	17	17286	0.235294	0.0584193	0.362598
GO:0006814	sodium ion transport	biological_process	localization	17	1540	127	17286	0.133858	0.0585562	0.362598
GO:0006863	purine nucleobase transport	biological_process	localization	1	1540	1	17286	1	0.0890894	0.362598
GO:0006919	activation of cysteine-type endopeptidase activity involved in apoptotic process	biological_process	biological regulation	14	1540	97	17286	0.14433	0.0482676	0.362598
GO:0006937	regulation of muscle contraction	biological_process	biological regulation	4	1540	19	17286	0.210526	0.0826819	0.362598
GO:0006953	acute-phase response	biological_process	response to stimulus	8	1540	47	17286	0.170213	0.0539705	0.362598
GO:0007019	microtubule depolymerization	biological_process	cellular component organization or biogenesis	4	1540	16	17286	0.25	0.0479419	0.362598
GO:0007051	spindle organization	biological_process	cellular component organization or biogenesis	4	1540	17	17286	0.235294	0.0584193	0.362598
GO:0007052	mitotic spindle organization	biological_process	cellular component organization or biogenesis	8	1540	47	17286	0.170213	0.0539705	0.362598
GO:0007076	mitotic chromosome condensation	biological_process	cellular component organization or biogenesis	4	1540	19	17286	0.210526	0.0826819	0.362598
GO:0007077	mitotic nuclear envelope disassembly	biological_process	cellular component organization or biogenesis	3	1540	12	17286	0.25	0.0844863	0.362598
GO:0007146	meiotic recombination nodule assembly	biological_process	cellular component organization or biogenesis	1	1540	1	17286	1	0.0890894	0.362598
GO:0007157	heterophilic cell-cell adhesion via plasma membrane cell adhesion molecules	biological_process	biological adhesion	8	1540	50	17286	0.16	0.0730418	0.362598
GO:0007160	cell-matrix adhesion	biological_process	biological adhesion	14	1540	98	17286	0.142857	0.051895	0.362598
GO:0007162	negative regulation of cell adhesion	biological_process	biological adhesion	8	1540	52	17286	0.153846	0.087759	0.362598
GO:0007163	establishment or maintenance of cell polarity	biological_process	cellular process	9	1540	59	17286	0.152542	0.0761092	0.362598
GO:0007250	activation of NF-kappaB-inducing kinase activity	biological_process	biological regulation	4	1540	19	17286	0.210526	0.0826819	0.362598
GO:0007259	JAK-STAT cascade	biological_process	biological regulation	6	1540	33	17286	0.181818	0.0684388	0.362598
GO:0007344	pronuclear fusion	biological_process	cellular component organization or biogenesis	1	1540	1	17286	1	0.0890894	0.362598
GO:0007356	thorax and anterior abdomen determination	biological_process	developmental process	2	1540	5	17286	0.4	0.0661247	0.362598
GO:0007599	hemostasis	biological_process	biological regulation	9	1540	55	17286	0.163636	0.0526925	0.362598
GO:0007622	rhythmic behavior	biological_process	behavior	1	1540	1	17286	1	0.0890894	0.362598
GO:0008052	sensory organ boundary specification	biological_process	developmental process	1	1540	1	17286	1	0.0890894	0.362598
GO:0008285	negative regulation of cell proliferation	biological_process	biological regulation	49	1540	452	17286	0.108407	0.0868768	0.362598
GO:0008585	female gonad development	biological_process	developmental process	5	1540	25	17286	0.2	0.0660919	0.362598
GO:0008608	attachment of spindle microtubules to kinetochore	biological_process	cellular process	3	1540	10	17286	0.3	0.0526254	0.362598
GO:0008631	intrinsic apoptotic signaling pathway in response to oxidative stress	biological_process	biological regulation	4	1540	16	17286	0.25	0.0479419	0.362598
GO:0008653	lipopolysaccharide metabolic process	biological_process	cellular process	1	1540	1	17286	1	0.0890894	0.362598
GO:0009072	aromatic amino acid family metabolic process	biological_process	cellular process	3	1540	10	17286	0.3	0.0526254	0.362598
GO:0009087	methionine catabolic process	biological_process	cellular process	1	1540	1	17286	1	0.0890894	0.362598
GO:0009104	lipopolysaccharide catabolic process	biological_process	cellular process	1	1540	1	17286	1	0.0890894	0.362598
GO:0009124	nucleoside monophosphate biosynthetic process	biological_process	cellular process	1	1540	1	17286	1	0.0890894	0.362598
GO:0009133	nucleoside diphosphate biosynthetic process	biological_process	cellular process	1	1540	1	17286	1	0.0890894	0.362598
GO:0009403	toxin biosynthetic process	biological_process	cellular process	1	1540	1	17286	1	0.0890894	0.362598
GO:0009410	response to xenobiotic stimulus	biological_process	response to stimulus	3	1540	12	17286	0.25	0.0844863	0.362598
GO:0009415	response to water	biological_process	response to stimulus	1	1540	1	17286	1	0.0890894	0.362598
GO:0009444	pyruvate oxidation	biological_process	cellular process	1	1540	1	17286	1	0.0890894	0.362598
GO:0009692	ethylene metabolic process	biological_process	biological regulation	1	1540	1	17286	1	0.0890894	0.362598
GO:0010037	response to carbon dioxide	biological_process	response to stimulus	1	1540	1	17286	1	0.0890894	0.362598
GO:0010186	positive regulation of cellular defense response	biological_process	biological regulation	1	1540	1	17286	1	0.0890894	0.362598
GO:0010467	gene expression	biological_process	metabolic process	6	1540	34	17286	0.176471	0.0771299	0.362598
GO:0010477	response to sulfur dioxide	biological_process	response to stimulus	1	1540	1	17286	1	0.0890894	0.362598
GO:0010533	regulation of activation of Janus kinase activity	biological_process	cellular process	1	1540	1	17286	1	0.0890894	0.362598
GO:0010544	negative regulation of platelet activation	biological_process	cellular process	3	1540	10	17286	0.3	0.0526254	0.362598
GO:0010610	regulation of mRNA stability involved in response to stress	biological_process	biological regulation	1	1540	1	17286	1	0.0890894	0.362598
GO:0010646	regulation of cell communication	biological_process	biological regulation	1	1540	1	17286	1	0.0890894	0.362598
GO:0010760	negative regulation of macrophage chemotaxis	biological_process	biological regulation	3	1540	10	17286	0.3	0.0526254	0.362598
GO:0010769	regulation of cell morphogenesis involved in differentiation	biological_process	biological regulation	1	1540	1	17286	1	0.0890894	0.362598
GO:0010819	regulation of T cell chemotaxis	biological_process	biological regulation	1	1540	1	17286	1	0.0890894	0.362598
GO:0010829	negative regulation of glucose transmembrane transport	biological_process	negative regulation of biological process	2	1540	5	17286	0.4	0.0661247	0.362598
GO:0010849	regulation of proton-transporting ATPase activity, rotational mechanism	biological_process	biological regulation	1	1540	1	17286	1	0.0890894	0.362598
GO:0010877	lipid transport involved in lipid storage	biological_process	biological regulation	1	1540	1	17286	1	0.0890894	0.362598
GO:0010900	negative regulation of phosphatidylcholine catabolic process	biological_process	biological regulation	1	1540	1	17286	1	0.0890894	0.362598
GO:0012501	programmed cell death	biological_process	cellular process	5	1540	26	17286	0.192308	0.0760864	0.362598
GO:0014038	regulation of Schwann cell differentiation	biological_process	biological regulation	1	1540	1	17286	1	0.0890894	0.362598
GO:0014070	response to organic cyclic compound	biological_process	response to stimulus	17	1540	132	17286	0.128788	0.0781582	0.362598
GO:0014741	negative regulation of muscle hypertrophy	biological_process	biological regulation	1	1540	1	17286	1	0.0890894	0.362598
GO:0014805	smooth muscle adaptation	biological_process	multicellular organismal process	1	1540	1	17286	1	0.0890894	0.362598
GO:0014822	detection of wounding	biological_process	response to stimulus	1	1540	1	17286	1	0.0890894	0.362598
GO:0015774	polysaccharide transport	biological_process	localization	1	1540	1	17286	1	0.0890894	0.362598
GO:0015865	purine nucleotide transport	biological_process	localization	1	1540	1	17286	1	0.0890894	0.362598
GO:0016038	absorption of visible light	biological_process	response to stimulus	1	1540	1	17286	1	0.0890894	0.362598
GO:0016045	detection of bacterium	biological_process	response to stimulus	4	1540	16	17286	0.25	0.0479419	0.362598
GO:0016081	synaptic vesicle docking	biological_process	biological regulation	3	1540	11	17286	0.272727	0.0677005	0.362598
GO:0017144	drug metabolic process	biological_process	cellular process	6	1540	34	17286	0.176471	0.0771299	0.362598
GO:0018101	protein citrullination	biological_process	cellular process	2	1540	5	17286	0.4	0.0661247	0.362598
GO:0018120	peptidyl-arginine ADP-ribosylation	biological_process	cellular process	2	1540	5	17286	0.4	0.0661247	0.362598
GO:0018277	protein deamination	biological_process	cellular process	1	1540	1	17286	1	0.0890894	0.362598
GO:0018874	benzoate metabolic process	biological_process	cellular process	1	1540	1	17286	1	0.0890894	0.362598
GO:0019088	immortalization of host cell by virus	biological_process	multi-organism process	1	1540	1	17286	1	0.0890894	0.362598
GO:0019341	dibenzo-p-dioxin catabolic process	biological_process	cellular process	1	1540	1	17286	1	0.0890894	0.362598
GO:0019363	pyridine nucleotide biosynthetic process	biological_process	cellular process	3	1540	12	17286	0.25	0.0844863	0.362598
GO:0019373	epoxygenase P450 pathway	biological_process	cellular process	4	1540	19	17286	0.210526	0.0826819	0.362598
GO:0019637	organophosphate metabolic process	biological_process	metabolic process	1	1540	1	17286	1	0.0890894	0.362598
GO:0019724	B cell mediated immunity	biological_process	immune system process	2	1540	5	17286	0.4	0.0661247	0.362598
GO:0019730	antimicrobial humoral response	biological_process	immune system process	9	1540	58	17286	0.155172	0.0697436	0.362598
GO:0021528	commissural neuron differentiation in spinal cord	biological_process	cellular process	1	1540	1	17286	1	0.0890894	0.362598
GO:0021650	vestibulocochlear nerve formation	biological_process	developmental process	2	1540	5	17286	0.4	0.0661247	0.362598
GO:0021659	rhombomere 3 structural organization	biological_process	developmental process	1	1540	1	17286	1	0.0890894	0.362598
GO:0021660	rhombomere 3 formation	biological_process	developmental process	1	1540	1	17286	1	0.0890894	0.362598
GO:0021665	rhombomere 5 structural organization	biological_process	developmental process	1	1540	1	17286	1	0.0890894	0.362598
GO:0021666	rhombomere 5 formation	biological_process	developmental process	1	1540	1	17286	1	0.0890894	0.362598
GO:0021683	cerebellar granular layer morphogenesis	biological_process	developmental process	1	1540	1	17286	1	0.0890894	0.362598
GO:0021685	cerebellar granular layer structural organization	biological_process	developmental process	1	1540	1	17286	1	0.0890894	0.362598
GO:0021686	cerebellar granular layer maturation	biological_process	developmental process	1	1540	1	17286	1	0.0890894	0.362598
GO:0021793	chemorepulsion of branchiomotor axon	biological_process	cellular component organization or biogenesis	1	1540	1	17286	1	0.0890894	0.362598
GO:0021812	neuronal-glial interaction involved in cerebral cortex radial glia guided migration	biological_process	biological adhesion	1	1540	1	17286	1	0.0890894	0.362598
GO:0021859	pyramidal neuron differentiation	biological_process	developmental process	1	1540	1	17286	1	0.0890894	0.362598
GO:0021933	radial glia guided migration of cerebellar granule cell	biological_process	developmental process	1	1540	1	17286	1	0.0890894	0.362598
GO:0022013	pallium cell proliferation in forebrain	biological_process	cell proliferation	1	1540	1	17286	1	0.0890894	0.362598
GO:0022408	negative regulation of cell-cell adhesion	biological_process	biological regulation	4	1540	17	17286	0.235294	0.0584193	0.362598
GO:0022616	DNA strand elongation	biological_process	cellular process	1	1540	1	17286	1	0.0890894	0.362598
GO:0023052	signaling	biological_process	signaling	3	1540	10	17286	0.3	0.0526254	0.362598
GO:0030034	microvillar actin bundle assembly	biological_process	cellular component organization or biogenesis	1	1540	1	17286	1	0.0890894	0.362598
GO:0030071	regulation of mitotic metaphase/anaphase transition	biological_process	biological regulation	3	1540	10	17286	0.3	0.0526254	0.362598
GO:0030154	cell differentiation	biological_process	cellular process	105	1540	1031	17286	0.101843	0.0788105	0.362598
GO:0030183	B cell differentiation	biological_process	cellular process	12	1540	82	17286	0.146341	0.0588502	0.362598
GO:0030225	macrophage differentiation	biological_process	cellular process	5	1540	26	17286	0.192308	0.0760864	0.362598
GO:0030311	poly-N-acetyllactosamine biosynthetic process	biological_process	metabolic process	3	1540	11	17286	0.272727	0.0677005	0.362598
GO:0030324	lung development	biological_process	developmental process	14	1540	104	17286	0.134615	0.077609	0.362598
GO:0030421	defecation	biological_process	multicellular organismal process	1	1540	1	17286	1	0.0890894	0.362598
GO:0030432	peristalsis	biological_process	multicellular organismal process	3	1540	10	17286	0.3	0.0526254	0.362598
GO:0030534	adult behavior	biological_process	behavior	6	1540	34	17286	0.176471	0.0771299	0.362598
GO:0030855	epithelial cell differentiation	biological_process	cellular process	11	1540	77	17286	0.142857	0.0786508	0.362598
GO:0030903	notochord development	biological_process	developmental process	3	1540	10	17286	0.3	0.0526254	0.362598
GO:0031100	animal organ regeneration	biological_process	developmental process	9	1540	56	17286	0.160714	0.0580382	0.362598
GO:0031666	positive regulation of lipopolysaccharide-mediated signaling pathway	biological_process	biological regulation	3	1540	10	17286	0.3	0.0526254	0.362598
GO:0031938	regulation of chromatin silencing at telomere	biological_process	biological regulation	1	1540	1	17286	1	0.0890894	0.362598
GO:0032078	negative regulation of endodeoxyribonuclease activity	biological_process	biological regulation	1	1540	1	17286	1	0.0890894	0.362598
GO:0032223	negative regulation of synaptic transmission, cholinergic	biological_process	biological regulation	1	1540	1	17286	1	0.0890894	0.362598
GO:0032329	serine transport	biological_process	localization	1	1540	1	17286	1	0.0890894	0.362598
GO:0032355	response to estradiol	biological_process	response to stimulus	16	1540	122	17286	0.131148	0.0753258	0.362598
GO:0032413	negative regulation of ion transmembrane transporter activity	biological_process	biological regulation	1	1540	1	17286	1	0.0890894	0.362598
GO:0032467	positive regulation of cytokinesis	biological_process	biological regulation	7	1540	42	17286	0.166667	0.0757121	0.362598
GO:0032475	otolith formation	biological_process	developmental process	1	1540	1	17286	1	0.0890894	0.362598
GO:0032490	detection of molecule of bacterial origin	biological_process	multi-organism process	2	1540	5	17286	0.4	0.0661247	0.362598
GO:0032491	detection of molecule of fungal origin	biological_process	multi-organism process	1	1540	1	17286	1	0.0890894	0.362598
GO:0032677	regulation of interleukin-8 production	biological_process	multicellular organismal process	1	1540	1	17286	1	0.0890894	0.362598
GO:0032700	negative regulation of interleukin-17 production	biological_process	biological regulation	3	1540	12	17286	0.25	0.0844863	0.362598
GO:0032703	negative regulation of interleukin-2 production	biological_process	biological regulation	4	1540	17	17286	0.235294	0.0584193	0.362598
GO:0032713	negative regulation of interleukin-4 production	biological_process	multicellular organismal process	2	1540	5	17286	0.4	0.0661247	0.362598
GO:0032714	negative regulation of interleukin-5 production	biological_process	regulation of biological process	2	1540	5	17286	0.4	0.0661247	0.362598
GO:0032725	positive regulation of granulocyte macrophage colony-stimulating factor production	biological_process	biological regulation	3	1540	11	17286	0.272727	0.0677005	0.362598
GO:0032731	positive regulation of interleukin-1 beta production	biological_process	biological regulation	4	1540	18	17286	0.222222	0.0700101	0.362598
GO:0032826	regulation of natural killer cell differentiation involved in immune response	biological_process	biological regulation	1	1540	1	17286	1	0.0890894	0.362598
GO:0032831	positive regulation of CD4-positive, CD25-positive, alpha-beta regulatory T cell differentiation	biological_process	biological regulation	1	1540	1	17286	1	0.0890894	0.362598
GO:0032835	glomerulus development	biological_process	developmental process	3	1540	10	17286	0.3	0.0526254	0.362598
GO:0032964	collagen biosynthetic process	biological_process	metabolic process	3	1540	11	17286	0.272727	0.0677005	0.362598
GO:0032990	cell part morphogenesis	biological_process	cellular component organization or biogenesis	1	1540	1	17286	1	0.0890894	0.362598
GO:0033089	positive regulation of T cell differentiation in thymus	biological_process	biological adhesion	3	1540	10	17286	0.3	0.0526254	0.362598
GO:0033138	positive regulation of peptidyl-serine phosphorylation	biological_process	biological regulation	14	1540	102	17286	0.137255	0.0682684	0.362598
GO:0033262	regulation of nuclear cell cycle DNA replication	biological_process	biological regulation	2	1540	5	17286	0.4	0.0661247	0.362598
GO:0033316	meiotic spindle assembly checkpoint	biological_process	biological regulation	1	1540	1	17286	1	0.0890894	0.362598
GO:0033344	cholesterol efflux	biological_process	localization	5	1540	23	17286	0.217391	0.0484484	0.362598
GO:0033371	T cell secretory granule organization	biological_process	cellular component organization or biogenesis	1	1540	1	17286	1	0.0890894	0.362598
GO:0033373	maintenance of protease location in mast cell secretory granule	biological_process	biological regulation	1	1540	1	17286	1	0.0890894	0.362598
GO:0033382	maintenance of granzyme B location in T cell secretory granule	biological_process	biological regulation	1	1540	1	17286	1	0.0890894	0.362598
GO:0033388	putrescine biosynthetic process from arginine	biological_process	cellular process	1	1540	1	17286	1	0.0890894	0.362598
GO:0033389	putrescine biosynthetic process from arginine, using agmatinase	biological_process	cellular process	1	1540	1	17286	1	0.0890894	0.362598
GO:0033595	response to genistein	biological_process	response to stimulus	1	1540	1	17286	1	0.0890894	0.362598
GO:0033860	regulation of NAD(P)H oxidase activity	biological_process	biological regulation	1	1540	1	17286	1	0.0890894	0.362598
GO:0034097	response to cytokine	biological_process	response to stimulus	10	1540	63	17286	0.15873	0.0508421	0.362598
GO:0034112	positive regulation of homotypic cell-cell adhesion	biological_process	biological adhesion	2	1540	5	17286	0.4	0.0661247	0.362598
GO:0034116	positive regulation of heterotypic cell-cell adhesion	biological_process	biological adhesion	4	1540	16	17286	0.25	0.0479419	0.362598
GO:0034127	regulation of MyD88-independent toll-like receptor signaling pathway	biological_process	biological regulation	1	1540	1	17286	1	0.0890894	0.362598
GO:0034156	negative regulation of toll-like receptor 7 signaling pathway	biological_process	biological regulation	1	1540	1	17286	1	0.0890894	0.362598
GO:0034158	toll-like receptor 8 signaling pathway	biological_process	biological regulation	1	1540	1	17286	1	0.0890894	0.362598
GO:0034166	toll-like receptor 10 signaling pathway	biological_process	biological regulation	1	1540	1	17286	1	0.0890894	0.362598
GO:0034369	plasma lipoprotein particle remodeling	biological_process	biological regulation	1	1540	1	17286	1	0.0890894	0.362598
GO:0034371	chylomicron remodeling	biological_process	cellular component organization or biogenesis	3	1540	10	17286	0.3	0.0526254	0.362598
GO:0034372	very-low-density lipoprotein particle remodeling	biological_process	biological regulation	3	1540	10	17286	0.3	0.0526254	0.362598
GO:0034378	chylomicron assembly	biological_process	biological regulation	3	1540	11	17286	0.272727	0.0677005	0.362598
GO:0034384	high-density lipoprotein particle clearance	biological_process	multicellular organismal process	3	1540	11	17286	0.272727	0.0677005	0.362598
GO:0034441	plasma lipoprotein particle oxidation	biological_process	biological regulation	1	1540	1	17286	1	0.0890894	0.362598
GO:0034516	response to vitamin B6	biological_process	response to stimulus	1	1540	1	17286	1	0.0890894	0.362598
GO:0034612	response to tumor necrosis factor	biological_process	response to stimulus	6	1540	34	17286	0.176471	0.0771299	0.362598
GO:0034653	retinoic acid catabolic process	biological_process	metabolic process	2	1540	5	17286	0.4	0.0661247	0.362598
GO:0035238	vitamin A biosynthetic process	biological_process	cellular process	1	1540	1	17286	1	0.0890894	0.362598
GO:0035262	gonad morphogenesis	biological_process	multicellular organismal process	1	1540	1	17286	1	0.0890894	0.362598
GO:0035505	positive regulation of myosin light chain kinase activity	biological_process	biological regulation	1	1540	1	17286	1	0.0890894	0.362598
GO:0035602	fibroblast growth factor receptor signaling pathway involved in negative regulation of apoptotic process in bone marrow	biological_process	biological regulation	1	1540	1	17286	1	0.0890894	0.362598
GO:0035603	fibroblast growth factor receptor signaling pathway involved in hemopoiesis	biological_process	biological regulation	1	1540	1	17286	1	0.0890894	0.362598
GO:0035604	fibroblast growth factor receptor signaling pathway involved in positive regulation of cell proliferation in bone marrow	biological_process	biological regulation	1	1540	1	17286	1	0.0890894	0.362598
GO:0035675	neuromast hair cell development	biological_process	cellular process	1	1540	1	17286	1	0.0890894	0.362598
GO:0035684	helper T cell extravasation	biological_process	cellular process	1	1540	1	17286	1	0.0890894	0.362598
GO:0035691	macrophage migration inhibitory factor signaling pathway	biological_process	cellular process	1	1540	1	17286	1	0.0890894	0.362598
GO:0035696	monocyte extravasation	biological_process	cellular process	2	1540	5	17286	0.4	0.0661247	0.362598
GO:0035705	T-helper 17 cell chemotaxis	biological_process	cellular process	1	1540	1	17286	1	0.0890894	0.362598
GO:0035768	endothelial cell chemotaxis to fibroblast growth factor	biological_process	cellular process	1	1540	1	17286	1	0.0890894	0.362598
GO:0035772	interleukin-13-mediated signaling pathway	biological_process	biological regulation	1	1540	1	17286	1	0.0890894	0.362598
GO:0035787	cell migration involved in kidney development	biological_process	localization	1	1540	1	17286	1	0.0890894	0.362598
GO:0035898	parathyroid hormone secretion	biological_process	biological regulation	1	1540	1	17286	1	0.0890894	0.362598
GO:0036017	response to erythropoietin	biological_process	response to stimulus	1	1540	1	17286	1	0.0890894	0.362598
GO:0036164	cell-abiotic substrate adhesion	biological_process	biological adhesion	1	1540	1	17286	1	0.0890894	0.362598
GO:0036255	response to methylamine	biological_process	response to stimulus	1	1540	1	17286	1	0.0890894	0.362598
GO:0036306	embryonic heart tube elongation	biological_process	developmental process	1	1540	1	17286	1	0.0890894	0.362598
GO:0036333	hepatocyte homeostasis	biological_process	biological regulation	1	1540	1	17286	1	0.0890894	0.362598
GO:0036414	histone citrullination	biological_process	cellular component organization or biogenesis	2	1540	5	17286	0.4	0.0661247	0.362598
GO:0038083	peptidyl-tyrosine autophosphorylation	biological_process	cellular process	6	1540	34	17286	0.176471	0.0771299	0.362598
GO:0038097	positive regulation of mast cell activation by Fc-epsilon receptor signaling pathway	biological_process	biological regulation	1	1540	1	17286	1	0.0890894	0.362598
GO:0038115	chemokine (C-C motif) ligand 19 signaling pathway	biological_process	biological regulation	1	1540	1	17286	1	0.0890894	0.362598
GO:0038165	oncostatin-M-mediated signaling pathway	biological_process	biological regulation	2	1540	5	17286	0.4	0.0661247	0.362598
GO:0038170	somatostatin signaling pathway	biological_process	biological regulation	2	1540	5	17286	0.4	0.0661247	0.362598
GO:0038180	nerve growth factor signaling pathway	biological_process	biological regulation	3	1540	12	17286	0.25	0.0844863	0.362598
GO:0040037	negative regulation of fibroblast growth factor receptor signaling pathway	biological_process	biological regulation	4	1540	17	17286	0.235294	0.0584193	0.362598
GO:0042107	cytokine metabolic process	biological_process	metabolic process	1	1540	1	17286	1	0.0890894	0.362598
GO:0042140	late meiotic recombination nodule assembly	biological_process	cellular component organization or biogenesis	1	1540	1	17286	1	0.0890894	0.362598
GO:0042159	lipoprotein catabolic process	biological_process	metabolic process	2	1540	5	17286	0.4	0.0661247	0.362598
GO:0042311	vasodilation	biological_process	biological regulation	5	1540	26	17286	0.192308	0.0760864	0.362598
GO:0042339	keratan sulfate metabolic process	biological_process	metabolic process	1	1540	1	17286	1	0.0890894	0.362598
GO:0042421	norepinephrine biosynthetic process	biological_process	cellular process	2	1540	5	17286	0.4	0.0661247	0.362598
GO:0042476	odontogenesis	biological_process	developmental process	7	1540	40	17286	0.175	0.0609308	0.362598
GO:0042535	positive regulation of tumor necrosis factor biosynthetic process	biological_process	biological regulation	5	1540	23	17286	0.217391	0.0484484	0.362598
GO:0042572	retinol metabolic process	biological_process	biological regulation	8	1540	50	17286	0.16	0.0730418	0.362598
GO:0042628	mating plug formation	biological_process	behavior	1	1540	1	17286	1	0.0890894	0.362598
GO:0042635	positive regulation of hair cycle	biological_process	biological regulation	1	1540	1	17286	1	0.0890894	0.362598
GO:0043009	chordate embryonic development	biological_process	developmental process	2	1540	5	17286	0.4	0.0661247	0.362598
GO:0043012	regulation of fusion of sperm to egg plasma membrane	biological_process	biological regulation	1	1540	1	17286	1	0.0890894	0.362598
GO:0043105	negative regulation of GTP cyclohydrolase I activity	biological_process	biological regulation	1	1540	1	17286	1	0.0890894	0.362598
GO:0043310	negative regulation of eosinophil degranulation	biological_process	biological regulation	1	1540	1	17286	1	0.0890894	0.362598
GO:0043373	CD4-positive, alpha-beta T cell lineage commitment	biological_process	cellular process	1	1540	1	17286	1	0.0890894	0.362598
GO:0043383	negative T cell selection	biological_process	cellular process	1	1540	1	17286	1	0.0890894	0.362598
GO:0043417	negative regulation of skeletal muscle tissue regeneration	biological_process	biological regulation	1	1540	1	17286	1	0.0890894	0.362598
GO:0043433	negative regulation of DNA-binding transcription factor activity	biological_process	biological regulation	11	1540	75	17286	0.146667	0.0676143	0.362598
GO:0043523	regulation of neuron apoptotic process	biological_process	biological regulation	5	1540	25	17286	0.2	0.0660919	0.362598
GO:0043551	regulation of phosphatidylinositol 3-kinase activity	biological_process	biological regulation	4	1540	19	17286	0.210526	0.0826819	0.362598
GO:0043586	tongue development	biological_process	developmental process	3	1540	12	17286	0.25	0.0844863	0.362598
GO:0043691	reverse cholesterol transport	biological_process	localization	4	1540	18	17286	0.222222	0.0700101	0.362598
GO:0044092	negative regulation of molecular function	biological_process	biological regulation	1	1540	1	17286	1	0.0890894	0.362598
GO:0044855	plasma membrane raft distribution	biological_process	cellular component organization or biogenesis	1	1540	1	17286	1	0.0890894	0.362598
GO:0045065	cytotoxic T cell differentiation	biological_process	developmental process	1	1540	1	17286	1	0.0890894	0.362598
GO:0045085	negative regulation of interleukin-2 biosynthetic process	biological_process	biological regulation	2	1540	5	17286	0.4	0.0661247	0.362598
GO:0045091	regulation of single stranded viral RNA replication via double stranded DNA intermediate	biological_process	biological regulation	1	1540	1	17286	1	0.0890894	0.362598
GO:0045105	intermediate filament polymerization or depolymerization	biological_process	cellular component organization or biogenesis	1	1540	1	17286	1	0.0890894	0.362598
GO:0045212	neurotransmitter receptor biosynthetic process	biological_process	cellular process	1	1540	1	17286	1	0.0890894	0.362598
GO:0045221	negative regulation of FasL biosynthetic process	biological_process	biological regulation	1	1540	1	17286	1	0.0890894	0.362598
GO:0045368	positive regulation of interleukin-13 biosynthetic process	biological_process	cellular process	1	1540	1	17286	1	0.0890894	0.362598
GO:0045380	positive regulation of interleukin-17 biosynthetic process	biological_process	biological regulation	1	1540	1	17286	1	0.0890894	0.362598
GO:0045429	positive regulation of nitric oxide biosynthetic process	biological_process	biological regulation	8	1540	47	17286	0.170213	0.0539705	0.362598
GO:0045590	negative regulation of regulatory T cell differentiation	biological_process	developmental process	2	1540	5	17286	0.4	0.0661247	0.362598
GO:0045622	regulation of T-helper cell differentiation	biological_process	cellular process	1	1540	1	17286	1	0.0890894	0.362598
GO:0045624	positive regulation of T-helper cell differentiation	biological_process	biological adhesion	1	1540	1	17286	1	0.0890894	0.362598
GO:0045637	regulation of myeloid cell differentiation	biological_process	biological regulation	3	1540	11	17286	0.272727	0.0677005	0.362598
GO:0045662	negative regulation of myoblast differentiation	biological_process	biological regulation	5	1540	27	17286	0.185185	0.0868477	0.362598
GO:0045667	regulation of osteoblast differentiation	biological_process	multicellular organismal process	4	1540	16	17286	0.25	0.0479419	0.362598
GO:0045672	positive regulation of osteoclast differentiation	biological_process	biological regulation	5	1540	23	17286	0.217391	0.0484484	0.362598
GO:0045834	positive regulation of lipid metabolic process	biological_process	metabolic process	1	1540	1	17286	1	0.0890894	0.362598
GO:0045910	negative regulation of DNA recombination	biological_process	biological regulation	4	1540	16	17286	0.25	0.0479419	0.362598
GO:0045932	negative regulation of muscle contraction	biological_process	biological regulation	1	1540	1	17286	1	0.0890894	0.362598
GO:0045938	positive regulation of circadian sleep/wake cycle, sleep	biological_process	behavior	1	1540	1	17286	1	0.0890894	0.362598
GO:0046078	dUMP metabolic process	biological_process	cellular process	1	1540	1	17286	1	0.0890894	0.362598
GO:0046079	dUMP catabolic process	biological_process	cellular process	1	1540	1	17286	1	0.0890894	0.362598
GO:0046597	negative regulation of viral entry into host cell	biological_process	biological regulation	4	1540	19	17286	0.210526	0.0826819	0.362598
GO:0046629	gamma-delta T cell activation	biological_process	cellular process	2	1540	5	17286	0.4	0.0661247	0.362598
GO:0046730	induction of host immune response by virus	biological_process	positive regulation of biological process	1	1540	1	17286	1	0.0890894	0.362598
GO:0046813	receptor-mediated virion attachment to host cell	biological_process	biological adhesion	2	1540	5	17286	0.4	0.0661247	0.362598
GO:0046814	coreceptor-mediated virion attachment to host cell	biological_process	biological adhesion	1	1540	1	17286	1	0.0890894	0.362598
GO:0046942	carboxylic acid transport	biological_process	localization	1	1540	1	17286	1	0.0890894	0.362598
GO:0048048	embryonic eye morphogenesis	biological_process	developmental process	3	1540	10	17286	0.3	0.0526254	0.362598
GO:0048073	regulation of eye pigmentation	biological_process	biological regulation	1	1540	1	17286	1	0.0890894	0.362598
GO:0048143	astrocyte activation	biological_process	developmental process	4	1540	18	17286	0.222222	0.0700101	0.362598
GO:0048172	regulation of short-term neuronal synaptic plasticity	biological_process	cellular process	4	1540	16	17286	0.25	0.0479419	0.362598
GO:0048290	isotype switching to IgA isotypes	biological_process	cellular process	1	1540	1	17286	1	0.0890894	0.362598
GO:0048304	positive regulation of isotype switching to IgG isotypes	biological_process	biological regulation	3	1540	10	17286	0.3	0.0526254	0.362598
GO:0048370	lateral mesoderm formation	biological_process	developmental process	1	1540	1	17286	1	0.0890894	0.362598
GO:0048371	lateral mesodermal cell differentiation	biological_process	cellular process	1	1540	1	17286	1	0.0890894	0.362598
GO:0048514	blood vessel morphogenesis	biological_process	developmental process	6	1540	31	17286	0.193548	0.0528491	0.362598
GO:0048523	negative regulation of cellular process	biological_process	biological regulation	1	1540	1	17286	1	0.0890894	0.362598
GO:0048566	embryonic digestive tract development	biological_process	developmental process	4	1540	19	17286	0.210526	0.0826819	0.362598
GO:0048613	embryonic ectodermal digestive tract morphogenesis	biological_process	developmental process	1	1540	1	17286	1	0.0890894	0.362598
GO:0048640	negative regulation of developmental growth	biological_process	biological regulation	1	1540	1	17286	1	0.0890894	0.362598
GO:0048705	skeletal system morphogenesis	biological_process	developmental process	8	1540	46	17286	0.173913	0.0484045	0.362598
GO:0048792	spontaneous exocytosis of neurotransmitter	biological_process	biological regulation	1	1540	1	17286	1	0.0890894	0.362598
GO:0048806	genitalia development	biological_process	developmental process	3	1540	10	17286	0.3	0.0526254	0.362598
GO:0048843	negative regulation of axon extension involved in axon guidance	biological_process	cellular component organization or biogenesis	5	1540	26	17286	0.192308	0.0760864	0.362598
GO:0050679	positive regulation of epithelial cell proliferation	biological_process	biological regulation	10	1540	69	17286	0.144928	0.0841485	0.362598
GO:0050707	regulation of cytokine secretion	biological_process	biological regulation	3	1540	11	17286	0.272727	0.0677005	0.362598
GO:0050716	positive regulation of interleukin-1 secretion	biological_process	biological regulation	3	1540	10	17286	0.3	0.0526254	0.362598
GO:0050795	regulation of behavior	biological_process	behavior	3	1540	10	17286	0.3	0.0526254	0.362598
GO:0050810	regulation of steroid biosynthetic process	biological_process	metabolic process	3	1540	10	17286	0.3	0.0526254	0.362598
GO:0050830	defense response to Gram-positive bacterium	biological_process	multi-organism process	17	1540	124	17286	0.137097	0.048582	0.362598
GO:0050857	positive regulation of antigen receptor-mediated signaling pathway	biological_process	biological regulation	1	1540	1	17286	1	0.0890894	0.362598
GO:0050866	negative regulation of cell activation	biological_process	biological regulation	1	1540	1	17286	1	0.0890894	0.362598
GO:0050894	determination of affect	biological_process	multicellular organismal process	1	1540	1	17286	1	0.0890894	0.362598
GO:0050923	regulation of negative chemotaxis	biological_process	biological regulation	1	1540	1	17286	1	0.0890894	0.362598
GO:0050930	induction of positive chemotaxis	biological_process	biological regulation	4	1540	17	17286	0.235294	0.0584193	0.362598
GO:0051044	positive regulation of membrane protein ectodomain proteolysis	biological_process	metabolic process	4	1540	17	17286	0.235294	0.0584193	0.362598
GO:0051050	positive regulation of transport	biological_process	localization	1	1540	1	17286	1	0.0890894	0.362598
GO:0051135	positive regulation of NK T cell activation	biological_process	biological adhesion	2	1540	5	17286	0.4	0.0661247	0.362598
GO:0051209	release of sequestered calcium ion into cytosol	biological_process	biological regulation	9	1540	56	17286	0.160714	0.0580382	0.362598
GO:0051276	chromosome organization	biological_process	cellular component organization or biogenesis	6	1540	31	17286	0.193548	0.0528491	0.362598
GO:0051311	meiotic metaphase plate congression	biological_process	cellular component organization or biogenesis	1	1540	1	17286	1	0.0890894	0.362598
GO:0051315	attachment of mitotic spindle microtubules to kinetochore	biological_process	cellular component organization or biogenesis	3	1540	10	17286	0.3	0.0526254	0.362598
GO:0051346	negative regulation of hydrolase activity	biological_process	biological regulation	3	1540	11	17286	0.272727	0.0677005	0.362598
GO:0051354	negative regulation of oxidoreductase activity	biological_process	biological regulation	3	1540	10	17286	0.3	0.0526254	0.362598
GO:0051607	defense response to virus	biological_process	multi-organism process	25	1540	208	17286	0.120192	0.0762104	0.362598
GO:0051651	maintenance of location in cell	biological_process	biological regulation	1	1540	1	17286	1	0.0890894	0.362598
GO:0051781	positive regulation of cell division	biological_process	biological regulation	8	1540	51	17286	0.156863	0.0801998	0.362598
GO:0051790	short-chain fatty acid biosynthetic process	biological_process	cellular process	1	1540	1	17286	1	0.0890894	0.362598
GO:0051873	killing by host of symbiont cells	biological_process	multi-organism process	3	1540	11	17286	0.272727	0.0677005	0.362598
GO:0051924	regulation of calcium ion transport	biological_process	biological regulation	6	1540	32	17286	0.1875	0.0603448	0.362598
GO:0051926	negative regulation of calcium ion transport	biological_process	biological regulation	4	1540	17	17286	0.235294	0.0584193	0.362598
GO:0051935	glutamate reuptake	biological_process	biological regulation	1	1540	1	17286	1	0.0890894	0.362598
GO:0051965	positive regulation of synapse assembly	biological_process	biological regulation	10	1540	64	17286	0.15625	0.055657	0.362598
GO:0051966	regulation of synaptic transmission, glutamatergic	biological_process	biological regulation	6	1540	32	17286	0.1875	0.0603448	0.362598
GO:0055002	striated muscle cell development	biological_process	developmental process	1	1540	1	17286	1	0.0890894	0.362598
GO:0055074	calcium ion homeostasis	biological_process	biological regulation	6	1540	31	17286	0.193548	0.0528491	0.362598
GO:0060041	retina development in camera-type eye	biological_process	developmental process	11	1540	75	17286	0.146667	0.0676143	0.362598
GO:0060232	delamination	biological_process	biological adhesion	1	1540	1	17286	1	0.0890894	0.362598
GO:0060234	neuroblast delamination	biological_process	biological adhesion	1	1540	1	17286	1	0.0890894	0.362598
GO:0060243	negative regulation of cell growth involved in contact inhibition	biological_process	biological regulation	1	1540	1	17286	1	0.0890894	0.362598
GO:0060252	positive regulation of glial cell proliferation	biological_process	biological regulation	4	1540	17	17286	0.235294	0.0584193	0.362598
GO:0060267	positive regulation of respiratory burst	biological_process	biological regulation	2	1540	5	17286	0.4	0.0661247	0.362598
GO:0060348	bone development	biological_process	developmental process	10	1540	65	17286	0.153846	0.0607621	0.362598
GO:0060353	regulation of cell adhesion molecule production	biological_process	biological regulation	1	1540	1	17286	1	0.0890894	0.362598
GO:0060404	axonemal microtubule depolymerization	biological_process	cellular component organization or biogenesis	1	1540	1	17286	1	0.0890894	0.362598
GO:0060442	branching involved in prostate gland morphogenesis	biological_process	developmental process	2	1540	5	17286	0.4	0.0661247	0.362598
GO:0060461	right lung morphogenesis	biological_process	developmental process	1	1540	1	17286	1	0.0890894	0.362598
GO:0060512	prostate gland morphogenesis	biological_process	developmental process	2	1540	5	17286	0.4	0.0661247	0.362598
GO:0060517	epithelial cell proliferation involved in prostatic bud elongation	biological_process	cell proliferation	1	1540	1	17286	1	0.0890894	0.362598
GO:0060550	positive regulation of fructose 1,6-bisphosphate 1-phosphatase activity	biological_process	cellular process	1	1540	1	17286	1	0.0890894	0.362598
GO:0060552	positive regulation of fructose 1,6-bisphosphate metabolic process	biological_process	cellular process	1	1540	1	17286	1	0.0890894	0.362598
GO:0060577	pulmonary vein morphogenesis	biological_process	developmental process	1	1540	1	17286	1	0.0890894	0.362598
GO:0060601	lateral sprouting from an epithelium	biological_process	developmental process	1	1540	1	17286	1	0.0890894	0.362598
GO:0060664	epithelial cell proliferation involved in salivary gland morphogenesis	biological_process	cell proliferation	2	1540	5	17286	0.4	0.0661247	0.362598
GO:0060697	positive regulation of phospholipid catabolic process	biological_process	biological regulation	1	1540	1	17286	1	0.0890894	0.362598
GO:0060753	regulation of mast cell chemotaxis	biological_process	biological regulation	1	1540	1	17286	1	0.0890894	0.362598
GO:0060784	regulation of cell proliferation involved in tissue homeostasis	biological_process	biological regulation	1	1540	1	17286	1	0.0890894	0.362598
GO:0060806	negative regulation of cell differentiation involved in embryonic placenta development	biological_process	biological regulation	1	1540	1	17286	1	0.0890894	0.362598
GO:0060807	regulation of transcription from RNA polymerase II promoter involved in definitive endodermal cell fate specification	biological_process	biological regulation	1	1540	1	17286	1	0.0890894	0.362598
GO:0060838	lymphatic endothelial cell fate commitment	biological_process	cellular process	1	1540	1	17286	1	0.0890894	0.362598
GO:0060887	limb epidermis development	biological_process	developmental process	1	1540	1	17286	1	0.0890894	0.362598
GO:0061036	positive regulation of cartilage development	biological_process	biological regulation	4	1540	19	17286	0.210526	0.0826819	0.362598
GO:0061046	regulation of branching involved in lung morphogenesis	biological_process	biological regulation	1	1540	1	17286	1	0.0890894	0.362598
GO:0061085	regulation of histone H3-K27 methylation	biological_process	biological regulation	1	1540	1	17286	1	0.0890894	0.362598
GO:0061108	seminal vesicle epithelium development	biological_process	multicellular organismal process	1	1540	1	17286	1	0.0890894	0.362598
GO:0061339	establishment or maintenance of monopolar cell polarity	biological_process	cellular process	1	1540	1	17286	1	0.0890894	0.362598
GO:0061343	cell adhesion involved in heart morphogenesis	biological_process	multicellular organismal process	1	1540	1	17286	1	0.0890894	0.362598
GO:0061346	planar cell polarity pathway involved in heart morphogenesis	biological_process	biological regulation	1	1540	1	17286	1	0.0890894	0.362598
GO:0061476	response to anticoagulant	biological_process	response to stimulus	1	1540	1	17286	1	0.0890894	0.362598
GO:0061514	interleukin-34-mediated signaling pathway	biological_process	biological regulation	1	1540	1	17286	1	0.0890894	0.362598
GO:0061526	acetylcholine secretion	biological_process	biological regulation	1	1540	1	17286	1	0.0890894	0.362598
GO:0061756	leukocyte adhesion to vascular endothelial cell	biological_process	biological adhesion	1	1540	1	17286	1	0.0890894	0.362598
GO:0061888	regulation of astrocyte activation	biological_process	biological regulation	1	1540	1	17286	1	0.0890894	0.362598
GO:0070091	glucagon secretion	biological_process	biological regulation	1	1540	1	17286	1	0.0890894	0.362598
GO:0070106	interleukin-27-mediated signaling pathway	biological_process	biological regulation	3	1540	12	17286	0.25	0.0844863	0.362598
GO:0070200	establishment of protein localization to telomere	biological_process	localization	2	1540	5	17286	0.4	0.0661247	0.362598
GO:0070255	regulation of mucus secretion	biological_process	biological regulation	1	1540	1	17286	1	0.0890894	0.362598
GO:0070269	pyroptosis	biological_process	cellular process	3	1540	11	17286	0.272727	0.0677005	0.362598
GO:0070367	negative regulation of hepatocyte differentiation	biological_process	developmental process	1	1540	1	17286	1	0.0890894	0.362598
GO:0070462	plus-end specific microtubule depolymerization	biological_process	cellular component organization or biogenesis	1	1540	1	17286	1	0.0890894	0.362598
GO:0070486	leukocyte aggregation	biological_process	biological adhesion	1	1540	1	17286	1	0.0890894	0.362598
GO:0070561	vitamin D receptor signaling pathway	biological_process	biological regulation	2	1540	5	17286	0.4	0.0661247	0.362598
GO:0070588	calcium ion transmembrane transport	biological_process	localization	18	1540	134	17286	0.134328	0.0512968	0.362598
GO:0070661	leukocyte proliferation	biological_process	cell proliferation	1	1540	1	17286	1	0.0890894	0.362598
GO:0070723	response to cholesterol	biological_process	response to stimulus	3	1540	10	17286	0.3	0.0526254	0.362598
GO:0070757	interleukin-35-mediated signaling pathway	biological_process	biological regulation	3	1540	11	17286	0.272727	0.0677005	0.362598
GO:0070963	positive regulation of neutrophil mediated killing of gram-negative bacterium	biological_process	biological regulation	1	1540	1	17286	1	0.0890894	0.362598
GO:0071139	resolution of recombination intermediates	biological_process	metabolic process	1	1540	1	17286	1	0.0890894	0.362598
GO:0071206	establishment of protein localization to juxtaparanode region of axon	biological_process	localization	1	1540	1	17286	1	0.0890894	0.362598
GO:0071276	cellular response to cadmium ion	biological_process	cellular process	7	1540	38	17286	0.184211	0.0480654	0.362598
GO:0071294	cellular response to zinc ion	biological_process	cellular process	5	1540	24	17286	0.208333	0.056877	0.362598
GO:0071312	cellular response to alkaloid	biological_process	cellular process	3	1540	10	17286	0.3	0.0526254	0.362598
GO:0071351	cellular response to interleukin-18	biological_process	cellular process	1	1540	1	17286	1	0.0890894	0.362598
GO:0071354	cellular response to interleukin-6	biological_process	cellular process	4	1540	19	17286	0.210526	0.0826819	0.362598
GO:0071459	protein localization to chromosome, centromeric region	biological_process	localization	2	1540	5	17286	0.4	0.0661247	0.362598
GO:0071467	cellular response to pH	biological_process	cellular process	3	1540	10	17286	0.3	0.0526254	0.362598
GO:0071559	response to transforming growth factor beta	biological_process	response to stimulus	3	1540	11	17286	0.272727	0.0677005	0.362598
GO:0071560	cellular response to transforming growth factor beta stimulus	biological_process	cellular process	10	1540	64	17286	0.15625	0.055657	0.362598
GO:0071615	oxidative deethylation	biological_process	metabolic process	1	1540	1	17286	1	0.0890894	0.362598
GO:0071621	granulocyte chemotaxis	biological_process	cellular process	2	1540	5	17286	0.4	0.0661247	0.362598
GO:0071678	olfactory bulb axon guidance	biological_process	cellular component organization or biogenesis	1	1540	1	17286	1	0.0890894	0.362598
GO:0071718	sodium-independent icosanoid transport	biological_process	localization	1	1540	1	17286	1	0.0890894	0.362598
GO:0071731	response to nitric oxide	biological_process	response to stimulus	2	1540	5	17286	0.4	0.0661247	0.362598
GO:0071830	triglyceride-rich lipoprotein particle clearance	biological_process	biological regulation	1	1540	1	17286	1	0.0890894	0.362598
GO:0071831	intermediate-density lipoprotein particle clearance	biological_process	biological regulation	1	1540	1	17286	1	0.0890894	0.362598
GO:0072173	metanephric tubule morphogenesis	biological_process	developmental process	1	1540	1	17286	1	0.0890894	0.362598
GO:0072272	proximal/distal pattern formation involved in metanephric nephron development	biological_process	developmental process	1	1540	1	17286	1	0.0890894	0.362598
GO:0072428	signal transduction involved in intra-S DNA damage checkpoint	biological_process	cellular process	1	1540	1	17286	1	0.0890894	0.362598
GO:0072599	establishment of protein localization to endoplasmic reticulum	biological_process	localization	1	1540	1	17286	1	0.0890894	0.362598
GO:0072616	interleukin-18 secretion	biological_process	cellular process	1	1540	1	17286	1	0.0890894	0.362598
GO:0072665	protein localization to vacuole	biological_process	localization	1	1540	1	17286	1	0.0890894	0.362598
GO:0080058	protein deglutathionylation	biological_process	cellular process	1	1540	1	17286	1	0.0890894	0.362598
GO:0086002	cardiac muscle cell action potential involved in contraction	biological_process	biological regulation	4	1540	17	17286	0.235294	0.0584193	0.362598
GO:0086009	membrane repolarization	biological_process	biological regulation	3	1540	12	17286	0.25	0.0844863	0.362598
GO:0086103	G protein-coupled receptor signaling pathway involved in heart process	biological_process	biological regulation	1	1540	1	17286	1	0.0890894	0.362598
GO:0090074	negative regulation of protein homodimerization activity	biological_process	biological regulation	1	1540	1	17286	1	0.0890894	0.362598
GO:0090195	chemokine secretion	biological_process	cellular process	1	1540	1	17286	1	0.0890894	0.362598
GO:0090198	negative regulation of chemokine secretion	biological_process	cellular process	1	1540	1	17286	1	0.0890894	0.362598
GO:0090280	positive regulation of calcium ion import	biological_process	localization	4	1540	17	17286	0.235294	0.0584193	0.362598
GO:0090329	regulation of DNA-dependent DNA replication	biological_process	biological regulation	1	1540	1	17286	1	0.0890894	0.362598
GO:0090331	negative regulation of platelet aggregation	biological_process	biological adhesion	3	1540	12	17286	0.25	0.0844863	0.362598
GO:0097090	presynaptic membrane organization	biological_process	cellular process	1	1540	1	17286	1	0.0890894	0.362598
GO:0097106	postsynaptic density organization	biological_process	cellular component organization or biogenesis	1	1540	1	17286	1	0.0890894	0.362598
GO:0097380	dorsal spinal cord interneuron anterior axon guidance	biological_process	cellular component organization or biogenesis	1	1540	1	17286	1	0.0890894	0.362598
GO:0097484	dendrite extension	biological_process	cellular process	3	1540	12	17286	0.25	0.0844863	0.362598
GO:0097497	blood vessel endothelial cell delamination	biological_process	biological regulation	1	1540	1	17286	1	0.0890894	0.362598
GO:0098609	cell-cell adhesion	biological_process	biological adhesion	23	1540	179	17286	0.128492	0.0473686	0.362598
GO:0099525	presynaptic dense core vesicle exocytosis	biological_process	cellular process	2	1540	5	17286	0.4	0.0661247	0.362598
GO:0099555	trans-synaptic signaling by nitric oxide, modulating synaptic transmission	biological_process	biological regulation	1	1540	1	17286	1	0.0890894	0.362598
GO:0099606	microtubule plus-end directed mitotic chromosome migration	biological_process	cellular component organization or biogenesis	1	1540	1	17286	1	0.0890894	0.362598
GO:0099607	lateral attachment of mitotic spindle microtubules to kinetochore	biological_process	localization	1	1540	1	17286	1	0.0890894	0.362598
GO:0099703	induction of synaptic vesicle exocytosis by positive regulation of presynaptic cytosolic calcium ion concentration	biological_process	cellular process	2	1540	5	17286	0.4	0.0661247	0.362598
GO:0120042	negative regulation of macrophage proliferation	biological_process	biological regulation	1	1540	1	17286	1	0.0890894	0.362598
GO:1900125	regulation of hyaluronan biosynthetic process	biological_process	biological regulation	1	1540	1	17286	1	0.0890894	0.362598
GO:1900280	negative regulation of CD4-positive, alpha-beta T cell costimulation	biological_process	biological adhesion	1	1540	1	17286	1	0.0890894	0.362598
GO:1900745	positive regulation of p38MAPK cascade	biological_process	biological regulation	5	1540	27	17286	0.185185	0.0868477	0.362598
GO:1901074	regulation of engulfment of apoptotic cell	biological_process	cellular component organization or biogenesis	1	1540	1	17286	1	0.0890894	0.362598
GO:1901203	positive regulation of extracellular matrix assembly	biological_process	biological regulation	2	1540	5	17286	0.4	0.0661247	0.362598
GO:1901398	regulation of transforming growth factor beta3 activation	biological_process	multicellular organismal process	1	1540	1	17286	1	0.0890894	0.362598
GO:1901533	negative regulation of hematopoietic progenitor cell differentiation	biological_process	cellular process	1	1540	1	17286	1	0.0890894	0.362598
GO:1901624	negative regulation of lymphocyte chemotaxis	biological_process	biological regulation	1	1540	1	17286	1	0.0890894	0.362598
GO:1901627	negative regulation of postsynaptic membrane organization	biological_process	biological regulation	1	1540	1	17286	1	0.0890894	0.362598
GO:1901676	positive regulation of histone H3-K27 acetylation	biological_process	biological regulation	1	1540	1	17286	1	0.0890894	0.362598
GO:1901696	cannabinoid biosynthetic process	biological_process	metabolic process	1	1540	1	17286	1	0.0890894	0.362598
GO:1901810	beta-carotene metabolic process	biological_process	cellular process	1	1540	1	17286	1	0.0890894	0.362598
GO:1901827	zeaxanthin biosynthetic process	biological_process	cellular process	1	1540	1	17286	1	0.0890894	0.362598
GO:1902042	negative regulation of extrinsic apoptotic signaling pathway via death domain receptors	biological_process	biological regulation	7	1540	43	17286	0.162791	0.0838237	0.362598
GO:1902159	regulation of cyclic nucleotide-gated ion channel activity	biological_process	biological regulation	1	1540	1	17286	1	0.0890894	0.362598
GO:1902178	fibroblast growth factor receptor apoptotic signaling pathway	biological_process	biological regulation	1	1540	1	17286	1	0.0890894	0.362598
GO:1902426	deactivation of mitotic spindle assembly checkpoint	biological_process	cellular component organization or biogenesis	1	1540	1	17286	1	0.0890894	0.362598
GO:1902480	protein localization to mitotic spindle	biological_process	localization	1	1540	1	17286	1	0.0890894	0.362598
GO:1902563	regulation of neutrophil activation	biological_process	biological regulation	1	1540	1	17286	1	0.0890894	0.362598
GO:1902618	cellular response to fluoride	biological_process	cellular process	1	1540	1	17286	1	0.0890894	0.362598
GO:1902623	negative regulation of neutrophil migration	biological_process	biological regulation	1	1540	1	17286	1	0.0890894	0.362598
GO:1902715	positive regulation of interferon-gamma secretion	biological_process	biological regulation	3	1540	11	17286	0.272727	0.0677005	0.362598
GO:1902914	regulation of protein polyubiquitination	biological_process	biological regulation	1	1540	1	17286	1	0.0890894	0.362598
GO:1902915	negative regulation of protein polyubiquitination	biological_process	biological regulation	1	1540	1	17286	1	0.0890894	0.362598
GO:1902939	negative regulation of intracellular calcium activated chloride channel activity	biological_process	biological regulation	1	1540	1	17286	1	0.0890894	0.362598
GO:1902975	mitotic DNA replication initiation	biological_process	cellular process	2	1540	5	17286	0.4	0.0661247	0.362598
GO:1902977	mitotic DNA replication preinitiation complex assembly	biological_process	cellular component organization or biogenesis	1	1540	1	17286	1	0.0890894	0.362598
GO:1902983	DNA strand elongation involved in mitotic DNA replication	biological_process	cellular process	1	1540	1	17286	1	0.0890894	0.362598
GO:1902999	negative regulation of phospholipid efflux	biological_process	biological regulation	1	1540	1	17286	1	0.0890894	0.362598
GO:1903001	negative regulation of lipid transport across blood brain barrier	biological_process	biological regulation	1	1540	1	17286	1	0.0890894	0.362598
GO:1903002	positive regulation of lipid transport across blood brain barrier	biological_process	biological regulation	1	1540	1	17286	1	0.0890894	0.362598
GO:1903096	protein localization to meiotic spindle midzone	biological_process	localization	1	1540	1	17286	1	0.0890894	0.362598
GO:1903403	negative regulation of renal phosphate excretion	biological_process	biological regulation	1	1540	1	17286	1	0.0890894	0.362598
GO:1903416	response to glycoside	biological_process	response to stimulus	2	1540	5	17286	0.4	0.0661247	0.362598
GO:1903429	regulation of cell maturation	biological_process	biological regulation	1	1540	1	17286	1	0.0890894	0.362598
GO:1903431	positive regulation of cell maturation	biological_process	biological regulation	1	1540	1	17286	1	0.0890894	0.362598
GO:1903442	response to lipoic acid	biological_process	response to stimulus	1	1540	1	17286	1	0.0890894	0.362598
GO:1903452	positive regulation of G1 to G0 transition	biological_process	biological regulation	1	1540	1	17286	1	0.0890894	0.362598
GO:1903494	response to dehydroepiandrosterone	biological_process	response to stimulus	1	1540	1	17286	1	0.0890894	0.362598
GO:1903496	response to 11-deoxycorticosterone	biological_process	response to stimulus	1	1540	1	17286	1	0.0890894	0.362598
GO:1903556	negative regulation of tumor necrosis factor superfamily cytokine production	biological_process	biological regulation	1	1540	1	17286	1	0.0890894	0.362598
GO:1903620	positive regulation of transdifferentiation	biological_process	biological regulation	1	1540	1	17286	1	0.0890894	0.362598
GO:1903661	positive regulation of complement-dependent cytotoxicity	biological_process	biological regulation	1	1540	1	17286	1	0.0890894	0.362598
GO:1903704	negative regulation of production of siRNA involved in RNA interference	biological_process	biological regulation	1	1540	1	17286	1	0.0890894	0.362598
GO:1903713	asparagine transmembrane transport	biological_process	localization	1	1540	1	17286	1	0.0890894	0.362598
GO:1903759	signal transduction involved in regulation of aerobic respiration	biological_process	cellular process	1	1540	1	17286	1	0.0890894	0.362598
GO:1903900	regulation of viral life cycle	biological_process	biological regulation	1	1540	1	17286	1	0.0890894	0.362598
GO:1903901	negative regulation of viral life cycle	biological_process	biological regulation	1	1540	1	17286	1	0.0890894	0.362598
GO:1903904	negative regulation of establishment of T cell polarity	biological_process	biological regulation	1	1540	1	17286	1	0.0890894	0.362598
GO:1903926	cellular response to bisphenol A	biological_process	cellular process	1	1540	1	17286	1	0.0890894	0.362598
GO:1903935	response to sodium arsenite	biological_process	response to stimulus	1	1540	1	17286	1	0.0890894	0.362598
GO:1903937	response to acrylamide	biological_process	response to stimulus	1	1540	1	17286	1	0.0890894	0.362598
GO:1904026	regulation of collagen fibril organization	biological_process	biological regulation	1	1540	1	17286	1	0.0890894	0.362598
GO:1904039	negative regulation of ferrous iron export	biological_process	localization	1	1540	1	17286	1	0.0890894	0.362598
GO:1904156	DN3 thymocyte differentiation	biological_process	cellular process	1	1540	1	17286	1	0.0890894	0.362598
GO:1904255	negative regulation of iron channel activity	biological_process	localization	1	1540	1	17286	1	0.0890894	0.362598
GO:1904270	pyroptosome complex assembly	biological_process	cellular component organization or biogenesis	1	1540	1	17286	1	0.0890894	0.362598
GO:1904328	regulation of myofibroblast contraction	biological_process	biological regulation	1	1540	1	17286	1	0.0890894	0.362598
GO:1904400	response to Thyroid stimulating hormone	biological_process	response to stimulus	1	1540	1	17286	1	0.0890894	0.362598
GO:1904440	positive regulation of ferrous iron import across plasma membrane	biological_process	biological regulation	1	1540	1	17286	1	0.0890894	0.362598
GO:1904479	negative regulation of intestinal absorption	biological_process	multicellular organismal process	1	1540	1	17286	1	0.0890894	0.362598
GO:1904557	L-alanine transmembrane transport	biological_process	localization	1	1540	1	17286	1	0.0890894	0.362598
GO:1904616	regulation of actin binding	biological_process	biological regulation	1	1540	1	17286	1	0.0890894	0.362598
GO:1904754	positive regulation of vascular associated smooth muscle cell migration	biological_process	biological regulation	4	1540	19	17286	0.210526	0.0826819	0.362598
GO:1904772	response to tetrachloromethane	biological_process	response to stimulus	1	1540	1	17286	1	0.0890894	0.362598
GO:1904800	negative regulation of neuron remodeling	biological_process	biological regulation	1	1540	1	17286	1	0.0890894	0.362598
GO:1904842	response to nitroglycerin	biological_process	response to stimulus	1	1540	1	17286	1	0.0890894	0.362598
GO:1904893	negative regulation of STAT cascade	biological_process	biological regulation	1	1540	1	17286	1	0.0890894	0.362598
GO:1904899	positive regulation of hepatic stellate cell proliferation	biological_process	biological regulation	1	1540	1	17286	1	0.0890894	0.362598
GO:1904994	regulation of leukocyte adhesion to vascular endothelial cell	biological_process	biological regulation	1	1540	1	17286	1	0.0890894	0.362598
GO:1905039	carboxylic acid transmembrane transport	biological_process	localization	1	1540	1	17286	1	0.0890894	0.362598
GO:1905116	positive regulation of lateral attachment of mitotic spindle microtubules to kinetochore	biological_process	biological regulation	1	1540	1	17286	1	0.0890894	0.362598
GO:1905174	regulation of vascular smooth muscle cell dedifferentiation	biological_process	biological regulation	1	1540	1	17286	1	0.0890894	0.362598
GO:1905217	response to astaxanthin	biological_process	response to stimulus	1	1540	1	17286	1	0.0890894	0.362598
GO:1905222	atrioventricular canal morphogenesis	biological_process	developmental process	1	1540	1	17286	1	0.0890894	0.362598
GO:1905225	response to thyrotropin-releasing hormone	biological_process	response to stimulus	1	1540	1	17286	1	0.0890894	0.362598
GO:1905246	negative regulation of aspartic-type peptidase activity	biological_process	biological regulation	1	1540	1	17286	1	0.0890894	0.362598
GO:1905267	endonucleolytic cleavage involved in tRNA processing	biological_process	cellular process	1	1540	1	17286	1	0.0890894	0.362598
GO:1905310	regulation of cardiac neural crest cell migration involved in outflow tract morphogenesis	biological_process	biological regulation	1	1540	1	17286	1	0.0890894	0.362598
GO:1905341	negative regulation of protein localization to kinetochore	biological_process	localization	1	1540	1	17286	1	0.0890894	0.362598
GO:1905377	response to D-galactose	biological_process	response to stimulus	1	1540	1	17286	1	0.0890894	0.362598
GO:1905399	regulation of activated CD4-positive, alpha-beta T cell apoptotic process	biological_process	biological regulation	1	1540	1	17286	1	0.0890894	0.362598
GO:1905404	positive regulation of activated CD8-positive, alpha-beta T cell apoptotic process	biological_process	biological regulation	1	1540	1	17286	1	0.0890894	0.362598
GO:1905526	regulation of Golgi lumen acidification	biological_process	regulation of biological process	1	1540	1	17286	1	0.0890894	0.362598
GO:1905855	positive regulation of heparan sulfate binding	biological_process	biological regulation	1	1540	1	17286	1	0.0890894	0.362598
GO:1905860	positive regulation of heparan sulfate proteoglycan binding	biological_process	biological regulation	1	1540	1	17286	1	0.0890894	0.362598
GO:1905863	invadopodium organization	biological_process	cellular component organization or biogenesis	1	1540	1	17286	1	0.0890894	0.362598
GO:1905872	negative regulation of protein localization to cell leading edge	biological_process	biological regulation	1	1540	1	17286	1	0.0890894	0.362598
GO:1905890	regulation of cellular response to very-low-density lipoprotein particle stimulus	biological_process	biological regulation	1	1540	1	17286	1	0.0890894	0.362598
GO:1990009	retinal cell apoptotic process	biological_process	cellular process	1	1540	1	17286	1	0.0890894	0.362598
GO:1990134	epithelial cell apoptotic process involved in palatal shelf morphogenesis	biological_process	cellular process	1	1540	1	17286	1	0.0890894	0.362598
GO:1990264	peptidyl-tyrosine dephosphorylation involved in inactivation of protein kinase activity	biological_process	biological regulation	4	1540	17	17286	0.235294	0.0584193	0.362598
GO:1990268	response to gold nanoparticle	biological_process	response to stimulus	1	1540	1	17286	1	0.0890894	0.362598
GO:1990511	piRNA biosynthetic process	biological_process	cellular process	2	1540	5	17286	0.4	0.0661247	0.362598
GO:1990539	fructose import across plasma membrane	biological_process	localization	1	1540	1	17286	1	0.0890894	0.362598
GO:1990654	sebum secreting cell proliferation	biological_process	cell proliferation	1	1540	1	17286	1	0.0890894	0.362598
GO:1990771	clathrin-dependent extracellular exosome endocytosis	biological_process	localization	1	1540	1	17286	1	0.0890894	0.362598
GO:2000043	regulation of cardiac cell fate specification	biological_process	biological regulation	1	1540	1	17286	1	0.0890894	0.362598
GO:2000105	positive regulation of DNA-dependent DNA replication	biological_process	cellular process	1	1540	1	17286	1	0.0890894	0.362598
GO:2000108	positive regulation of leukocyte apoptotic process	biological_process	biological regulation	1	1540	1	17286	1	0.0890894	0.362598
GO:2000136	regulation of cell proliferation involved in heart morphogenesis	biological_process	biological regulation	1	1540	1	17286	1	0.0890894	0.362598
GO:2000173	negative regulation of branching morphogenesis of a nerve	biological_process	biological regulation	1	1540	1	17286	1	0.0890894	0.362598
GO:2000179	positive regulation of neural precursor cell proliferation	biological_process	biological regulation	5	1540	23	17286	0.217391	0.0484484	0.362598
GO:2000193	positive regulation of fatty acid transport	biological_process	localization	1	1540	1	17286	1	0.0890894	0.362598
GO:2000408	negative regulation of T cell extravasation	biological_process	biological regulation	1	1540	1	17286	1	0.0890894	0.362598
GO:2000415	positive regulation of fibronectin-dependent thymocyte migration	biological_process	biological regulation	1	1540	1	17286	1	0.0890894	0.362598
GO:2000431	regulation of cytokinesis, actomyosin contractile ring assembly	biological_process	cellular component organization or biogenesis	1	1540	1	17286	1	0.0890894	0.362598
GO:2000451	positive regulation of CD8-positive, alpha-beta T cell extravasation	biological_process	biological regulation	1	1540	1	17286	1	0.0890894	0.362598
GO:2000464	positive regulation of astrocyte chemotaxis	biological_process	biological regulation	1	1540	1	17286	1	0.0890894	0.362598
GO:2000509	negative regulation of dendritic cell chemotaxis	biological_process	response to stimulus	1	1540	1	17286	1	0.0890894	0.362598
GO:2000522	positive regulation of immunological synapse formation	biological_process	positive regulation of biological process	1	1540	1	17286	1	0.0890894	0.362598
GO:2000526	positive regulation of glycoprotein biosynthetic process involved in immunological synapse formation	biological_process	positive regulation of biological process	1	1540	1	17286	1	0.0890894	0.362598
GO:2000541	positive regulation of protein geranylgeranylation	biological_process	biological regulation	1	1540	1	17286	1	0.0890894	0.362598
GO:2000545	negative regulation of endothelial cell chemotaxis to fibroblast growth factor	biological_process	biological regulation	1	1540	1	17286	1	0.0890894	0.362598
GO:2000547	regulation of dendritic cell dendrite assembly	biological_process	cellular process	1	1540	1	17286	1	0.0890894	0.362598
GO:2000549	positive regulation of dendritic cell dendrite assembly	biological_process	biological regulation	1	1540	1	17286	1	0.0890894	0.362598
GO:2000552	negative regulation of T-helper 2 cell cytokine production	biological_process	biological regulation	2	1540	5	17286	0.4	0.0661247	0.362598
GO:2000570	positive regulation of T-helper 2 cell activation	biological_process	biological adhesion	1	1540	1	17286	1	0.0890894	0.362598
GO:2000607	negative regulation of cell proliferation involved in mesonephros development	biological_process	cellular process	1	1540	1	17286	1	0.0890894	0.362598
GO:2000648	positive regulation of stem cell proliferation	biological_process	biological regulation	3	1540	12	17286	0.25	0.0844863	0.362598
GO:2000683	regulation of cellular response to X-ray	biological_process	response to stimulus	1	1540	1	17286	1	0.0890894	0.362598
GO:2000697	negative regulation of epithelial cell differentiation involved in kidney development	biological_process	biological regulation	1	1540	1	17286	1	0.0890894	0.362598
GO:2000703	negative regulation of fibroblast growth factor receptor signaling pathway involved in ureteric bud formation	biological_process	cellular process	1	1540	1	17286	1	0.0890894	0.362598
GO:2000734	negative regulation of glial cell-derived neurotrophic factor receptor signaling pathway involved in ureteric bud formation	biological_process	cellular process	1	1540	1	17286	1	0.0890894	0.362598
GO:2000751	histone H3-T3 phosphorylation involved in chromosome passenger complex localization to kinetochore	biological_process	cellular component organization or biogenesis	1	1540	1	17286	1	0.0890894	0.362598
GO:2000778	positive regulation of interleukin-6 secretion	biological_process	biological regulation	7	1540	41	17286	0.170732	0.0680809	0.362598
GO:2000793	cell proliferation involved in heart valve development	biological_process	developmental process	1	1540	1	17286	1	0.0890894	0.362598
GO:2000794	regulation of epithelial cell proliferation involved in lung morphogenesis	biological_process	biological regulation	1	1540	1	17286	1	0.0890894	0.362598
GO:2000802	positive regulation of endocardial cushion to mesenchymal transition involved in heart valve formation	biological_process	cellular process	1	1540	1	17286	1	0.0890894	0.362598
GO:2000836	positive regulation of androgen secretion	biological_process	biological regulation	1	1540	1	17286	1	0.0890894	0.362598
GO:2000872	positive regulation of progesterone secretion	biological_process	biological regulation	1	1540	1	17286	1	0.0890894	0.362598
GO:2001185	regulation of CD8-positive, alpha-beta T cell activation	biological_process	biological regulation	1	1540	1	17286	1	0.0890894	0.362598
GO:2001206	positive regulation of osteoclast development	biological_process	biological regulation	2	1540	5	17286	0.4	0.0661247	0.362598
GO:0000738	DNA catabolic process, exonucleolytic	biological_process	cellular process	2	1540	6	17286	0.333333	0.0934431	0.362792
GO:0002318	myeloid progenitor cell differentiation	biological_process	cellular process	2	1540	6	17286	0.333333	0.0934431	0.362792
GO:0002322	B cell proliferation involved in immune response	biological_process	cell proliferation	2	1540	6	17286	0.333333	0.0934431	0.362792
GO:0002385	mucosal immune response	biological_process	immune system process	2	1540	6	17286	0.333333	0.0934431	0.362792
GO:0002685	regulation of leukocyte migration	biological_process	biological regulation	2	1540	6	17286	0.333333	0.0934431	0.362792
GO:0002725	negative regulation of T cell cytokine production	biological_process	immune system process	2	1540	6	17286	0.333333	0.0934431	0.362792
GO:0002768	immune response-regulating cell surface receptor signaling pathway	biological_process	regulation of biological process	2	1540	6	17286	0.333333	0.0934431	0.362792
GO:0006547	histidine metabolic process	biological_process	cellular process	2	1540	6	17286	0.333333	0.0934431	0.362792
GO:0006682	galactosylceramide biosynthetic process	biological_process	cellular process	2	1540	6	17286	0.333333	0.0934431	0.362792
GO:0006710	androgen catabolic process	biological_process	biological regulation	2	1540	6	17286	0.333333	0.0934431	0.362792
GO:0006875	cellular metal ion homeostasis	biological_process	biological regulation	2	1540	6	17286	0.333333	0.0934431	0.362792
GO:0008211	glucocorticoid metabolic process	biological_process	biological regulation	2	1540	6	17286	0.333333	0.0934431	0.362792
GO:0010571	positive regulation of nuclear cell cycle DNA replication	biological_process	biological regulation	2	1540	6	17286	0.333333	0.0934431	0.362792
GO:0018119	peptidyl-cysteine S-nitrosylation	biological_process	cellular process	2	1540	6	17286	0.333333	0.0934431	0.362792
GO:0019800	peptide cross-linking via chondroitin 4-sulfate glycosaminoglycan	biological_process	cellular process	2	1540	6	17286	0.333333	0.0934431	0.362792
GO:0021637	trigeminal nerve structural organization	biological_process	multicellular organismal process	2	1540	6	17286	0.333333	0.0934431	0.362792
GO:0022029	telencephalon cell migration	biological_process	cellular process	2	1540	6	17286	0.333333	0.0934431	0.362792
GO:0031508	pericentric heterochromatin assembly	biological_process	cellular component organization or biogenesis	2	1540	6	17286	0.333333	0.0934431	0.362792
GO:0031536	positive regulation of exit from mitosis	biological_process	cellular component organization or biogenesis	2	1540	6	17286	0.333333	0.0934431	0.362792
GO:0031547	brain-derived neurotrophic factor receptor signaling pathway	biological_process	biological regulation	2	1540	6	17286	0.333333	0.0934431	0.362792
GO:0032388	positive regulation of intracellular transport	biological_process	biological regulation	2	1540	6	17286	0.333333	0.0934431	0.362792
GO:0032649	regulation of interferon-gamma production	biological_process	multicellular organismal process	2	1540	6	17286	0.333333	0.0934431	0.362792
GO:0032815	negative regulation of natural killer cell activation	biological_process	biological regulation	2	1540	6	17286	0.333333	0.0934431	0.362792
GO:0034105	positive regulation of tissue remodeling	biological_process	biological regulation	2	1540	6	17286	0.333333	0.0934431	0.362792
GO:0034447	very-low-density lipoprotein particle clearance	biological_process	biological regulation	2	1540	6	17286	0.333333	0.0934431	0.362792
GO:0034698	response to gonadotropin	biological_process	response to stimulus	2	1540	6	17286	0.333333	0.0934431	0.362792
GO:0036486	ventral trunk neural crest cell migration	biological_process	locomotion	2	1540	6	17286	0.333333	0.0934431	0.362792
GO:0042158	lipoprotein biosynthetic process	biological_process	cellular process	2	1540	6	17286	0.333333	0.0934431	0.362792
GO:0043372	positive regulation of CD4-positive, alpha-beta T cell differentiation	biological_process	biological adhesion	2	1540	6	17286	0.333333	0.0934431	0.362792
GO:0043615	astrocyte cell migration	biological_process	cellular process	2	1540	6	17286	0.333333	0.0934431	0.362792
GO:0044070	regulation of anion transport	biological_process	biological regulation	2	1540	6	17286	0.333333	0.0934431	0.362792
GO:0044770	cell cycle phase transition	biological_process	cellular process	2	1540	6	17286	0.333333	0.0934431	0.362792
GO:0045541	negative regulation of cholesterol biosynthetic process	biological_process	biological regulation	2	1540	6	17286	0.333333	0.0934431	0.362792
GO:0045627	positive regulation of T-helper 1 cell differentiation	biological_process	biological adhesion	2	1540	6	17286	0.333333	0.0934431	0.362792
GO:0045760	positive regulation of action potential	biological_process	biological regulation	2	1540	6	17286	0.333333	0.0934431	0.362792
GO:0045843	negative regulation of striated muscle tissue development	biological_process	multicellular organismal process	2	1540	6	17286	0.333333	0.0934431	0.362792
GO:0046651	lymphocyte proliferation	biological_process	cell proliferation	2	1540	6	17286	0.333333	0.0934431	0.362792
GO:0048541	Peyer's patch development	biological_process	developmental process	2	1540	6	17286	0.333333	0.0934431	0.362792
GO:0051023	regulation of immunoglobulin secretion	biological_process	biological regulation	2	1540	6	17286	0.333333	0.0934431	0.362792
GO:0051969	regulation of transmission of nerve impulse	biological_process	signaling	2	1540	6	17286	0.333333	0.0934431	0.362792
GO:0060351	cartilage development involved in endochondral bone morphogenesis	biological_process	developmental process	2	1540	6	17286	0.333333	0.0934431	0.362792
GO:0060501	positive regulation of epithelial cell proliferation involved in lung morphogenesis	biological_process	biological regulation	2	1540	6	17286	0.333333	0.0934431	0.362792
GO:0061744	motor behavior	biological_process	behavior	2	1540	6	17286	0.333333	0.0934431	0.362792
GO:0070370	cellular heat acclimation	biological_process	cellular process	2	1540	6	17286	0.333333	0.0934431	0.362792
GO:0070995	NADPH oxidation	biological_process	cellular process	2	1540	6	17286	0.333333	0.0934431	0.362792
GO:0071502	cellular response to temperature stimulus	biological_process	response to stimulus	2	1540	6	17286	0.333333	0.0934431	0.362792
GO:0071702	organic substance transport	biological_process	localization	2	1540	6	17286	0.333333	0.0934431	0.362792
GO:0072197	ureter morphogenesis	biological_process	multicellular organismal process	2	1540	6	17286	0.333333	0.0934431	0.362792
GO:0072574	hepatocyte proliferation	biological_process	cell proliferation	2	1540	6	17286	0.333333	0.0934431	0.362792
GO:0090036	regulation of protein kinase C signaling	biological_process	biological regulation	2	1540	6	17286	0.333333	0.0934431	0.362792
GO:0090461	glutamate homeostasis	biological_process	biological regulation	2	1540	6	17286	0.333333	0.0934431	0.362792
GO:0097490	sympathetic neuron projection extension	biological_process	growth	2	1540	6	17286	0.333333	0.0934431	0.362792
GO:0097491	sympathetic neuron projection guidance	biological_process	cellular process	2	1540	6	17286	0.333333	0.0934431	0.362792
GO:0098735	positive regulation of the force of heart contraction	biological_process	biological regulation	2	1540	6	17286	0.333333	0.0934431	0.362792
GO:1900158	negative regulation of bone mineralization involved in bone maturation	biological_process	biological regulation	2	1540	6	17286	0.333333	0.0934431	0.362792
GO:1902285	semaphorin-plexin signaling pathway involved in neuron projection guidance	biological_process	cellular component organization or biogenesis	2	1540	6	17286	0.333333	0.0934431	0.362792
GO:1902751	positive regulation of cell cycle G2/M phase transition	biological_process	biological regulation	2	1540	6	17286	0.333333	0.0934431	0.362792
GO:1902991	regulation of amyloid precursor protein catabolic process	biological_process	biological regulation	2	1540	6	17286	0.333333	0.0934431	0.362792
GO:1903588	negative regulation of blood vessel endothelial cell proliferation involved in sprouting angiogenesis	biological_process	biological regulation	2	1540	6	17286	0.333333	0.0934431	0.362792
GO:2000667	positive regulation of interleukin-13 secretion	biological_process	localization	2	1540	6	17286	0.333333	0.0934431	0.362792
GO:0002063	chondrocyte development	biological_process	cellular process	4	1540	20	17286	0.2	0.0963911	0.37082
GO:0006883	cellular sodium ion homeostasis	biological_process	cellular process	4	1540	20	17286	0.2	0.0963911	0.37082
GO:0006885	regulation of pH	biological_process	biological regulation	4	1540	20	17286	0.2	0.0963911	0.37082
GO:0031290	retinal ganglion cell axon guidance	biological_process	cellular component organization or biogenesis	4	1540	20	17286	0.2	0.0963911	0.37082
GO:0031643	positive regulation of myelination	biological_process	biological regulation	4	1540	20	17286	0.2	0.0963911	0.37082
GO:0035722	interleukin-12-mediated signaling pathway	biological_process	biological regulation	8	1540	53	17286	0.150943	0.0957177	0.37082
GO:0035725	sodium ion transmembrane transport	biological_process	localization	12	1540	89	17286	0.134831	0.0961968	0.37082
GO:0042267	natural killer cell mediated cytotoxicity	biological_process	cell killing	4	1540	20	17286	0.2	0.0963911	0.37082
GO:0042632	cholesterol homeostasis	biological_process	biological regulation	12	1540	89	17286	0.134831	0.0961968	0.37082
GO:0048265	response to pain	biological_process	multicellular organismal process	4	1540	20	17286	0.2	0.0963911	0.37082
GO:1902041	regulation of extrinsic apoptotic signaling pathway via death domain receptors	biological_process	biological regulation	4	1540	20	17286	0.2	0.0963911	0.37082
GO:2000484	positive regulation of interleukin-8 secretion	biological_process	biological regulation	4	1540	20	17286	0.2	0.0963911	0.37082
GO:0010971	positive regulation of G2/M transition of mitotic cell cycle	biological_process	biological regulation	5	1540	28	17286	0.178571	0.098357	0.376663
GO:0045671	negative regulation of osteoclast differentiation	biological_process	regulation of biological process	5	1540	28	17286	0.178571	0.098357	0.376663
GO:0045893	positive regulation of transcription, DNA-templated	biological_process	biological regulation	72	1540	695	17286	0.103597	0.0982104	0.376663
GO:0061436	establishment of skin barrier	biological_process	biological regulation	5	1540	28	17286	0.178571	0.098357	0.376663
GO:0090200	positive regulation of release of cytochrome c from mitochondria	biological_process	cellular component organization or biogenesis	5	1540	28	17286	0.178571	0.098357	0.376663
GO:2001235	positive regulation of apoptotic signaling pathway	biological_process	biological regulation	5	1540	28	17286	0.178571	0.098357	0.376663
GO:1990830	cellular response to leukemia inhibitory factor	biological_process	cellular process	14	1540	108	17286	0.12963	0.0986628	0.377548
GO:0000187	activation of MAPK activity	biological_process	biological regulation	17	1540	137	17286	0.124088	0.101649	0.386786
GO:0001775	cell activation	biological_process	cellular process	3	1540	13	17286	0.230769	0.102837	0.386786
GO:0002687	positive regulation of leukocyte migration	biological_process	biological regulation	3	1540	13	17286	0.230769	0.102837	0.386786
GO:0003198	epithelial to mesenchymal transition involved in endocardial cushion formation	biological_process	cellular process	3	1540	13	17286	0.230769	0.102837	0.386786
GO:0007064	mitotic sister chromatid cohesion	biological_process	cellular component organization or biogenesis	3	1540	13	17286	0.230769	0.102837	0.386786
GO:0007614	short-term memory	biological_process	behavior	3	1540	13	17286	0.230769	0.102837	0.386786
GO:0008228	opsonization	biological_process	immune system process	3	1540	13	17286	0.230769	0.102837	0.386786
GO:0018242	protein O-linked glycosylation via serine	biological_process	cellular process	3	1540	13	17286	0.230769	0.102837	0.386786
GO:0021680	cerebellar Purkinje cell layer development	biological_process	multicellular organismal process	3	1540	13	17286	0.230769	0.102837	0.386786
GO:0030238	male sex determination	biological_process	multicellular organismal process	3	1540	13	17286	0.230769	0.102837	0.386786
GO:0030509	BMP signaling pathway	biological_process	signaling	12	1540	90	17286	0.133333	0.102488	0.386786
GO:0031284	positive regulation of guanylate cyclase activity	biological_process	biological regulation	3	1540	13	17286	0.230769	0.102837	0.386786
GO:0033690	positive regulation of osteoblast proliferation	biological_process	cell proliferation	3	1540	13	17286	0.230769	0.102837	0.386786
GO:0035435	phosphate ion transmembrane transport	biological_process	localization	3	1540	13	17286	0.230769	0.102837	0.386786
GO:0042770	signal transduction in response to DNA damage	biological_process	biological regulation	3	1540	13	17286	0.230769	0.102837	0.386786
GO:0045080	positive regulation of chemokine biosynthetic process	biological_process	biological regulation	3	1540	13	17286	0.230769	0.102837	0.386786
GO:0045730	respiratory burst	biological_process	metabolic process	3	1540	13	17286	0.230769	0.102837	0.386786
GO:0046425	regulation of JAK-STAT cascade	biological_process	biological regulation	3	1540	13	17286	0.230769	0.102837	0.386786
GO:0050871	positive regulation of B cell activation	biological_process	immune system process	3	1540	13	17286	0.230769	0.102837	0.386786
GO:0051260	protein homooligomerization	biological_process	cellular process	15	1540	118	17286	0.127119	0.101894	0.386786
GO:0060334	regulation of interferon-gamma-mediated signaling pathway	biological_process	regulation of biological process	3	1540	13	17286	0.230769	0.102837	0.386786
GO:0060394	negative regulation of pathway-restricted SMAD protein phosphorylation	biological_process	biological regulation	3	1540	13	17286	0.230769	0.102837	0.386786
GO:1902287	semaphorin-plexin signaling pathway involved in axon guidance	biological_process	cellular component organization or biogenesis	3	1540	13	17286	0.230769	0.102837	0.386786
GO:0010212	response to ionizing radiation	biological_process	response to stimulus	8	1540	54	17286	0.148148	0.104072	0.390851
GO:0034446	substrate adhesion-dependent cell spreading	biological_process	biological adhesion	8	1540	54	17286	0.148148	0.104072	0.390851
GO:0016266	O-glycan processing	biological_process	cellular process	9	1540	63	17286	0.142857	0.105008	0.394071
GO:0043065	positive regulation of apoptotic process	biological_process	biological regulation	41	1540	377	17286	0.108753	0.105359	0.395097
GO:0016477	cell migration	biological_process	cellular process	29	1540	256	17286	0.113281	0.106677	0.399022
GO:0048286	lung alveolus development	biological_process	developmental process	6	1540	37	17286	0.162162	0.106722	0.399022
GO:0050718	positive regulation of interleukin-1 beta secretion	biological_process	biological regulation	6	1540	37	17286	0.162162	0.106722	0.399022
GO:1904707	positive regulation of vascular smooth muscle cell proliferation	biological_process	biological regulation	6	1540	37	17286	0.162162	0.106722	0.399022
GO:0001774	microglial cell activation	biological_process	cellular process	5	1540	29	17286	0.172414	0.11059	0.411079
GO:0006882	cellular zinc ion homeostasis	biological_process	biological regulation	5	1540	29	17286	0.172414	0.11059	0.411079
GO:0006884	cell volume homeostasis	biological_process	biological regulation	4	1540	21	17286	0.190476	0.111085	0.411079
GO:0007130	synaptonemal complex assembly	biological_process	cellular process	4	1540	21	17286	0.190476	0.111085	0.411079
GO:0007154	cell communication	biological_process	cellular process	7	1540	46	17286	0.152174	0.110998	0.411079
GO:0007422	peripheral nervous system development	biological_process	developmental process	5	1540	29	17286	0.172414	0.11059	0.411079
GO:0010165	response to X-ray	biological_process	response to stimulus	4	1540	21	17286	0.190476	0.111085	0.411079
GO:0030705	cytoskeleton-dependent intracellular transport	biological_process	localization	4	1540	21	17286	0.190476	0.111085	0.411079
GO:0033627	cell adhesion mediated by integrin	biological_process	biological adhesion	4	1540	21	17286	0.190476	0.111085	0.411079
GO:0045668	negative regulation of osteoblast differentiation	biological_process	biological regulation	7	1540	46	17286	0.152174	0.110998	0.411079
GO:0045840	positive regulation of mitotic nuclear division	biological_process	biological regulation	5	1540	29	17286	0.172414	0.11059	0.411079
GO:0061098	positive regulation of protein tyrosine kinase activity	biological_process	biological regulation	7	1540	46	17286	0.152174	0.110998	0.411079
GO:1900017	positive regulation of cytokine production involved in inflammatory response	biological_process	biological regulation	4	1540	21	17286	0.190476	0.111085	0.411079
GO:1901216	positive regulation of neuron death	biological_process	biological regulation	7	1540	46	17286	0.152174	0.110998	0.411079
GO:0010977	negative regulation of neuron projection development	biological_process	cellular process	10	1540	73	17286	0.136986	0.112333	0.415393
GO:0032755	positive regulation of interleukin-6 production	biological_process	biological regulation	8	1540	55	17286	0.145455	0.112818	0.416882
GO:0001504	neurotransmitter uptake	biological_process	biological regulation	3	1540	14	17286	0.214286	0.122594	0.425331
GO:0001708	cell fate specification	biological_process	cellular process	6	1540	38	17286	0.157895	0.11772	0.425331
GO:0001755	neural crest cell migration	biological_process	developmental process	7	1540	47	17286	0.148936	0.120979	0.425331
GO:0002821	positive regulation of adaptive immune response	biological_process	biological regulation	2	1540	7	17286	0.285714	0.123307	0.425331
GO:0002829	negative regulation of type 2 immune response	biological_process	biological regulation	2	1540	7	17286	0.285714	0.123307	0.425331
GO:0003081	regulation of systemic arterial blood pressure by renin-angiotensin	biological_process	biological regulation	2	1540	7	17286	0.285714	0.123307	0.425331
GO:0006267	pre-replicative complex assembly involved in nuclear cell cycle DNA replication	biological_process	cellular component organization or biogenesis	2	1540	7	17286	0.285714	0.123307	0.425331
GO:0006302	double-strand break repair	biological_process	cellular process	10	1540	74	17286	0.135135	0.120121	0.425331
GO:0006562	proline catabolic process	biological_process	metabolic process	2	1540	7	17286	0.285714	0.123307	0.425331
GO:0006685	sphingomyelin catabolic process	biological_process	cellular process	2	1540	7	17286	0.285714	0.123307	0.425331
GO:0006699	bile acid biosynthetic process	biological_process	cellular process	5	1540	30	17286	0.166667	0.123518	0.425331
GO:0008210	estrogen metabolic process	biological_process	biological regulation	5	1540	30	17286	0.166667	0.123518	0.425331
GO:0009409	response to cold	biological_process	response to stimulus	6	1540	38	17286	0.157895	0.11772	0.425331
GO:0009416	response to light stimulus	biological_process	response to stimulus	5	1540	30	17286	0.166667	0.123518	0.425331
GO:0009435	NAD biosynthetic process	biological_process	cellular process	3	1540	14	17286	0.214286	0.122594	0.425331
GO:0010666	positive regulation of cardiac muscle cell apoptotic process	biological_process	cellular process	3	1540	14	17286	0.214286	0.122594	0.425331
GO:0010739	positive regulation of protein kinase A signaling	biological_process	biological regulation	3	1540	14	17286	0.214286	0.122594	0.425331
GO:0014033	neural crest cell differentiation	biological_process	cellular process	2	1540	7	17286	0.285714	0.123307	0.425331
GO:0015755	fructose transmembrane transport	biological_process	localization	2	1540	7	17286	0.285714	0.123307	0.425331
GO:0016024	CDP-diacylglycerol biosynthetic process	biological_process	metabolic process	3	1540	14	17286	0.214286	0.122594	0.425331
GO:0016098	monoterpenoid metabolic process	biological_process	cellular process	2	1540	7	17286	0.285714	0.123307	0.425331
GO:0016331	morphogenesis of embryonic epithelium	biological_process	developmental process	3	1540	14	17286	0.214286	0.122594	0.425331
GO:0018206	peptidyl-methionine modification	biological_process	cellular process	2	1540	7	17286	0.285714	0.123307	0.425331
GO:0019064	fusion of virus membrane with host plasma membrane	biological_process	cellular component organization or biogenesis	2	1540	7	17286	0.285714	0.123307	0.425331
GO:0019725	cellular homeostasis	biological_process	biological regulation	3	1540	14	17286	0.214286	0.122594	0.425331
GO:0021520	spinal cord motor neuron cell fate specification	biological_process	cellular process	2	1540	7	17286	0.285714	0.123307	0.425331
GO:0021559	trigeminal nerve development	biological_process	developmental process	2	1540	7	17286	0.285714	0.123307	0.425331
GO:0021785	branchiomotor neuron axon guidance	biological_process	cellular component organization or biogenesis	2	1540	7	17286	0.285714	0.123307	0.425331
GO:0021796	cerebral cortex regionalization	biological_process	developmental process	2	1540	7	17286	0.285714	0.123307	0.425331
GO:0021853	cerebral cortex GABAergic interneuron migration	biological_process	cellular process	2	1540	7	17286	0.285714	0.123307	0.425331
GO:0022010	central nervous system myelination	biological_process	cellular process	3	1540	14	17286	0.214286	0.122594	0.425331
GO:0030182	neuron differentiation	biological_process	cellular process	21	1540	179	17286	0.117318	0.117231	0.425331
GO:0030199	collagen fibril organization	biological_process	cellular component organization or biogenesis	7	1540	47	17286	0.148936	0.120979	0.425331
GO:0031394	positive regulation of prostaglandin biosynthetic process	biological_process	biological regulation	2	1540	7	17286	0.285714	0.123307	0.425331
GO:0031960	response to corticosteroid	biological_process	response to stimulus	2	1540	7	17286	0.285714	0.123307	0.425331
GO:0032269	negative regulation of cellular protein metabolic process	biological_process	biological regulation	2	1540	7	17286	0.285714	0.123307	0.425331
GO:0032466	negative regulation of cytokinesis	biological_process	biological regulation	2	1540	7	17286	0.285714	0.123307	0.425331
GO:0032494	response to peptidoglycan	biological_process	multi-organism process	2	1540	7	17286	0.285714	0.123307	0.425331
GO:0032715	negative regulation of interleukin-6 production	biological_process	biological regulation	5	1540	30	17286	0.166667	0.123518	0.425331
GO:0032808	lacrimal gland development	biological_process	developmental process	2	1540	7	17286	0.285714	0.123307	0.425331
GO:0033625	positive regulation of integrin activation	biological_process	biological regulation	2	1540	7	17286	0.285714	0.123307	0.425331
GO:0034121	regulation of toll-like receptor signaling pathway	biological_process	biological regulation	2	1540	7	17286	0.285714	0.123307	0.425331
GO:0034502	protein localization to chromosome	biological_process	localization	2	1540	7	17286	0.285714	0.123307	0.425331
GO:0035457	cellular response to interferon-alpha	biological_process	cellular process	3	1540	14	17286	0.214286	0.122594	0.425331
GO:0035641	locomotory exploration behavior	biological_process	behavior	3	1540	14	17286	0.214286	0.122594	0.425331
GO:0040015	negative regulation of multicellular organism growth	biological_process	biological regulation	3	1540	14	17286	0.214286	0.122594	0.425331
GO:0042129	regulation of T cell proliferation	biological_process	immune system process	3	1540	14	17286	0.214286	0.122594	0.425331
GO:0042487	regulation of odontogenesis of dentin-containing tooth	biological_process	biological regulation	2	1540	7	17286	0.285714	0.123307	0.425331
GO:0042574	retinal metabolic process	biological_process	cellular process	3	1540	14	17286	0.214286	0.122594	0.425331
GO:0043066	negative regulation of apoptotic process	biological_process	regulation of biological process	59	1540	567	17286	0.104056	0.117025	0.425331
GO:0043406	positive regulation of MAP kinase activity	biological_process	biological regulation	9	1540	65	17286	0.138462	0.121492	0.425331
GO:0043588	skin development	biological_process	developmental process	7	1540	47	17286	0.148936	0.120979	0.425331
GO:0043652	engulfment of apoptotic cell	biological_process	cellular component organization or biogenesis	3	1540	14	17286	0.214286	0.122594	0.425331
GO:0043654	recognition of apoptotic cell	biological_process	cellular process	2	1540	7	17286	0.285714	0.123307	0.425331
GO:0043687	post-translational protein modification	biological_process	metabolic process	39	1540	361	17286	0.108033	0.119901	0.425331
GO:0045581	negative regulation of T cell differentiation	biological_process	biological regulation	2	1540	7	17286	0.285714	0.123307	0.425331
GO:0045588	positive regulation of gamma-delta T cell differentiation	biological_process	biological adhesion	2	1540	7	17286	0.285714	0.123307	0.425331
GO:0045656	negative regulation of monocyte differentiation	biological_process	biological regulation	2	1540	7	17286	0.285714	0.123307	0.425331
GO:0045744	negative regulation of G protein-coupled receptor signaling pathway	biological_process	biological regulation	3	1540	14	17286	0.214286	0.122594	0.425331
GO:0045835	negative regulation of meiotic nuclear division	biological_process	biological regulation	2	1540	7	17286	0.285714	0.123307	0.425331
GO:0046033	AMP metabolic process	biological_process	cellular process	2	1540	7	17286	0.285714	0.123307	0.425331
GO:0046456	icosanoid biosynthetic process	biological_process	cellular process	2	1540	7	17286	0.285714	0.123307	0.425331
GO:0046483	heterocycle metabolic process	biological_process	cellular process	3	1540	14	17286	0.214286	0.122594	0.425331
GO:0046626	regulation of insulin receptor signaling pathway	biological_process	biological regulation	3	1540	14	17286	0.214286	0.122594	0.425331
GO:0046929	negative regulation of neurotransmitter secretion	biological_process	cellular process	2	1540	7	17286	0.285714	0.123307	0.425331
GO:0048261	negative regulation of receptor-mediated endocytosis	biological_process	biological regulation	2	1540	7	17286	0.285714	0.123307	0.425331
GO:0048730	epidermis morphogenesis	biological_process	developmental process	2	1540	7	17286	0.285714	0.123307	0.425331
GO:0048812	neuron projection morphogenesis	biological_process	cellular component organization or biogenesis	10	1540	74	17286	0.135135	0.120121	0.425331
GO:0050732	negative regulation of peptidyl-tyrosine phosphorylation	biological_process	cellular process	3	1540	14	17286	0.214286	0.122594	0.425331
GO:0050859	negative regulation of B cell receptor signaling pathway	biological_process	biological regulation	2	1540	7	17286	0.285714	0.123307	0.425331
GO:0050927	positive regulation of positive chemotaxis	biological_process	biological regulation	3	1540	14	17286	0.214286	0.122594	0.425331
GO:0051055	negative regulation of lipid biosynthetic process	biological_process	biological regulation	2	1540	7	17286	0.285714	0.123307	0.425331
GO:0051388	positive regulation of neurotrophin TRK receptor signaling pathway	biological_process	biological regulation	2	1540	7	17286	0.285714	0.123307	0.425331
GO:0051453	regulation of intracellular pH	biological_process	biological regulation	5	1540	30	17286	0.166667	0.123518	0.425331
GO:0055078	sodium ion homeostasis	biological_process	biological regulation	3	1540	14	17286	0.214286	0.122594	0.425331
GO:0060017	parathyroid gland development	biological_process	developmental process	2	1540	7	17286	0.285714	0.123307	0.425331
GO:0060052	neurofilament cytoskeleton organization	biological_process	cellular component organization or biogenesis	2	1540	7	17286	0.285714	0.123307	0.425331
GO:0060137	maternal process involved in parturition	biological_process	multi-organism process	2	1540	7	17286	0.285714	0.123307	0.425331
GO:0060335	positive regulation of interferon-gamma-mediated signaling pathway	biological_process	biological regulation	2	1540	7	17286	0.285714	0.123307	0.425331
GO:0060706	cell differentiation involved in embryonic placenta development	biological_process	cellular process	2	1540	7	17286	0.285714	0.123307	0.425331
GO:0060770	negative regulation of epithelial cell proliferation involved in prostate gland development	biological_process	biological regulation	2	1540	7	17286	0.285714	0.123307	0.425331
GO:0061351	neural precursor cell proliferation	biological_process	cell proliferation	3	1540	14	17286	0.214286	0.122594	0.425331
GO:0061370	testosterone biosynthetic process	biological_process	biological regulation	2	1540	7	17286	0.285714	0.123307	0.425331
GO:0061518	microglial cell proliferation	biological_process	cell proliferation	2	1540	7	17286	0.285714	0.123307	0.425331
GO:0070100	negative regulation of chemokine-mediated signaling pathway	biological_process	biological regulation	2	1540	7	17286	0.285714	0.123307	0.425331
GO:0070431	nucleotide-binding oligomerization domain containing 2 signaling pathway	biological_process	biological regulation	2	1540	7	17286	0.285714	0.123307	0.425331
GO:0071257	cellular response to electrical stimulus	biological_process	cellular process	3	1540	14	17286	0.214286	0.122594	0.425331
GO:0071310	cellular response to organic substance	biological_process	cellular process	6	1540	38	17286	0.157895	0.11772	0.425331
GO:0072602	interleukin-4 secretion	biological_process	localization	2	1540	7	17286	0.285714	0.123307	0.425331
GO:0097028	dendritic cell differentiation	biological_process	cellular process	3	1540	14	17286	0.214286	0.122594	0.425331
GO:0098532	histone H3-K27 trimethylation	biological_process	cellular component organization or biogenesis	2	1540	7	17286	0.285714	0.123307	0.425331
GO:0098712	L-glutamate import across plasma membrane	biological_process	biological regulation	2	1540	7	17286	0.285714	0.123307	0.425331
GO:1900004	negative regulation of serine-type endopeptidase activity	biological_process	biological regulation	2	1540	7	17286	0.285714	0.123307	0.425331
GO:1900226	negative regulation of NLRP3 inflammasome complex assembly	biological_process	biological regulation	2	1540	7	17286	0.285714	0.123307	0.425331
GO:1902259	regulation of delayed rectifier potassium channel activity	biological_process	biological regulation	2	1540	7	17286	0.285714	0.123307	0.425331
GO:1904385	cellular response to angiotensin	biological_process	cellular process	3	1540	14	17286	0.214286	0.122594	0.425331
GO:2000253	positive regulation of feeding behavior	biological_process	biological regulation	2	1540	7	17286	0.285714	0.123307	0.425331
GO:2000404	regulation of T cell migration	biological_process	biological regulation	2	1540	7	17286	0.285714	0.123307	0.425331
GO:2000510	positive regulation of dendritic cell chemotaxis	biological_process	biological regulation	2	1540	7	17286	0.285714	0.123307	0.425331
GO:2001184	positive regulation of interleukin-12 secretion	biological_process	biological regulation	2	1540	7	17286	0.285714	0.123307	0.425331
GO:0010596	negative regulation of endothelial cell migration	biological_process	biological regulation	4	1540	22	17286	0.181818	0.126702	0.434813
GO:0031641	regulation of myelination	biological_process	biological regulation	4	1540	22	17286	0.181818	0.126702	0.434813
GO:0048854	brain morphogenesis	biological_process	multicellular organismal process	4	1540	22	17286	0.181818	0.126702	0.434813
GO:0051899	membrane depolarization	biological_process	biological regulation	4	1540	22	17286	0.181818	0.126702	0.434813
GO:0061640	cytoskeleton-dependent cytokinesis	biological_process	cellular process	4	1540	22	17286	0.181818	0.126702	0.434813
GO:0048469	cell maturation	biological_process	cellular process	6	1540	39	17286	0.153846	0.129258	0.443282
GO:0000082	G1/S transition of mitotic cell cycle	biological_process	cellular process	13	1540	107	17286	0.121495	0.155675	0.445905
GO:0000117	regulation of transcription involved in G2/M transition of mitotic cell cycle	biological_process	cellular process	1	1540	2	17286	0.5	0.170247	0.445905
GO:0000294	nuclear-transcribed mRNA catabolic process, endonucleolytic cleavage-dependent decay	biological_process	biological regulation	1	1540	2	17286	0.5	0.170247	0.445905
GO:0000902	cell morphogenesis	biological_process	cellular component organization or biogenesis	13	1540	108	17286	0.12037	0.163477	0.445905
GO:0001172	transcription, RNA-templated	biological_process	cellular process	1	1540	2	17286	0.5	0.170247	0.445905
GO:0001300	chronological cell aging	biological_process	cellular process	1	1540	2	17286	0.5	0.170247	0.445905
GO:0001507	acetylcholine catabolic process in synaptic cleft	biological_process	biological regulation	1	1540	2	17286	0.5	0.170247	0.445905
GO:0001649	osteoblast differentiation	biological_process	cellular process	14	1540	118	17286	0.118644	0.165068	0.445905
GO:0001781	neutrophil apoptotic process	biological_process	immune system process	1	1540	2	17286	0.5	0.170247	0.445905
GO:0001805	positive regulation of type III hypersensitivity	biological_process	biological regulation	1	1540	2	17286	0.5	0.170247	0.445905
GO:0001806	type IV hypersensitivity	biological_process	immune system process	1	1540	2	17286	0.5	0.170247	0.445905
GO:0001812	positive regulation of type I hypersensitivity	biological_process	biological regulation	1	1540	2	17286	0.5	0.170247	0.445905
GO:0001828	inner cell mass cellular morphogenesis	biological_process	cellular component organization or biogenesis	1	1540	2	17286	0.5	0.170247	0.445905
GO:0001838	embryonic epithelial tube formation	biological_process	developmental process	1	1540	2	17286	0.5	0.170247	0.445905
GO:0001923	B-1 B cell differentiation	biological_process	cellular process	1	1540	2	17286	0.5	0.170247	0.445905
GO:0001973	adenosine receptor signaling pathway	biological_process	biological regulation	2	1540	8	17286	0.25	0.155048	0.445905
GO:0001985	negative regulation of heart rate involved in baroreceptor response to increased systemic arterial blood pressure	biological_process	biological regulation	1	1540	2	17286	0.5	0.170247	0.445905
GO:0002001	renin secretion into blood stream	biological_process	biological regulation	1	1540	2	17286	0.5	0.170247	0.445905
GO:0002003	angiotensin maturation	biological_process	biological regulation	3	1540	15	17286	0.2	0.143593	0.445905
GO:0002028	regulation of sodium ion transport	biological_process	biological regulation	4	1540	24	17286	0.166667	0.160437	0.445905
GO:0002041	intussusceptive angiogenesis	biological_process	developmental process	1	1540	2	17286	0.5	0.170247	0.445905
GO:0002228	natural killer cell mediated immunity	biological_process	immune system process	1	1540	2	17286	0.5	0.170247	0.445905
GO:0002378	immunoglobulin biosynthetic process	biological_process	immune system process	1	1540	2	17286	0.5	0.170247	0.445905
GO:0002384	hepatic immune response	biological_process	response to stimulus	1	1540	2	17286	0.5	0.170247	0.445905
GO:0002431	Fc receptor mediated stimulatory signaling pathway	biological_process	biological regulation	1	1540	2	17286	0.5	0.170247	0.445905
GO:0002489	antigen processing and presentation of endogenous peptide antigen via MHC class Ib via ER pathway, TAP-dependent	biological_process	immune system process	1	1540	2	17286	0.5	0.170247	0.445905
GO:0002522	leukocyte migration involved in immune response	biological_process	cellular process	1	1540	2	17286	0.5	0.170247	0.445905
GO:0002720	positive regulation of cytokine production involved in immune response	biological_process	biological regulation	1	1540	2	17286	0.5	0.170247	0.445905
GO:0002728	negative regulation of natural killer cell cytokine production	biological_process	biological regulation	1	1540	2	17286	0.5	0.170247	0.445905
GO:0002732	positive regulation of dendritic cell cytokine production	biological_process	biological regulation	1	1540	2	17286	0.5	0.170247	0.445905
GO:0002752	cell surface pattern recognition receptor signaling pathway	biological_process	cellular process	1	1540	2	17286	0.5	0.170247	0.445905
GO:0002859	negative regulation of natural killer cell mediated cytotoxicity directed against tumor cell target	biological_process	biological regulation	1	1540	2	17286	0.5	0.170247	0.445905
GO:0002876	positive regulation of chronic inflammatory response to antigenic stimulus	biological_process	biological regulation	1	1540	2	17286	0.5	0.170247	0.445905
GO:0002879	positive regulation of acute inflammatory response to non-antigenic stimulus	biological_process	positive regulation of biological process	1	1540	2	17286	0.5	0.170247	0.445905
GO:0002930	trabecular meshwork development	biological_process	developmental process	1	1540	2	17286	0.5	0.170247	0.445905
GO:0002933	lipid hydroxylation	biological_process	cellular process	2	1540	8	17286	0.25	0.155048	0.445905
GO:0003064	regulation of heart rate by hormone	biological_process	biological regulation	1	1540	2	17286	0.5	0.170247	0.445905
GO:0003096	renal sodium ion transport	biological_process	localization	1	1540	2	17286	0.5	0.170247	0.445905
GO:0003188	heart valve formation	biological_process	multicellular organismal process	1	1540	2	17286	0.5	0.170247	0.445905
GO:0003193	pulmonary valve formation	biological_process	developmental process	1	1540	2	17286	0.5	0.170247	0.445905
GO:0003207	cardiac chamber formation	biological_process	developmental process	1	1540	2	17286	0.5	0.170247	0.445905
GO:0003220	left ventricular cardiac muscle tissue morphogenesis	biological_process	developmental process	1	1540	2	17286	0.5	0.170247	0.445905
GO:0003279	cardiac septum development	biological_process	developmental process	3	1540	15	17286	0.2	0.143593	0.445905
GO:0003415	chondrocyte hypertrophy	biological_process	cellular process	1	1540	2	17286	0.5	0.170247	0.445905
GO:0005976	polysaccharide metabolic process	biological_process	metabolic process	1	1540	2	17286	0.5	0.170247	0.445905
GO:0006014	D-ribose metabolic process	biological_process	metabolic process	1	1540	2	17286	0.5	0.170247	0.445905
GO:0006196	AMP catabolic process	biological_process	cellular process	1	1540	2	17286	0.5	0.170247	0.445905
GO:0006448	regulation of translational elongation	biological_process	biological regulation	1	1540	2	17286	0.5	0.170247	0.445905
GO:0006589	octopamine biosynthetic process	biological_process	biological regulation	1	1540	2	17286	0.5	0.170247	0.445905
GO:0006649	phospholipid transfer to membrane	biological_process	cellular component organization or biogenesis	1	1540	2	17286	0.5	0.170247	0.445905
GO:0006677	glycosylceramide metabolic process	biological_process	metabolic process	1	1540	2	17286	0.5	0.170247	0.445905
GO:0006766	vitamin metabolic process	biological_process	metabolic process	2	1540	8	17286	0.25	0.155048	0.445905
GO:0006868	glutamine transport	biological_process	localization	2	1540	8	17286	0.25	0.155048	0.445905
GO:0006925	inflammatory cell apoptotic process	biological_process	cellular process	1	1540	2	17286	0.5	0.170247	0.445905
GO:0006957	complement activation, alternative pathway	biological_process	immune system process	3	1540	15	17286	0.2	0.143593	0.445905
GO:0006975	DNA damage induced protein phosphorylation	biological_process	cellular process	2	1540	8	17286	0.25	0.155048	0.445905
GO:0006978	DNA damage response, signal transduction by p53 class mediator resulting in transcription of p21 class mediator	biological_process	biological regulation	3	1540	15	17286	0.2	0.143593	0.445905
GO:0007056	spindle assembly involved in female meiosis	biological_process	cellular component organization or biogenesis	1	1540	2	17286	0.5	0.170247	0.445905
GO:0007147	female meiosis II	biological_process	cellular component organization or biogenesis	1	1540	2	17286	0.5	0.170247	0.445905
GO:0007190	activation of adenylate cyclase activity	biological_process	biological regulation	7	1540	48	17286	0.145833	0.131402	0.445905
GO:0007200	phospholipase C-activating G protein-coupled receptor signaling pathway	biological_process	response to stimulus	9	1540	69	17286	0.130435	0.158334	0.445905
GO:0007206	phospholipase C-activating G protein-coupled glutamate receptor signaling pathway	biological_process	biological regulation	1	1540	2	17286	0.5	0.170247	0.445905
GO:0007216	G protein-coupled glutamate receptor signaling pathway	biological_process	biological regulation	3	1540	16	17286	0.1875	0.165667	0.445905
GO:0007260	tyrosine phosphorylation of STAT protein	biological_process	biological regulation	2	1540	8	17286	0.25	0.155048	0.445905
GO:0007402	ganglion mother cell fate determination	biological_process	cellular process	1	1540	2	17286	0.5	0.170247	0.445905
GO:0007416	synapse assembly	biological_process	cellular process	9	1540	67	17286	0.134328	0.139286	0.445905
GO:0007468	regulation of rhodopsin gene expression	biological_process	biological regulation	1	1540	2	17286	0.5	0.170247	0.445905
GO:0007493	endodermal cell fate determination	biological_process	cellular process	1	1540	2	17286	0.5	0.170247	0.445905
GO:0007497	posterior midgut development	biological_process	developmental process	1	1540	2	17286	0.5	0.170247	0.445905
GO:0007520	myoblast fusion	biological_process	developmental process	4	1540	23	17286	0.173913	0.143177	0.445905
GO:0007623	circadian rhythm	biological_process	rhythmic process	12	1540	97	17286	0.123711	0.15311	0.445905
GO:0007638	mechanosensory behavior	biological_process	behavior	1	1540	2	17286	0.5	0.170247	0.445905
GO:0008344	adult locomotory behavior	biological_process	multicellular organismal process	8	1540	57	17286	0.140351	0.131454	0.445905
GO:0009223	pyrimidine deoxyribonucleotide catabolic process	biological_process	cellular process	1	1540	2	17286	0.5	0.170247	0.445905
GO:0009636	response to toxic substance	biological_process	response to stimulus	13	1540	106	17286	0.122642	0.148073	0.445905
GO:0009756	carbohydrate mediated signaling	biological_process	biological regulation	1	1540	2	17286	0.5	0.170247	0.445905
GO:0009804	coumarin metabolic process	biological_process	cellular process	2	1540	8	17286	0.25	0.155048	0.445905
GO:0009890	negative regulation of biosynthetic process	biological_process	biological regulation	1	1540	2	17286	0.5	0.170247	0.445905
GO:0010042	response to manganese ion	biological_process	response to stimulus	2	1540	8	17286	0.25	0.155048	0.445905
GO:0010447	response to acidic pH	biological_process	response to stimulus	3	1540	15	17286	0.2	0.143593	0.445905
GO:0010455	positive regulation of cell fate commitment	biological_process	biological regulation	1	1540	2	17286	0.5	0.170247	0.445905
GO:0010524	positive regulation of calcium ion transport into cytosol	biological_process	biological regulation	3	1540	15	17286	0.2	0.143593	0.445905
GO:0010559	regulation of glycoprotein biosynthetic process	biological_process	biological regulation	1	1540	2	17286	0.5	0.170247	0.445905
GO:0010607	negative regulation of cytoplasmic mRNA processing body assembly	biological_process	biological regulation	1	1540	2	17286	0.5	0.170247	0.445905
GO:0010665	regulation of cardiac muscle cell apoptotic process	biological_process	biological regulation	1	1540	2	17286	0.5	0.170247	0.445905
GO:0010721	negative regulation of cell development	biological_process	regulation of biological process	1	1540	2	17286	0.5	0.170247	0.445905
GO:0010725	regulation of primitive erythrocyte differentiation	biological_process	biological regulation	1	1540	2	17286	0.5	0.170247	0.445905
GO:0010848	regulation of chromatin disassembly	biological_process	biological regulation	1	1540	2	17286	0.5	0.170247	0.445905
GO:0010862	positive regulation of pathway-restricted SMAD protein phosphorylation	biological_process	biological regulation	7	1540	49	17286	0.142857	0.142254	0.445905
GO:0010902	positive regulation of very-low-density lipoprotein particle remodeling	biological_process	cellular component organization or biogenesis	1	1540	2	17286	0.5	0.170247	0.445905
GO:0010939	regulation of necrotic cell death	biological_process	biological regulation	1	1540	2	17286	0.5	0.170247	0.445905
GO:0010963	regulation of L-arginine import	biological_process	regulation of biological process	1	1540	2	17286	0.5	0.170247	0.445905
GO:0010983	positive regulation of high-density lipoprotein particle clearance	biological_process	biological regulation	1	1540	2	17286	0.5	0.170247	0.445905
GO:0010996	response to auditory stimulus	biological_process	response to stimulus	3	1540	15	17286	0.2	0.143593	0.445905
GO:0014013	regulation of gliogenesis	biological_process	biological regulation	1	1540	2	17286	0.5	0.170247	0.445905
GO:0014036	neural crest cell fate specification	biological_process	cellular process	1	1540	2	17286	0.5	0.170247	0.445905
GO:0014045	establishment of endothelial blood-brain barrier	biological_process	cellular process	1	1540	2	17286	0.5	0.170247	0.445905
GO:0014053	negative regulation of gamma-aminobutyric acid secretion	biological_process	biological regulation	1	1540	2	17286	0.5	0.170247	0.445905
GO:0014057	positive regulation of acetylcholine secretion, neurotransmission	biological_process	biological regulation	1	1540	2	17286	0.5	0.170247	0.445905
GO:0014067	negative regulation of phosphatidylinositol 3-kinase signaling	biological_process	biological regulation	3	1540	15	17286	0.2	0.143593	0.445905
GO:0014068	positive regulation of phosphatidylinositol 3-kinase signaling	biological_process	biological regulation	12	1540	97	17286	0.123711	0.15311	0.445905
GO:0014733	regulation of skeletal muscle adaptation	biological_process	response to stimulus	1	1540	2	17286	0.5	0.170247	0.445905
GO:0014850	response to muscle activity	biological_process	response to stimulus	4	1540	23	17286	0.173913	0.143177	0.445905
GO:0015718	monocarboxylic acid transport	biological_process	localization	3	1540	15	17286	0.2	0.143593	0.445905
GO:0015791	polyol transport	biological_process	localization	1	1540	2	17286	0.5	0.170247	0.445905
GO:0015881	creatine transmembrane transport	biological_process	localization	1	1540	2	17286	0.5	0.170247	0.445905
GO:0015884	folic acid transport	biological_process	localization	2	1540	8	17286	0.25	0.155048	0.445905
GO:0015980	energy derivation by oxidation of organic compounds	biological_process	cellular process	1	1540	2	17286	0.5	0.170247	0.445905
GO:0016046	detection of fungus	biological_process	multi-organism process	1	1540	2	17286	0.5	0.170247	0.445905
GO:0016062	adaptation of rhodopsin mediated signaling	biological_process	biological regulation	1	1540	2	17286	0.5	0.170247	0.445905
GO:0016121	carotene catabolic process	biological_process	cellular process	1	1540	2	17286	0.5	0.170247	0.445905
GO:0016264	gap junction assembly	biological_process	cellular component organization or biogenesis	2	1540	8	17286	0.25	0.155048	0.445905
GO:0016269	O-glycan processing, core 3	biological_process	cellular process	1	1540	2	17286	0.5	0.170247	0.445905
GO:0017186	peptidyl-pyroglutamic acid biosynthetic process, using glutaminyl-peptide cyclotransferase	biological_process	cellular process	1	1540	2	17286	0.5	0.170247	0.445905
GO:0018153	isopeptide cross-linking via N6-(L-isoglutamyl)-L-lysine	biological_process	cellular process	1	1540	2	17286	0.5	0.170247	0.445905
GO:0018964	propylene metabolic process	biological_process	cellular process	1	1540	2	17286	0.5	0.170247	0.445905
GO:0019100	male germ-line sex determination	biological_process	developmental process	1	1540	2	17286	0.5	0.170247	0.445905
GO:0019222	regulation of metabolic process	biological_process	biological regulation	4	1540	24	17286	0.166667	0.160437	0.445905
GO:0019303	D-ribose catabolic process	biological_process	metabolic process	1	1540	2	17286	0.5	0.170247	0.445905
GO:0019605	butyrate metabolic process	biological_process	cellular process	1	1540	2	17286	0.5	0.170247	0.445905
GO:0019860	uracil metabolic process	biological_process	cellular process	1	1540	2	17286	0.5	0.170247	0.445905
GO:0019883	antigen processing and presentation of endogenous antigen	biological_process	immune system process	1	1540	2	17286	0.5	0.170247	0.445905
GO:0021516	dorsal spinal cord development	biological_process	developmental process	2	1540	8	17286	0.25	0.155048	0.445905
GO:0021586	pons maturation	biological_process	developmental process	1	1540	2	17286	0.5	0.170247	0.445905
GO:0021602	cranial nerve morphogenesis	biological_process	developmental process	1	1540	2	17286	0.5	0.170247	0.445905
GO:0021636	trigeminal nerve morphogenesis	biological_process	developmental process	1	1540	2	17286	0.5	0.170247	0.445905
GO:0021644	vagus nerve morphogenesis	biological_process	developmental process	1	1540	2	17286	0.5	0.170247	0.445905
GO:0021692	cerebellar Purkinje cell layer morphogenesis	biological_process	developmental process	1	1540	2	17286	0.5	0.170247	0.445905
GO:0021693	cerebellar Purkinje cell layer structural organization	biological_process	developmental process	1	1540	2	17286	0.5	0.170247	0.445905
GO:0021784	postganglionic parasympathetic fiber development	biological_process	developmental process	1	1540	2	17286	0.5	0.170247	0.445905
GO:0021860	pyramidal neuron development	biological_process	cellular process	2	1540	8	17286	0.25	0.155048	0.445905
GO:0021873	forebrain neuroblast division	biological_process	developmental process	1	1540	2	17286	0.5	0.170247	0.445905
GO:0021903	rostrocaudal neural tube patterning	biological_process	developmental process	1	1540	2	17286	0.5	0.170247	0.445905
GO:0021941	negative regulation of cerebellar granule cell precursor proliferation	biological_process	cell proliferation	1	1540	2	17286	0.5	0.170247	0.445905
GO:0021987	cerebral cortex development	biological_process	developmental process	11	1540	85	17286	0.129412	0.13342	0.445905
GO:0021988	olfactory lobe development	biological_process	multicellular organismal process	1	1540	2	17286	0.5	0.170247	0.445905
GO:0030111	regulation of Wnt signaling pathway	biological_process	cellular process	5	1540	32	17286	0.15625	0.151324	0.445905
GO:0030195	negative regulation of blood coagulation	biological_process	biological regulation	3	1540	15	17286	0.2	0.143593	0.445905
GO:0030212	hyaluronan metabolic process	biological_process	cellular process	3	1540	15	17286	0.2	0.143593	0.445905
GO:0030213	hyaluronan biosynthetic process	biological_process	cellular process	2	1540	8	17286	0.25	0.155048	0.445905
GO:0030221	basophil differentiation	biological_process	developmental process	1	1540	2	17286	0.5	0.170247	0.445905
GO:0030832	regulation of actin filament length	biological_process	biological regulation	1	1540	2	17286	0.5	0.170247	0.445905
GO:0030850	prostate gland development	biological_process	developmental process	3	1540	15	17286	0.2	0.143593	0.445905
GO:0030887	positive regulation of myeloid dendritic cell activation	biological_process	immune system process	1	1540	2	17286	0.5	0.170247	0.445905
GO:0030974	thiamine pyrophosphate transmembrane transport	biological_process	localization	1	1540	2	17286	0.5	0.170247	0.445905
GO:0031444	slow-twitch skeletal muscle fiber contraction	biological_process	multicellular organismal process	1	1540	2	17286	0.5	0.170247	0.445905
GO:0031573	intra-S DNA damage checkpoint	biological_process	biological regulation	3	1540	16	17286	0.1875	0.165667	0.445905
GO:0031943	regulation of glucocorticoid metabolic process	biological_process	cellular process	1	1540	2	17286	0.5	0.170247	0.445905
GO:0032224	positive regulation of synaptic transmission, cholinergic	biological_process	biological regulation	1	1540	2	17286	0.5	0.170247	0.445905
GO:0032290	peripheral nervous system myelin formation	biological_process	cellular component organization or biogenesis	1	1540	2	17286	0.5	0.170247	0.445905
GO:0032368	regulation of lipid transport	biological_process	localization	1	1540	2	17286	0.5	0.170247	0.445905
GO:0032463	negative regulation of protein homooligomerization	biological_process	biological regulation	1	1540	2	17286	0.5	0.170247	0.445905
GO:0032479	regulation of type I interferon production	biological_process	biological regulation	3	1540	15	17286	0.2	0.143593	0.445905
GO:0032489	regulation of Cdc42 protein signal transduction	biological_process	cellular process	2	1540	8	17286	0.25	0.155048	0.445905
GO:0032571	response to vitamin K	biological_process	response to stimulus	1	1540	2	17286	0.5	0.170247	0.445905
GO:0032633	interleukin-4 production	biological_process	multicellular organismal process	1	1540	2	17286	0.5	0.170247	0.445905
GO:0032796	uropod organization	biological_process	cellular component organization or biogenesis	1	1540	2	17286	0.5	0.170247	0.445905
GO:0032819	positive regulation of natural killer cell proliferation	biological_process	biological regulation	2	1540	8	17286	0.25	0.155048	0.445905
GO:0032834	positive regulation of CD4-positive, CD25-positive, alpha-beta regulatory T cell differentiation involved in immune response	biological_process	biological adhesion	1	1540	2	17286	0.5	0.170247	0.445905
GO:0032877	positive regulation of DNA endoreduplication	biological_process	metabolic process	1	1540	2	17286	0.5	0.170247	0.445905
GO:0033026	negative regulation of mast cell apoptotic process	biological_process	biological regulation	1	1540	2	17286	0.5	0.170247	0.445905
GO:0033029	regulation of neutrophil apoptotic process	biological_process	biological regulation	1	1540	2	17286	0.5	0.170247	0.445905
GO:0033030	negative regulation of neutrophil apoptotic process	biological_process	biological regulation	1	1540	2	17286	0.5	0.170247	0.445905
GO:0033036	macromolecule localization	biological_process	localization	1	1540	2	17286	0.5	0.170247	0.445905
GO:0033043	regulation of organelle organization	biological_process	biological regulation	1	1540	2	17286	0.5	0.170247	0.445905
GO:0033364	mast cell secretory granule organization	biological_process	cellular component organization or biogenesis	1	1540	2	17286	0.5	0.170247	0.445905
GO:0033500	carbohydrate homeostasis	biological_process	biological regulation	1	1540	2	17286	0.5	0.170247	0.445905
GO:0034059	response to anoxia	biological_process	response to stimulus	1	1540	2	17286	0.5	0.170247	0.445905
GO:0034104	negative regulation of tissue remodeling	biological_process	regulation of biological process	1	1540	2	17286	0.5	0.170247	0.445905
GO:0034124	regulation of MyD88-dependent toll-like receptor signaling pathway	biological_process	cellular process	1	1540	2	17286	0.5	0.170247	0.445905
GO:0034125	negative regulation of MyD88-dependent toll-like receptor signaling pathway	biological_process	cellular process	1	1540	2	17286	0.5	0.170247	0.445905
GO:0034163	regulation of toll-like receptor 9 signaling pathway	biological_process	biological regulation	1	1540	2	17286	0.5	0.170247	0.445905
GO:0034351	negative regulation of glial cell apoptotic process	biological_process	biological regulation	2	1540	8	17286	0.25	0.155048	0.445905
GO:0034393	positive regulation of smooth muscle cell apoptotic process	biological_process	biological regulation	2	1540	8	17286	0.25	0.155048	0.445905
GO:0034695	response to prostaglandin E	biological_process	response to stimulus	2	1540	8	17286	0.25	0.155048	0.445905
GO:0034760	negative regulation of iron ion transmembrane transport	biological_process	biological regulation	1	1540	2	17286	0.5	0.170247	0.445905
GO:0035358	regulation of peroxisome proliferator activated receptor signaling pathway	biological_process	regulation of biological process	1	1540	2	17286	0.5	0.170247	0.445905
GO:0035408	histone H3-T6 phosphorylation	biological_process	cellular component organization or biogenesis	1	1540	2	17286	0.5	0.170247	0.445905
GO:0035590	purinergic nucleotide receptor signaling pathway	biological_process	regulation of biological process	2	1540	8	17286	0.25	0.155048	0.445905
GO:0035606	peptidyl-cysteine S-trans-nitrosylation	biological_process	cellular process	1	1540	2	17286	0.5	0.170247	0.445905
GO:0035607	fibroblast growth factor receptor signaling pathway involved in orbitofrontal cortex development	biological_process	biological regulation	1	1540	2	17286	0.5	0.170247	0.445905
GO:0035622	intrahepatic bile duct development	biological_process	developmental process	1	1540	2	17286	0.5	0.170247	0.445905
GO:0035683	memory T cell extravasation	biological_process	cellular process	1	1540	2	17286	0.5	0.170247	0.445905
GO:0035782	mature natural killer cell chemotaxis	biological_process	cellular process	1	1540	2	17286	0.5	0.170247	0.445905
GO:0035812	renal sodium excretion	biological_process	biological regulation	1	1540	2	17286	0.5	0.170247	0.445905
GO:0035815	positive regulation of renal sodium excretion	biological_process	biological regulation	3	1540	15	17286	0.2	0.143593	0.445905
GO:0035854	eosinophil fate commitment	biological_process	developmental process	1	1540	2	17286	0.5	0.170247	0.445905
GO:0035922	foramen ovale closure	biological_process	developmental process	1	1540	2	17286	0.5	0.170247	0.445905
GO:0035963	cellular response to interleukin-13	biological_process	response to stimulus	1	1540	2	17286	0.5	0.170247	0.445905
GO:0036088	D-serine catabolic process	biological_process	cellular process	1	1540	2	17286	0.5	0.170247	0.445905
GO:0036265	RNA (guanine-N7)-methylation	biological_process	metabolic process	1	1540	2	17286	0.5	0.170247	0.445905
GO:0036269	swimming behavior	biological_process	behavior	1	1540	2	17286	0.5	0.170247	0.445905
GO:0036335	intestinal stem cell homeostasis	biological_process	biological regulation	1	1540	2	17286	0.5	0.170247	0.445905
GO:0038016	insulin receptor internalization	biological_process	localization	1	1540	2	17286	0.5	0.170247	0.445905
GO:0038060	nitric oxide-cGMP-mediated signaling pathway	biological_process	biological regulation	1	1540	2	17286	0.5	0.170247	0.445905
GO:0038084	vascular endothelial growth factor signaling pathway	biological_process	biological regulation	3	1540	16	17286	0.1875	0.165667	0.445905
GO:0038112	interleukin-8-mediated signaling pathway	biological_process	biological regulation	1	1540	2	17286	0.5	0.170247	0.445905
GO:0038158	granulocyte colony-stimulating factor signaling pathway	biological_process	biological regulation	1	1540	2	17286	0.5	0.170247	0.445905
GO:0038195	urokinase plasminogen activator signaling pathway	biological_process	biological regulation	1	1540	2	17286	0.5	0.170247	0.445905
GO:0040013	negative regulation of locomotion	biological_process	biological regulation	1	1540	2	17286	0.5	0.170247	0.445905
GO:0042048	olfactory behavior	biological_process	behavior	2	1540	8	17286	0.25	0.155048	0.445905
GO:0042060	wound healing	biological_process	response to stimulus	13	1540	104	17286	0.125	0.13348	0.445905
GO:0042095	interferon-gamma biosynthetic process	biological_process	metabolic process	1	1540	2	17286	0.5	0.170247	0.445905
GO:0042098	T cell proliferation	biological_process	cell proliferation	4	1540	23	17286	0.173913	0.143177	0.445905
GO:0042136	neurotransmitter biosynthetic process	biological_process	biological regulation	3	1540	15	17286	0.2	0.143593	0.445905
GO:0042368	vitamin D biosynthetic process	biological_process	cellular process	1	1540	2	17286	0.5	0.170247	0.445905
GO:0042472	inner ear morphogenesis	biological_process	developmental process	9	1540	68	17286	0.132353	0.148657	0.445905
GO:0042488	positive regulation of odontogenesis of dentin-containing tooth	biological_process	biological regulation	1	1540	2	17286	0.5	0.170247	0.445905
GO:0042492	gamma-delta T cell differentiation	biological_process	cellular process	1	1540	2	17286	0.5	0.170247	0.445905
GO:0043252	sodium-independent organic anion transport	biological_process	localization	3	1540	16	17286	0.1875	0.165667	0.445905
GO:0043311	positive regulation of eosinophil degranulation	biological_process	cellular process	1	1540	2	17286	0.5	0.170247	0.445905
GO:0043313	regulation of neutrophil degranulation	biological_process	biological regulation	1	1540	2	17286	0.5	0.170247	0.445905
GO:0043318	negative regulation of cytotoxic T cell degranulation	biological_process	biological adhesion	1	1540	2	17286	0.5	0.170247	0.445905
GO:0043375	CD8-positive, alpha-beta T cell lineage commitment	biological_process	cellular process	1	1540	2	17286	0.5	0.170247	0.445905
GO:0043377	negative regulation of CD8-positive, alpha-beta T cell differentiation	biological_process	biological adhesion	1	1540	2	17286	0.5	0.170247	0.445905
GO:0044058	regulation of digestive system process	biological_process	biological regulation	1	1540	2	17286	0.5	0.170247	0.445905
GO:0044355	clearance of foreign intracellular DNA	biological_process	response to stimulus	1	1540	2	17286	0.5	0.170247	0.445905
GO:0044356	clearance of foreign intracellular DNA by conversion of DNA cytidine to uridine	biological_process	response to stimulus	1	1540	2	17286	0.5	0.170247	0.445905
GO:0044546	NLRP3 inflammasome complex assembly	biological_process	cellular component organization or biogenesis	1	1540	2	17286	0.5	0.170247	0.445905
GO:0044778	meiotic DNA integrity checkpoint	biological_process	biological regulation	1	1540	2	17286	0.5	0.170247	0.445905
GO:0044843	cell cycle G1/S phase transition	biological_process	cellular process	1	1540	2	17286	0.5	0.170247	0.445905
GO:0044869	negative regulation by host of viral exo-alpha-sialidase activity	biological_process	biological regulation	1	1540	2	17286	0.5	0.170247	0.445905
GO:0044871	negative regulation by host of viral glycoprotein metabolic process	biological_process	biological regulation	1	1540	2	17286	0.5	0.170247	0.445905
GO:0045084	positive regulation of interleukin-12 biosynthetic process	biological_process	biological regulation	2	1540	8	17286	0.25	0.155048	0.445905
GO:0045404	positive regulation of interleukin-4 biosynthetic process	biological_process	cellular process	1	1540	2	17286	0.5	0.170247	0.445905
GO:0045410	positive regulation of interleukin-6 biosynthetic process	biological_process	biological regulation	3	1540	15	17286	0.2	0.143593	0.445905
GO:0045416	positive regulation of interleukin-8 biosynthetic process	biological_process	biological regulation	3	1540	15	17286	0.2	0.143593	0.445905
GO:0045425	positive regulation of granulocyte macrophage colony-stimulating factor biosynthetic process	biological_process	biological regulation	1	1540	2	17286	0.5	0.170247	0.445905
GO:0045625	regulation of T-helper 1 cell differentiation	biological_process	biological regulation	1	1540	2	17286	0.5	0.170247	0.445905
GO:0045651	positive regulation of macrophage differentiation	biological_process	biological regulation	3	1540	15	17286	0.2	0.143593	0.445905
GO:0045655	regulation of monocyte differentiation	biological_process	biological regulation	1	1540	2	17286	0.5	0.170247	0.445905
GO:0045664	regulation of neuron differentiation	biological_process	biological regulation	5	1540	32	17286	0.15625	0.151324	0.445905
GO:0045776	negative regulation of blood pressure	biological_process	biological regulation	5	1540	33	17286	0.151515	0.166125	0.445905
GO:0045806	negative regulation of endocytosis	biological_process	biological regulation	3	1540	16	17286	0.1875	0.165667	0.445905
GO:0045919	positive regulation of cytolysis	biological_process	cellular process	1	1540	2	17286	0.5	0.170247	0.445905
GO:0046031	ADP metabolic process	biological_process	cellular process	1	1540	2	17286	0.5	0.170247	0.445905
GO:0046330	positive regulation of JNK cascade	biological_process	biological regulation	11	1540	87	17286	0.126437	0.1497	0.445905
GO:0046427	positive regulation of JAK-STAT cascade	biological_process	biological regulation	5	1540	31	17286	0.16129	0.137109	0.445905
GO:0046449	creatinine metabolic process	biological_process	cellular process	1	1540	2	17286	0.5	0.170247	0.445905
GO:0046470	phosphatidylcholine metabolic process	biological_process	cellular process	3	1540	16	17286	0.1875	0.165667	0.445905
GO:0046636	negative regulation of alpha-beta T cell activation	biological_process	biological regulation	1	1540	2	17286	0.5	0.170247	0.445905
GO:0046666	retinal cell programmed cell death	biological_process	cellular process	1	1540	2	17286	0.5	0.170247	0.445905
GO:0046851	negative regulation of bone remodeling	biological_process	biological regulation	1	1540	2	17286	0.5	0.170247	0.445905
GO:0046903	secretion	biological_process	localization	2	1540	8	17286	0.25	0.155048	0.445905
GO:0048021	regulation of melanin biosynthetic process	biological_process	biological regulation	1	1540	2	17286	0.5	0.170247	0.445905
GO:0048284	organelle fusion	biological_process	cellular process	1	1540	2	17286	0.5	0.170247	0.445905
GO:0048468	cell development	biological_process	cellular process	5	1540	31	17286	0.16129	0.137109	0.445905
GO:0048545	response to steroid hormone	biological_process	response to stimulus	5	1540	33	17286	0.151515	0.166125	0.445905
GO:0048632	negative regulation of skeletal muscle tissue growth	biological_process	biological regulation	1	1540	2	17286	0.5	0.170247	0.445905
GO:0048685	negative regulation of collateral sprouting of intact axon in response to injury	biological_process	cellular process	1	1540	2	17286	0.5	0.170247	0.445905
GO:0048692	negative regulation of axon extension involved in regeneration	biological_process	biological regulation	1	1540	2	17286	0.5	0.170247	0.445905
GO:0048710	regulation of astrocyte differentiation	biological_process	developmental process	1	1540	2	17286	0.5	0.170247	0.445905
GO:0048814	regulation of dendrite morphogenesis	biological_process	biological regulation	4	1540	24	17286	0.166667	0.160437	0.445905
GO:0048866	stem cell fate specification	biological_process	cellular process	1	1540	2	17286	0.5	0.170247	0.445905
GO:0050665	hydrogen peroxide biosynthetic process	biological_process	cellular process	2	1540	8	17286	0.25	0.155048	0.445905
GO:0050671	positive regulation of lymphocyte proliferation	biological_process	biological regulation	2	1540	8	17286	0.25	0.155048	0.445905
GO:0051173	positive regulation of nitrogen compound metabolic process	biological_process	positive regulation of biological process	1	1540	2	17286	0.5	0.170247	0.445905
GO:0051186	cofactor metabolic process	biological_process	cellular process	3	1540	15	17286	0.2	0.143593	0.445905
GO:0051309	female meiosis chromosome separation	biological_process	multicellular organismal process	1	1540	2	17286	0.5	0.170247	0.445905
GO:0051494	negative regulation of cytoskeleton organization	biological_process	biological regulation	1	1540	2	17286	0.5	0.170247	0.445905
GO:0051606	detection of stimulus	biological_process	response to stimulus	1	1540	2	17286	0.5	0.170247	0.445905
GO:0051649	establishment of localization in cell	biological_process	localization	1	1540	2	17286	0.5	0.170247	0.445905
GO:0051770	positive regulation of nitric-oxide synthase biosynthetic process	biological_process	biological regulation	3	1540	15	17286	0.2	0.143593	0.445905
GO:0051884	regulation of timing of anagen	biological_process	biological regulation	1	1540	2	17286	0.5	0.170247	0.445905
GO:0051977	lysophospholipid transport	biological_process	localization	1	1540	2	17286	0.5	0.170247	0.445905
GO:0051988	regulation of attachment of spindle microtubules to kinetochore	biological_process	biological regulation	2	1540	8	17286	0.25	0.155048	0.445905
GO:0052651	monoacylglycerol catabolic process	biological_process	cellular process	2	1540	8	17286	0.25	0.155048	0.445905
GO:0055093	response to hyperoxia	biological_process	response to stimulus	3	1540	16	17286	0.1875	0.165667	0.445905
GO:0055107	Golgi to secretory granule transport	biological_process	localization	1	1540	2	17286	0.5	0.170247	0.445905
GO:0055130	D-alanine catabolic process	biological_process	cellular process	1	1540	2	17286	0.5	0.170247	0.445905
GO:0060285	cilium-dependent cell motility	biological_process	cellular process	3	1540	16	17286	0.1875	0.165667	0.445905
GO:0060346	bone trabecula formation	biological_process	developmental process	2	1540	8	17286	0.25	0.155048	0.445905
GO:0060369	positive regulation of Fc receptor mediated stimulatory signaling pathway	biological_process	biological regulation	1	1540	2	17286	0.5	0.170247	0.445905
GO:0060370	susceptibility to T cell mediated cytotoxicity	biological_process	biological regulation	1	1540	2	17286	0.5	0.170247	0.445905
GO:0060378	regulation of brood size	biological_process	reproduction	1	1540	2	17286	0.5	0.170247	0.445905
GO:0060400	negative regulation of growth hormone receptor signaling pathway	biological_process	response to stimulus	1	1540	2	17286	0.5	0.170247	0.445905
GO:0060468	prevention of polyspermy	biological_process	biological regulation	1	1540	2	17286	0.5	0.170247	0.445905
GO:0060481	lobar bronchus epithelium development	biological_process	developmental process	1	1540	2	17286	0.5	0.170247	0.445905
GO:0060488	orthogonal dichotomous subdivision of terminal units involved in lung branching morphogenesis	biological_process	developmental process	1	1540	2	17286	0.5	0.170247	0.445905
GO:0060489	planar dichotomous subdivision of terminal units involved in lung branching morphogenesis	biological_process	multicellular organismal process	1	1540	2	17286	0.5	0.170247	0.445905
GO:0060490	lateral sprouting involved in lung morphogenesis	biological_process	developmental process	1	1540	2	17286	0.5	0.170247	0.445905
GO:0060529	squamous basal epithelial stem cell differentiation involved in prostate gland acinus development	biological_process	cellular process	1	1540	2	17286	0.5	0.170247	0.445905
GO:0060532	bronchus cartilage development	biological_process	developmental process	1	1540	2	17286	0.5	0.170247	0.445905
GO:0060557	positive regulation of vitamin D biosynthetic process	biological_process	biological regulation	1	1540	2	17286	0.5	0.170247	0.445905
GO:0060558	regulation of calcidiol 1-monooxygenase activity	biological_process	biological regulation	1	1540	2	17286	0.5	0.170247	0.445905
GO:0060595	fibroblast growth factor receptor signaling pathway involved in mammary gland specification	biological_process	biological regulation	1	1540	2	17286	0.5	0.170247	0.445905
GO:0060615	mammary gland bud formation	biological_process	developmental process	1	1540	2	17286	0.5	0.170247	0.445905
GO:0060667	branch elongation involved in salivary gland morphogenesis	biological_process	developmental process	1	1540	2	17286	0.5	0.170247	0.445905
GO:0060739	mesenchymal-epithelial cell signaling involved in prostate gland development	biological_process	cellular process	1	1540	2	17286	0.5	0.170247	0.445905
GO:0060809	mesodermal to mesenchymal transition involved in gastrulation	biological_process	developmental process	1	1540	2	17286	0.5	0.170247	0.445905
GO:0060856	establishment of blood-brain barrier	biological_process	cellular process	1	1540	2	17286	0.5	0.170247	0.445905
GO:0060900	embryonic camera-type eye formation	biological_process	developmental process	1	1540	2	17286	0.5	0.170247	0.445905
GO:0060915	mesenchymal cell differentiation involved in lung development	biological_process	cellular process	1	1540	2	17286	0.5	0.170247	0.445905
GO:0061010	gall bladder development	biological_process	developmental process	1	1540	2	17286	0.5	0.170247	0.445905
GO:0061031	endodermal digestive tract morphogenesis	biological_process	developmental process	1	1540	2	17286	0.5	0.170247	0.445905
GO:0061078	positive regulation of prostaglandin secretion involved in immune response	biological_process	biological regulation	1	1540	2	17286	0.5	0.170247	0.445905
GO:0061081	positive regulation of myeloid leukocyte cytokine production involved in immune response	biological_process	biological regulation	1	1540	2	17286	0.5	0.170247	0.445905
GO:0061145	lung smooth muscle development	biological_process	developmental process	1	1540	2	17286	0.5	0.170247	0.445905
GO:0061153	trachea gland development	biological_process	developmental process	1	1540	2	17286	0.5	0.170247	0.445905
GO:0061193	taste bud development	biological_process	developmental process	1	1540	2	17286	0.5	0.170247	0.445905
GO:0061290	canonical Wnt signaling pathway involved in metanephric kidney development	biological_process	biological regulation	1	1540	2	17286	0.5	0.170247	0.445905
GO:0061502	early endosome to recycling endosome transport	biological_process	localization	1	1540	2	17286	0.5	0.170247	0.445905
GO:0061611	mannose to fructose-6-phosphate metabolic process	biological_process	cellular process	1	1540	2	17286	0.5	0.170247	0.445905
GO:0061771	response to caloric restriction	biological_process	response to stimulus	1	1540	2	17286	0.5	0.170247	0.445905
GO:0061837	neuropeptide processing	biological_process	metabolic process	1	1540	2	17286	0.5	0.170247	0.445905
GO:0070352	positive regulation of white fat cell proliferation	biological_process	biological regulation	1	1540	2	17286	0.5	0.170247	0.445905
GO:0070471	uterine smooth muscle contraction	biological_process	multicellular organismal process	1	1540	2	17286	0.5	0.170247	0.445905
GO:0070483	detection of hypoxia	biological_process	response to stimulus	1	1540	2	17286	0.5	0.170247	0.445905
GO:0070489	T cell aggregation	biological_process	biological adhesion	1	1540	2	17286	0.5	0.170247	0.445905
GO:0070564	positive regulation of vitamin D receptor signaling pathway	biological_process	biological regulation	1	1540	2	17286	0.5	0.170247	0.445905
GO:0070997	neuron death	biological_process	cellular process	2	1540	8	17286	0.25	0.155048	0.445905
GO:0071104	response to interleukin-9	biological_process	response to stimulus	1	1540	2	17286	0.5	0.170247	0.445905
GO:0071140	resolution of mitotic recombination intermediates	biological_process	cellular process	1	1540	2	17286	0.5	0.170247	0.445905
GO:0071163	DNA replication preinitiation complex assembly	biological_process	cellular process	1	1540	2	17286	0.5	0.170247	0.445905
GO:0071285	cellular response to lithium ion	biological_process	cellular process	3	1540	16	17286	0.1875	0.165667	0.445905
GO:0071295	cellular response to vitamin	biological_process	response to stimulus	1	1540	2	17286	0.5	0.170247	0.445905
GO:0071306	cellular response to vitamin E	biological_process	cellular process	1	1540	2	17286	0.5	0.170247	0.445905
GO:0071307	cellular response to vitamin K	biological_process	response to stimulus	1	1540	2	17286	0.5	0.170247	0.445905
GO:0071407	cellular response to organic cyclic compound	biological_process	cellular process	10	1540	78	17286	0.128205	0.154123	0.445905
GO:0071469	cellular response to alkaline pH	biological_process	cellular process	1	1540	2	17286	0.5	0.170247	0.445905
GO:0071529	cementum mineralization	biological_process	developmental process	1	1540	2	17286	0.5	0.170247	0.445905
GO:0071599	otic vesicle development	biological_process	developmental process	2	1540	8	17286	0.25	0.155048	0.445905
GO:0071651	positive regulation of chemokine (C-C motif) ligand 5 production	biological_process	biological regulation	2	1540	8	17286	0.25	0.155048	0.445905
GO:0071812	positive regulation of fever generation by positive regulation of prostaglandin secretion	biological_process	biological regulation	1	1540	2	17286	0.5	0.170247	0.445905
GO:0071848	positive regulation of ERK1 and ERK2 cascade via TNFSF11-mediated signaling	biological_process	biological regulation	1	1540	2	17286	0.5	0.170247	0.445905
GO:0071864	positive regulation of cell proliferation in bone marrow	biological_process	biological regulation	2	1540	8	17286	0.25	0.155048	0.445905
GO:0071954	chemokine (C-C motif) ligand 11 production	biological_process	multicellular organismal process	1	1540	2	17286	0.5	0.170247	0.445905
GO:0072170	metanephric tubule development	biological_process	developmental process	1	1540	2	17286	0.5	0.170247	0.445905
GO:0072182	regulation of nephron tubule epithelial cell differentiation	biological_process	developmental process	1	1540	2	17286	0.5	0.170247	0.445905
GO:0072520	seminiferous tubule development	biological_process	developmental process	3	1540	15	17286	0.2	0.143593	0.445905
GO:0072608	interleukin-10 secretion	biological_process	cellular process	1	1540	2	17286	0.5	0.170247	0.445905
GO:0072679	thymocyte migration	biological_process	cellular process	1	1540	2	17286	0.5	0.170247	0.445905
GO:0072708	response to sorbitol	biological_process	response to stimulus	1	1540	2	17286	0.5	0.170247	0.445905
GO:0072750	cellular response to leptomycin B	biological_process	response to stimulus	1	1540	2	17286	0.5	0.170247	0.445905
GO:0086029	Purkinje myocyte to ventricular cardiac muscle cell signaling	biological_process	biological regulation	1	1540	2	17286	0.5	0.170247	0.445905
GO:0086064	cell communication by electrical coupling involved in cardiac conduction	biological_process	biological regulation	3	1540	16	17286	0.1875	0.165667	0.445905
GO:0086065	cell communication involved in cardiac conduction	biological_process	biological regulation	1	1540	2	17286	0.5	0.170247	0.445905
GO:0090027	negative regulation of monocyte chemotaxis	biological_process	biological regulation	2	1540	8	17286	0.25	0.155048	0.445905
GO:0090209	negative regulation of triglyceride metabolic process	biological_process	biological regulation	1	1540	2	17286	0.5	0.170247	0.445905
GO:0090265	positive regulation of immune complex clearance by monocytes and macrophages	biological_process	biological regulation	1	1540	2	17286	0.5	0.170247	0.445905
GO:0090276	regulation of peptide hormone secretion	biological_process	cellular process	1	1540	2	17286	0.5	0.170247	0.445905
GO:0090291	negative regulation of osteoclast proliferation	biological_process	biological regulation	1	1540	2	17286	0.5	0.170247	0.445905
GO:0090322	regulation of superoxide metabolic process	biological_process	biological regulation	1	1540	2	17286	0.5	0.170247	0.445905
GO:0090350	negative regulation of cellular organofluorine metabolic process	biological_process	biological regulation	1	1540	2	17286	0.5	0.170247	0.445905
GO:0090399	replicative senescence	biological_process	cellular process	3	1540	15	17286	0.2	0.143593	0.445905
GO:0090520	sphingolipid mediated signaling pathway	biological_process	biological regulation	1	1540	2	17286	0.5	0.170247	0.445905
GO:0090594	inflammatory response to wounding	biological_process	response to stimulus	1	1540	2	17286	0.5	0.170247	0.445905
GO:0090675	intermicrovillar adhesion	biological_process	biological adhesion	1	1540	2	17286	0.5	0.170247	0.445905
GO:0097022	lymphocyte migration into lymph node	biological_process	immune system process	1	1540	2	17286	0.5	0.170247	0.445905
GO:0097050	type B pancreatic cell apoptotic process	biological_process	cellular process	1	1540	2	17286	0.5	0.170247	0.445905
GO:0097055	agmatine biosynthetic process	biological_process	metabolic process	1	1540	2	17286	0.5	0.170247	0.445905
GO:0097068	response to thyroxine	biological_process	response to stimulus	1	1540	2	17286	0.5	0.170247	0.445905
GO:0097069	cellular response to thyroxine stimulus	biological_process	cellular process	1	1540	2	17286	0.5	0.170247	0.445905
GO:0097242	amyloid-beta clearance	biological_process	multicellular organismal process	3	1540	16	17286	0.1875	0.165667	0.445905
GO:0097278	complement-dependent cytotoxicity	biological_process	cell killing	1	1540	2	17286	0.5	0.170247	0.445905
GO:0097535	lymphoid lineage cell migration into thymus	biological_process	localization	1	1540	2	17286	0.5	0.170247	0.445905
GO:0098657	import into cell	biological_process	localization	1	1540	2	17286	0.5	0.170247	0.445905
GO:0098703	calcium ion import across plasma membrane	biological_process	biological regulation	3	1540	16	17286	0.1875	0.165667	0.445905
GO:0098907	regulation of SA node cell action potential	biological_process	biological regulation	1	1540	2	17286	0.5	0.170247	0.445905
GO:0098924	retrograde trans-synaptic signaling by nitric oxide	biological_process	cellular process	1	1540	2	17286	0.5	0.170247	0.445905
GO:0099011	neuronal dense core vesicle exocytosis	biological_process	cellular process	1	1540	2	17286	0.5	0.170247	0.445905
GO:0106004	tRNA (guanine-N7)-methylation	biological_process	cellular process	1	1540	2	17286	0.5	0.170247	0.445905
GO:0106016	positive regulation of inflammatory response to wounding	biological_process	biological regulation	1	1540	2	17286	0.5	0.170247	0.445905
GO:0106091	glial cell projection elongation	biological_process	cellular component organization or biogenesis	1	1540	2	17286	0.5	0.170247	0.445905
GO:0140039	cell-cell adhesion in response to extracellular stimulus	biological_process	biological adhesion	1	1540	2	17286	0.5	0.170247	0.445905
GO:0140196	positive regulation of adenylate cyclase-activating adrenergic receptor signaling pathway involved in heart process	biological_process	biological regulation	1	1540	2	17286	0.5	0.170247	0.445905
GO:1900135	positive regulation of renin secretion into blood stream	biological_process	biological regulation	1	1540	2	17286	0.5	0.170247	0.445905
GO:1900155	negative regulation of bone trabecula formation	biological_process	biological regulation	1	1540	2	17286	0.5	0.170247	0.445905
GO:1900220	semaphorin-plexin signaling pathway involved in bone trabecula morphogenesis	biological_process	biological regulation	1	1540	2	17286	0.5	0.170247	0.445905
GO:1900243	negative regulation of synaptic vesicle endocytosis	biological_process	cellular component organization or biogenesis	1	1540	2	17286	0.5	0.170247	0.445905
GO:1901166	neural crest cell migration involved in autonomic nervous system development	biological_process	cellular process	2	1540	8	17286	0.25	0.155048	0.445905
GO:1901342	regulation of vasculature development	biological_process	biological regulation	1	1540	2	17286	0.5	0.170247	0.445905
GO:1901494	regulation of cysteine metabolic process	biological_process	biological regulation	1	1540	2	17286	0.5	0.170247	0.445905
GO:1901631	positive regulation of presynaptic membrane organization	biological_process	biological regulation	1	1540	2	17286	0.5	0.170247	0.445905
GO:1901740	negative regulation of myoblast fusion	biological_process	biological regulation	1	1540	2	17286	0.5	0.170247	0.445905
GO:1901979	regulation of inward rectifier potassium channel activity	biological_process	biological regulation	1	1540	2	17286	0.5	0.170247	0.445905
GO:1902000	homogentisate catabolic process	biological_process	cellular process	1	1540	2	17286	0.5	0.170247	0.445905
GO:1902070	positive regulation of sphingolipid mediated signaling pathway	biological_process	biological regulation	1	1540	2	17286	0.5	0.170247	0.445905
GO:1902081	negative regulation of calcium ion import into sarcoplasmic reticulum	biological_process	biological regulation	1	1540	2	17286	0.5	0.170247	0.445905
GO:1902216	positive regulation of interleukin-4-mediated signaling pathway	biological_process	biological regulation	1	1540	2	17286	0.5	0.170247	0.445905
GO:1902232	regulation of positive thymic T cell selection	biological_process	biological regulation	1	1540	2	17286	0.5	0.170247	0.445905
GO:1902367	negative regulation of Notch signaling pathway involved in somitogenesis	biological_process	developmental process	1	1540	2	17286	0.5	0.170247	0.445905
GO:1902572	negative regulation of serine-type peptidase activity	biological_process	biological regulation	1	1540	2	17286	0.5	0.170247	0.445905
GO:1902595	regulation of DNA replication origin binding	biological_process	biological regulation	1	1540	2	17286	0.5	0.170247	0.445905
GO:1902608	positive regulation of large conductance calcium-activated potassium channel activity	biological_process	biological regulation	1	1540	2	17286	0.5	0.170247	0.445905
GO:1902679	negative regulation of RNA biosynthetic process	biological_process	biological regulation	1	1540	2	17286	0.5	0.170247	0.445905
GO:1902680	positive regulation of RNA biosynthetic process	biological_process	biological regulation	1	1540	2	17286	0.5	0.170247	0.445905
GO:1902686	mitochondrial outer membrane permeabilization involved in programmed cell death	biological_process	biological regulation	1	1540	2	17286	0.5	0.170247	0.445905
GO:1902745	positive regulation of lamellipodium organization	biological_process	cellular process	1	1540	2	17286	0.5	0.170247	0.445905
GO:1902894	negative regulation of pri-miRNA transcription by RNA polymerase II	biological_process	cellular process	3	1540	16	17286	0.1875	0.165667	0.445905
GO:1902938	regulation of intracellular calcium activated chloride channel activity	biological_process	localization	1	1540	2	17286	0.5	0.170247	0.445905
GO:1902998	positive regulation of neurofibrillary tangle assembly	biological_process	biological regulation	1	1540	2	17286	0.5	0.170247	0.445905
GO:1903008	organelle disassembly	biological_process	cellular component organization or biogenesis	1	1540	2	17286	0.5	0.170247	0.445905
GO:1903027	regulation of opsonization	biological_process	biological regulation	1	1540	2	17286	0.5	0.170247	0.445905
GO:1903141	negative regulation of establishment of endothelial barrier	biological_process	biological regulation	1	1540	2	17286	0.5	0.170247	0.445905
GO:1903170	negative regulation of calcium ion transmembrane transport	biological_process	biological regulation	1	1540	2	17286	0.5	0.170247	0.445905
GO:1903236	regulation of leukocyte tethering or rolling	biological_process	biological adhesion	1	1540	2	17286	0.5	0.170247	0.445905
GO:1903244	positive regulation of cardiac muscle hypertrophy in response to stress	biological_process	biological regulation	1	1540	2	17286	0.5	0.170247	0.445905
GO:1903296	positive regulation of glutamate secretion, neurotransmission	biological_process	biological regulation	1	1540	2	17286	0.5	0.170247	0.445905
GO:1903382	negative regulation of endoplasmic reticulum stress-induced neuron intrinsic apoptotic signaling pathway	biological_process	biological regulation	1	1540	2	17286	0.5	0.170247	0.445905
GO:1903444	negative regulation of brown fat cell differentiation	biological_process	cellular process	1	1540	2	17286	0.5	0.170247	0.445905
GO:1903514	release of sequestered calcium ion into cytosol by endoplasmic reticulum	biological_process	biological regulation	1	1540	2	17286	0.5	0.170247	0.445905
GO:1903515	calcium ion transport from cytosol to endoplasmic reticulum	biological_process	localization	1	1540	2	17286	0.5	0.170247	0.445905
GO:1903543	positive regulation of exosomal secretion	biological_process	cellular component organization or biogenesis	3	1540	15	17286	0.2	0.143593	0.445905
GO:1903597	negative regulation of gap junction assembly	biological_process	biological regulation	1	1540	2	17286	0.5	0.170247	0.445905
GO:1903786	regulation of glutathione biosynthetic process	biological_process	biological regulation	1	1540	2	17286	0.5	0.170247	0.445905
GO:1904027	negative regulation of collagen fibril organization	biological_process	biological regulation	1	1540	2	17286	0.5	0.170247	0.445905
GO:1904352	positive regulation of protein catabolic process in the vacuole	biological_process	biological regulation	1	1540	2	17286	0.5	0.170247	0.445905
GO:1904556	L-tryptophan transmembrane transport	biological_process	localization	1	1540	2	17286	0.5	0.170247	0.445905
GO:1904612	response to 2,3,7,8-tetrachlorodibenzodioxine	biological_process	response to stimulus	1	1540	2	17286	0.5	0.170247	0.445905
GO:1905010	positive regulation of L-lysine import across plasma membrane	biological_process	biological regulation	1	1540	2	17286	0.5	0.170247	0.445905
GO:1905062	positive regulation of cardioblast proliferation	biological_process	biological regulation	1	1540	2	17286	0.5	0.170247	0.445905
GO:1905065	positive regulation of vascular smooth muscle cell differentiation	biological_process	biological regulation	1	1540	2	17286	0.5	0.170247	0.445905
GO:1905077	negative regulation of interleukin-17 secretion	biological_process	biological regulation	1	1540	2	17286	0.5	0.170247	0.445905
GO:1905154	negative regulation of membrane invagination	biological_process	biological regulation	1	1540	2	17286	0.5	0.170247	0.445905
GO:1905171	positive regulation of protein localization to phagocytic vesicle	biological_process	positive regulation of biological process	1	1540	2	17286	0.5	0.170247	0.445905
GO:1905184	positive regulation of protein serine/threonine phosphatase activity	biological_process	biological regulation	1	1540	2	17286	0.5	0.170247	0.445905
GO:1905223	epicardium morphogenesis	biological_process	developmental process	1	1540	2	17286	0.5	0.170247	0.445905
GO:1905429	response to glycine	biological_process	response to stimulus	1	1540	2	17286	0.5	0.170247	0.445905
GO:1905448	positive regulation of mitochondrial ATP synthesis coupled electron transport	biological_process	biological regulation	1	1540	2	17286	0.5	0.170247	0.445905
GO:1905469	negative regulation of clathrin-coated pit assembly	biological_process	cellular component organization or biogenesis	1	1540	2	17286	0.5	0.170247	0.445905
GO:1905589	positive regulation of L-arginine import across plasma membrane	biological_process	regulation of biological process	1	1540	2	17286	0.5	0.170247	0.445905
GO:1905653	positive regulation of artery morphogenesis	biological_process	developmental process	1	1540	2	17286	0.5	0.170247	0.445905
GO:1905675	negative regulation of adaptive immune memory response	biological_process	biological regulation	1	1540	2	17286	0.5	0.170247	0.445905
GO:1905956	positive regulation of endothelial tube morphogenesis	biological_process	biological regulation	1	1540	2	17286	0.5	0.170247	0.445905
GO:1990266	neutrophil migration	biological_process	cellular process	2	1540	8	17286	0.25	0.155048	0.445905
GO:1990426	mitotic recombination-dependent replication fork processing	biological_process	cellular process	1	1540	2	17286	0.5	0.170247	0.445905
GO:1990478	response to ultrasound	biological_process	response to stimulus	1	1540	2	17286	0.5	0.170247	0.445905
GO:1990709	presynaptic active zone organization	biological_process	cellular component organization or biogenesis	1	1540	2	17286	0.5	0.170247	0.445905
GO:1990963	establishment of blood-retinal barrier	biological_process	cellular process	1	1540	2	17286	0.5	0.170247	0.445905
GO:2000107	negative regulation of leukocyte apoptotic process	biological_process	biological regulation	1	1540	2	17286	0.5	0.170247	0.445905
GO:2000211	regulation of glutamate metabolic process	biological_process	biological regulation	1	1540	2	17286	0.5	0.170247	0.445905
GO:2000225	negative regulation of testosterone biosynthetic process	biological_process	biological regulation	1	1540	2	17286	0.5	0.170247	0.445905
GO:2000271	positive regulation of fibroblast apoptotic process	biological_process	biological regulation	2	1540	8	17286	0.25	0.155048	0.445905
GO:2000317	negative regulation of T-helper 17 type immune response	biological_process	biological regulation	1	1540	2	17286	0.5	0.170247	0.445905
GO:2000324	positive regulation of glucocorticoid receptor signaling pathway	biological_process	biological regulation	1	1540	2	17286	0.5	0.170247	0.445905
GO:2000329	negative regulation of T-helper 17 cell lineage commitment	biological_process	biological adhesion	1	1540	2	17286	0.5	0.170247	0.445905
GO:2000340	positive regulation of chemokine (C-X-C motif) ligand 1 production	biological_process	multicellular organismal process	1	1540	2	17286	0.5	0.170247	0.445905
GO:2000349	negative regulation of CD40 signaling pathway	biological_process	biological regulation	1	1540	2	17286	0.5	0.170247	0.445905
GO:2000382	positive regulation of mesoderm development	biological_process	positive regulation of biological process	1	1540	2	17286	0.5	0.170247	0.445905
GO:2000389	regulation of neutrophil extravasation	biological_process	cellular process	1	1540	2	17286	0.5	0.170247	0.445905
GO:2000418	positive regulation of eosinophil migration	biological_process	biological regulation	1	1540	2	17286	0.5	0.170247	0.445905
GO:2000426	negative regulation of apoptotic cell clearance	biological_process	biological regulation	1	1540	2	17286	0.5	0.170247	0.445905
GO:2000448	positive regulation of macrophage migration inhibitory factor signaling pathway	biological_process	positive regulation of biological process	1	1540	2	17286	0.5	0.170247	0.445905
GO:2000513	positive regulation of granzyme A production	biological_process	biological regulation	1	1540	2	17286	0.5	0.170247	0.445905
GO:2000518	negative regulation of T-helper 1 cell activation	biological_process	biological adhesion	1	1540	2	17286	0.5	0.170247	0.445905
GO:2000525	positive regulation of T cell costimulation	biological_process	biological regulation	1	1540	2	17286	0.5	0.170247	0.445905
GO:2000818	negative regulation of myoblast proliferation	biological_process	biological regulation	1	1540	2	17286	0.5	0.170247	0.445905
GO:2000822	regulation of behavioral fear response	biological_process	behavior	1	1540	2	17286	0.5	0.170247	0.445905
GO:2000845	positive regulation of testosterone secretion	biological_process	biological regulation	1	1540	2	17286	0.5	0.170247	0.445905
GO:2001107	negative regulation of Rho guanyl-nucleotide exchange factor activity	biological_process	biological regulation	1	1540	2	17286	0.5	0.170247	0.445905
GO:2001150	positive regulation of dipeptide transmembrane transport	biological_process	biological regulation	1	1540	2	17286	0.5	0.170247	0.445905
GO:2001226	negative regulation of chloride transport	biological_process	biological regulation	1	1540	2	17286	0.5	0.170247	0.445905
GO:2001238	positive regulation of extrinsic apoptotic signaling pathway	biological_process	biological regulation	5	1540	31	17286	0.16129	0.137109	0.445905
GO:2001260	regulation of semaphorin-plexin signaling pathway	biological_process	biological regulation	1	1540	2	17286	0.5	0.170247	0.445905
GO:2001269	positive regulation of cysteine-type endopeptidase activity involved in apoptotic signaling pathway	biological_process	metabolic process	2	1540	8	17286	0.25	0.155048	0.445905
GO:0007218	neuropeptide signaling pathway	biological_process	biological regulation	13	1540	109	17286	0.119266	0.171474	0.448886
GO:0048661	positive regulation of smooth muscle cell proliferation	biological_process	biological regulation	8	1540	61	17286	0.131148	0.173041	0.452754
GO:0032870	cellular response to hormone stimulus	biological_process	cellular process	7	1540	52	17286	0.134615	0.17723	0.463476
GO:0030517	negative regulation of axon extension	biological_process	biological regulation	4	1540	25	17286	0.16	0.178407	0.46487
GO:0044255	cellular lipid metabolic process	biological_process	cellular process	4	1540	25	17286	0.16	0.178407	0.46487
GO:0045742	positive regulation of epidermal growth factor receptor signaling pathway	biological_process	biological regulation	4	1540	25	17286	0.16	0.178407	0.46487
GO:0048260	positive regulation of receptor-mediated endocytosis	biological_process	cellular component organization or biogenesis	4	1540	25	17286	0.16	0.178407	0.46487
GO:0098586	cellular response to virus	biological_process	response to stimulus	4	1540	25	17286	0.16	0.178407	0.46487
GO:1904659	glucose transmembrane transport	biological_process	localization	4	1540	25	17286	0.16	0.178407	0.46487
GO:2001243	negative regulation of intrinsic apoptotic signaling pathway	biological_process	biological regulation	4	1540	25	17286	0.16	0.178407	0.46487
GO:0043552	positive regulation of phosphatidylinositol 3-kinase activity	biological_process	biological regulation	5	1540	34	17286	0.147059	0.181469	0.472362
GO:0045931	positive regulation of mitotic cell cycle	biological_process	biological regulation	5	1540	34	17286	0.147059	0.181469	0.472362
GO:0000733	DNA strand renaturation	biological_process	cellular component organization or biogenesis	2	1540	9	17286	0.222222	0.188094	0.475858
GO:0001655	urogenital system development	biological_process	developmental process	3	1540	17	17286	0.176471	0.188649	0.475858
GO:0001935	endothelial cell proliferation	biological_process	cell proliferation	3	1540	17	17286	0.176471	0.188649	0.475858
GO:0001960	negative regulation of cytokine-mediated signaling pathway	biological_process	cellular process	2	1540	9	17286	0.222222	0.188094	0.475858
GO:0002467	germinal center formation	biological_process	developmental process	2	1540	9	17286	0.222222	0.188094	0.475858
GO:0003429	growth plate cartilage chondrocyte morphogenesis	biological_process	cellular process	3	1540	17	17286	0.176471	0.188649	0.475858
GO:0006548	histidine catabolic process	biological_process	cellular process	2	1540	9	17286	0.222222	0.188094	0.475858
GO:0008064	regulation of actin polymerization or depolymerization	biological_process	biological regulation	2	1540	9	17286	0.222222	0.188094	0.475858
GO:0009950	dorsal/ventral axis specification	biological_process	developmental process	2	1540	9	17286	0.222222	0.188094	0.475858
GO:0010594	regulation of endothelial cell migration	biological_process	cellular process	2	1540	9	17286	0.222222	0.188094	0.475858
GO:0010828	positive regulation of glucose transmembrane transport	biological_process	biological regulation	2	1540	9	17286	0.222222	0.188094	0.475858
GO:0010898	positive regulation of triglyceride catabolic process	biological_process	cellular process	2	1540	9	17286	0.222222	0.188094	0.475858
GO:0016082	synaptic vesicle priming	biological_process	biological regulation	3	1540	17	17286	0.176471	0.188649	0.475858
GO:0016584	nucleosome positioning	biological_process	cellular process	3	1540	17	17286	0.176471	0.188649	0.475858
GO:0019217	regulation of fatty acid metabolic process	biological_process	biological regulation	2	1540	9	17286	0.222222	0.188094	0.475858
GO:0019852	L-ascorbic acid metabolic process	biological_process	cellular process	2	1540	9	17286	0.222222	0.188094	0.475858
GO:0021695	cerebellar cortex development	biological_process	developmental process	2	1540	9	17286	0.222222	0.188094	0.475858
GO:0021952	central nervous system projection neuron axonogenesis	biological_process	cellular component organization or biogenesis	2	1540	9	17286	0.222222	0.188094	0.475858
GO:0032736	positive regulation of interleukin-13 production	biological_process	biological regulation	2	1540	9	17286	0.222222	0.188094	0.475858
GO:0033555	multicellular organismal response to stress	biological_process	multicellular organismal process	2	1540	9	17286	0.222222	0.188094	0.475858
GO:0035067	negative regulation of histone acetylation	biological_process	cellular component organization or biogenesis	2	1540	9	17286	0.222222	0.188094	0.475858
GO:0035360	positive regulation of peroxisome proliferator activated receptor signaling pathway	biological_process	biological regulation	2	1540	9	17286	0.222222	0.188094	0.475858
GO:0035860	glial cell-derived neurotrophic factor receptor signaling pathway	biological_process	regulation of biological process	2	1540	9	17286	0.222222	0.188094	0.475858
GO:0042074	cell migration involved in gastrulation	biological_process	cellular process	2	1540	9	17286	0.222222	0.188094	0.475858
GO:0043304	regulation of mast cell degranulation	biological_process	positive regulation of biological process	2	1540	9	17286	0.222222	0.188094	0.475858
GO:0043434	response to peptide hormone	biological_process	response to stimulus	8	1540	62	17286	0.129032	0.184266	0.475858
GO:0044849	estrous cycle	biological_process	multicellular organismal process	3	1540	17	17286	0.176471	0.188649	0.475858
GO:0045333	cellular respiration	biological_process	cellular process	3	1540	17	17286	0.176471	0.188649	0.475858
GO:0045606	positive regulation of epidermal cell differentiation	biological_process	biological regulation	2	1540	9	17286	0.222222	0.188094	0.475858
GO:0048478	replication fork protection	biological_process	biological regulation	2	1540	9	17286	0.222222	0.188094	0.475858
GO:0048617	embryonic foregut morphogenesis	biological_process	developmental process	2	1540	9	17286	0.222222	0.188094	0.475858
GO:0050650	chondroitin sulfate proteoglycan biosynthetic process	biological_process	cellular process	2	1540	9	17286	0.222222	0.188094	0.475858
GO:0050765	negative regulation of phagocytosis	biological_process	biological regulation	3	1540	17	17286	0.176471	0.188649	0.475858
GO:0050774	negative regulation of dendrite morphogenesis	biological_process	biological regulation	2	1540	9	17286	0.222222	0.188094	0.475858
GO:0050805	negative regulation of synaptic transmission	biological_process	biological regulation	2	1540	9	17286	0.222222	0.188094	0.475858
GO:0050861	positive regulation of B cell receptor signaling pathway	biological_process	response to stimulus	2	1540	9	17286	0.222222	0.188094	0.475858
GO:0051122	hepoxilin biosynthetic process	biological_process	metabolic process	2	1540	9	17286	0.222222	0.188094	0.475858
GO:0051321	meiotic cell cycle	biological_process	cellular process	14	1540	121	17286	0.115702	0.188614	0.475858
GO:0051569	regulation of histone H3-K4 methylation	biological_process	biological regulation	2	1540	9	17286	0.222222	0.188094	0.475858
GO:0051601	exocyst localization	biological_process	localization	2	1540	9	17286	0.222222	0.188094	0.475858
GO:0060075	regulation of resting membrane potential	biological_process	biological regulation	2	1540	9	17286	0.222222	0.188094	0.475858
GO:0060710	chorio-allantoic fusion	biological_process	reproductive process	2	1540	9	17286	0.222222	0.188094	0.475858
GO:0060740	prostate gland epithelium morphogenesis	biological_process	developmental process	2	1540	9	17286	0.222222	0.188094	0.475858
GO:0061158	3'-UTR-mediated mRNA destabilization	biological_process	biological regulation	3	1540	17	17286	0.176471	0.188649	0.475858
GO:0061820	telomeric D-loop disassembly	biological_process	biological regulation	2	1540	9	17286	0.222222	0.188094	0.475858
GO:0070102	interleukin-6-mediated signaling pathway	biological_process	biological regulation	3	1540	17	17286	0.176471	0.188649	0.475858
GO:0070201	regulation of establishment of protein localization	biological_process	biological regulation	2	1540	9	17286	0.222222	0.188094	0.475858
GO:0070528	protein kinase C signaling	biological_process	biological regulation	3	1540	17	17286	0.176471	0.188649	0.475858
GO:0070989	oxidative demethylation	biological_process	metabolic process	3	1540	17	17286	0.176471	0.188649	0.475858
GO:0071470	cellular response to osmotic stress	biological_process	cellular process	3	1540	17	17286	0.176471	0.188649	0.475858
GO:0072594	establishment of protein localization to organelle	biological_process	localization	2	1540	9	17286	0.222222	0.188094	0.475858
GO:0097094	craniofacial suture morphogenesis	biological_process	developmental process	2	1540	9	17286	0.222222	0.188094	0.475858
GO:0097553	calcium ion transmembrane import into cytosol	biological_process	biological regulation	2	1540	9	17286	0.222222	0.188094	0.475858
GO:0098662	inorganic cation transmembrane transport	biological_process	localization	2	1540	9	17286	0.222222	0.188094	0.475858
GO:0140042	lipid droplet formation	biological_process	biological regulation	2	1540	9	17286	0.222222	0.188094	0.475858
GO:1901387	positive regulation of voltage-gated calcium channel activity	biological_process	biological regulation	2	1540	9	17286	0.222222	0.188094	0.475858
GO:1901750	leukotriene D4 biosynthetic process	biological_process	cellular process	2	1540	9	17286	0.222222	0.188094	0.475858
[truncated: 3,056 more rows]
