# Supplementary material for: Construction and analysis of a lncRNA–miRNA–mRNA competing endogenous RNA network from inflamed and normal synovial tissues after anterior cruciate ligament and/or meniscus injuries
Source: Front Genet. 2022 Oct 17;13:983020. doi: 10.3389/fgene.2022.983020 (PMC9619217; doi:10.3389/fgene.2022.983020)
Supplement: Supplementary file 1 [file DataSheet1.ZIP › additional files 6.27/Additional file 6 Data S5.xlsx]

## Sheet: Sheet1
GO_P Term ID	GO_P Term Desc	GO_P Term Level1	GO_P Term Level2	Term Candidate Gene Num	Total Candidate Gene Num	Term Gene Num	Total Gene Num	Rich Ratio	P value	Q value
GO:0007155	cell adhesion	biological_process	biological adhesion	76	883	672	17286	0.113095	5.07038e-11	1.81063e-07
GO:0007275	multicellular organism development	biological_process	multicellular organismal process	109	883	1197	17286	0.091061	1.77827e-09	3.17511e-06
GO:0007156	homophilic cell adhesion via plasma membrane adhesion molecules	biological_process	biological adhesion	28	883	166	17286	0.168675	2.23239e-08	2.48422e-05
GO:0007411	axon guidance	biological_process	cellular component organization or biogenesis	35	883	243	17286	0.144033	2.78267e-08	2.48422e-05
GO:0007399	nervous system development	biological_process	developmental process	54	883	557	17286	0.0969479	4.60653e-06	0.00328998
GO:0001501	skeletal system development	biological_process	developmental process	22	883	159	17286	0.138365	1.9754e-05	0.00881767
GO:0001657	ureteric bud development	biological_process	developmental process	11	883	46	17286	0.23913	1.4932e-05	0.00881767
GO:0007165	signal transduction	biological_process	biological regulation	150	883	2127	17286	0.0705219	1.90727e-05	0.00881767
GO:0043269	regulation of ion transport	biological_process	biological regulation	5	883	9	17286	0.555556	3.64765e-05	0.0130258
GO:0061037	negative regulation of cartilage development	biological_process	biological regulation	5	883	9	17286	0.555556	3.64765e-05	0.0130258
GO:0007500	mesodermal cell fate determination	biological_process	cellular process	3	883	3	17286	1	0.000132861	0.033889
GO:0050919	negative chemotaxis	biological_process	locomotion	9	883	39	17286	0.230769	0.000120439	0.033889
GO:0061643	chemorepulsion of axon	biological_process	cellular process	3	883	3	17286	1	0.000132861	0.033889
GO:0070458	cellular detoxification of nitrogen compound	biological_process	cellular process	3	883	3	17286	1	0.000132861	0.033889
GO:1903779	regulation of cardiac conduction	biological_process	biological regulation	11	883	59	17286	0.186441	0.000170684	0.0406342
GO:0060070	canonical Wnt signaling pathway	biological_process	biological regulation	12	883	72	17286	0.166667	0.000264933	0.0560694
GO:2000649	regulation of sodium ion transmembrane transporter activity	biological_process	biological regulation	6	883	19	17286	0.315789	0.000266922	0.0560694
GO:0007417	central nervous system development	biological_process	developmental process	19	883	159	17286	0.119497	0.000492389	0.0829687
GO:0018916	nitrobenzene metabolic process	biological_process	cellular process	3	883	4	17286	0.75	0.000511149	0.0829687
GO:0030154	cell differentiation	biological_process	cellular process	77	883	1031	17286	0.0746848	0.000485962	0.0829687
GO:0034220	ion transmembrane transport	biological_process	localization	30	883	304	17286	0.0986842	0.000440237	0.0829687
GO:0090184	positive regulation of kidney development	biological_process	biological regulation	3	883	4	17286	0.75	0.000511149	0.0829687
GO:0060412	ventricular septum morphogenesis	biological_process	multicellular organismal process	8	883	38	17286	0.210526	0.000559033	0.0867959
GO:0030207	chondroitin sulfate catabolic process	biological_process	metabolic process	5	883	15	17286	0.333333	0.000672051	0.0999956
GO:0035116	embryonic hindlimb morphogenesis	biological_process	developmental process	7	883	31	17286	0.225806	0.000792601	0.108861
GO:0048468	cell development	biological_process	developmental process	7	883	31	17286	0.225806	0.000792601	0.108861
GO:1901687	glutathione derivative biosynthetic process	biological_process	cellular process	6	883	23	17286	0.26087	0.000833347	0.110218
GO:0051216	cartilage development	biological_process	developmental process	12	883	82	17286	0.146341	0.000895594	0.111494
GO:0070593	dendrite self-avoidance	biological_process	cellular process	5	883	16	17286	0.3125	0.000936665	0.111494
GO:1900006	positive regulation of dendrite development	biological_process	biological regulation	5	883	16	17286	0.3125	0.000936665	0.111494
GO:0030157	pancreatic juice secretion	biological_process	biological regulation	4	883	10	17286	0.4	0.00110845	0.11642
GO:0030299	intestinal cholesterol absorption	biological_process	localization	4	883	10	17286	0.4	0.00110845	0.11642
GO:0048666	neuron development	biological_process	cellular process	10	883	62	17286	0.16129	0.00110182	0.11642
GO:0071313	cellular response to caffeine	biological_process	cellular process	4	883	10	17286	0.4	0.00110845	0.11642
GO:0045920	negative regulation of exocytosis	biological_process	biological regulation	3	883	5	17286	0.6	0.0012292	0.118634
GO:0070814	hydrogen sulfide biosynthetic process	biological_process	cellular process	3	883	5	17286	0.6	0.0012292	0.118634
GO:1990523	bone regeneration	biological_process	developmental process	3	883	5	17286	0.6	0.0012292	0.118634
GO:0051258	protein polymerization	biological_process	cellular component organization or biogenesis	5	883	17	17286	0.294118	0.00127155	0.119492
GO:0048662	negative regulation of smooth muscle cell proliferation	biological_process	biological regulation	7	883	34	17286	0.205882	0.00141891	0.129922
GO:0007405	neuroblast proliferation	biological_process	cell proliferation	5	883	18	17286	0.277778	0.0016872	0.140897
GO:0007586	digestion	biological_process	multicellular organismal process	7	883	35	17286	0.2	0.0016966	0.140897
GO:0030206	chondroitin sulfate biosynthetic process	biological_process	cellular process	6	883	26	17286	0.230769	0.00166717	0.140897
GO:0045603	positive regulation of endothelial cell differentiation	biological_process	regulation of biological process	4	883	11	17286	0.363636	0.00167172	0.140897
GO:0003272	endocardial cushion formation	biological_process	developmental process	3	883	6	17286	0.5	0.00236501	0.178999
GO:0030208	dermatan sulfate biosynthetic process	biological_process	cellular process	4	883	12	17286	0.333333	0.00240681	0.178999
GO:0034377	plasma lipoprotein particle assembly	biological_process	biological regulation	2	883	2	17286	1	0.00260655	0.178999
GO:0043569	negative regulation of insulin-like growth factor receptor signaling pathway	biological_process	biological regulation	3	883	6	17286	0.5	0.00236501	0.178999
GO:0060272	embryonic skeletal joint morphogenesis	biological_process	developmental process	4	883	12	17286	0.333333	0.00240681	0.178999
GO:0071676	negative regulation of mononuclear cell migration	biological_process	biological regulation	2	883	2	17286	1	0.00260655	0.178999
GO:0072125	negative regulation of glomerular mesangial cell proliferation	biological_process	biological regulation	2	883	2	17286	1	0.00260655	0.178999
GO:1905069	allantois development	biological_process	developmental process	2	883	2	17286	1	0.00260655	0.178999
GO:2001023	regulation of response to drug	biological_process	biological regulation	2	883	2	17286	1	0.00260655	0.178999
GO:0045165	cell fate commitment	biological_process	cellular process	10	883	71	17286	0.140845	0.00313195	0.211023
GO:0030431	sleep	biological_process	multicellular organismal process	4	883	13	17286	0.307692	0.00333706	0.216666
GO:0031284	positive regulation of guanylate cyclase activity	biological_process	biological regulation	4	883	13	17286	0.307692	0.00333706	0.216666
GO:0007626	locomotory behavior	biological_process	behavior	12	883	96	17286	0.125	0.0035234	0.217204
GO:0033627	cell adhesion mediated by integrin	biological_process	biological adhesion	5	883	21	17286	0.238095	0.00352782	0.217204
GO:0045666	positive regulation of neuron differentiation	biological_process	cellular process	12	883	96	17286	0.125	0.0035234	0.217204
GO:0007205	protein kinase C-activating G protein-coupled receptor signaling pathway	biological_process	biological regulation	6	883	30	17286	0.2	0.00361285	0.21867
GO:0007420	brain development	biological_process	developmental process	26	883	289	17286	0.0899654	0.00374245	0.222738
GO:0001503	ossification	biological_process	multicellular organismal process	13	883	110	17286	0.118182	0.00399749	0.223047
GO:0014909	smooth muscle cell migration	biological_process	cellular process	3	883	7	17286	0.428571	0.00398196	0.223047
GO:0071286	cellular response to magnesium ion	biological_process	cellular process	3	883	7	17286	0.428571	0.00398196	0.223047
GO:0072498	embryonic skeletal joint development	biological_process	developmental process	3	883	7	17286	0.428571	0.00398196	0.223047
GO:0021983	pituitary gland development	biological_process	developmental process	6	883	31	17286	0.193548	0.00428972	0.23567
GO:2000147	positive regulation of cell motility	biological_process	biological regulation	5	883	22	17286	0.227273	0.00437614	0.236776
GO:0010468	regulation of gene expression	biological_process	biological regulation	29	883	339	17286	0.0855457	0.00469755	0.250372
GO:0001822	kidney development	biological_process	developmental process	14	883	128	17286	0.109375	0.00579206	0.256905
GO:0001823	mesonephros development	biological_process	multicellular organismal process	4	883	15	17286	0.266667	0.00587131	0.256905
GO:0003057	regulation of the force of heart contraction by chemical signal	biological_process	biological regulation	2	883	3	17286	0.666667	0.00755392	0.256905
GO:0003151	outflow tract morphogenesis	biological_process	developmental process	8	883	55	17286	0.145455	0.00648468	0.256905
GO:0003184	pulmonary valve morphogenesis	biological_process	developmental process	4	883	16	17286	0.25	0.00751619	0.256905
GO:0006749	glutathione metabolic process	biological_process	cellular process	7	883	45	17286	0.155556	0.00736026	0.256905
GO:0007169	transmembrane receptor protein tyrosine kinase signaling pathway	biological_process	biological regulation	14	883	130	17286	0.107692	0.00663295	0.256905
GO:0007409	axonogenesis	biological_process	cellular component organization or biogenesis	12	883	102	17286	0.117647	0.00577354	0.256905
GO:0007416	synapse assembly	biological_process	cellular component organization or biogenesis	9	883	67	17286	0.134328	0.00679242	0.256905
GO:0007588	excretion	biological_process	multicellular organismal process	6	883	34	17286	0.176471	0.00688141	0.256905
GO:0009725	response to hormone	biological_process	response to stimulus	9	883	65	17286	0.138462	0.00555791	0.256905
GO:0010765	positive regulation of sodium ion transport	biological_process	biological regulation	4	883	16	17286	0.25	0.00751619	0.256905
GO:0014740	negative regulation of muscle hyperplasia	biological_process	biological regulation	2	883	3	17286	0.666667	0.00755392	0.256905
GO:0019228	neuronal action potential	biological_process	biological regulation	6	883	32	17286	0.1875	0.00505572	0.256905
GO:0019346	transsulfuration	biological_process	cellular process	3	883	8	17286	0.375	0.0061304	0.256905
GO:0021502	neural fold elevation formation	biological_process	multicellular organismal process	2	883	3	17286	0.666667	0.00755392	0.256905
GO:0021517	ventral spinal cord development	biological_process	developmental process	3	883	8	17286	0.375	0.0061304	0.256905
GO:0021869	forebrain ventricular zone progenitor cell division	biological_process	developmental process	2	883	3	17286	0.666667	0.00755392	0.256905
GO:0021940	positive regulation of cerebellar granule cell precursor proliferation	biological_process	biological regulation	2	883	3	17286	0.666667	0.00755392	0.256905
GO:0035418	protein localization to synapse	biological_process	localization	4	883	16	17286	0.25	0.00751619	0.256905
GO:0042178	xenobiotic catabolic process	biological_process	cellular process	3	883	8	17286	0.375	0.0061304	0.256905
GO:0042420	dopamine catabolic process	biological_process	cellular process	3	883	8	17286	0.375	0.0061304	0.256905
GO:0042445	hormone metabolic process	biological_process	biological regulation	4	883	15	17286	0.266667	0.00587131	0.256905
GO:0050804	modulation of chemical synaptic transmission	biological_process	biological regulation	11	883	90	17286	0.122222	0.00604999	0.256905
GO:0051045	negative regulation of membrane protein ectodomain proteolysis	biological_process	regulation of biological process	3	883	8	17286	0.375	0.0061304	0.256905
GO:0051938	L-glutamate import	biological_process	localization	2	883	3	17286	0.666667	0.00755392	0.256905
GO:0051965	positive regulation of synapse assembly	biological_process	biological regulation	9	883	64	17286	0.140625	0.00500967	0.256905
GO:0055005	ventricular cardiac myofibril assembly	biological_process	cellular component organization or biogenesis	2	883	3	17286	0.666667	0.00755392	0.256905
GO:0060197	cloacal septation	biological_process	developmental process	2	883	3	17286	0.666667	0.00755392	0.256905
GO:0061364	apoptotic process involved in luteolysis	biological_process	reproduction	2	883	3	17286	0.666667	0.00755392	0.256905
GO:0061384	heart trabecula morphogenesis	biological_process	developmental process	3	883	8	17286	0.375	0.0061304	0.256905
GO:0070858	negative regulation of bile acid biosynthetic process	biological_process	biological regulation	2	883	3	17286	0.666667	0.00755392	0.256905
GO:0072268	pattern specification involved in metanephros development	biological_process	developmental process	2	883	3	17286	0.666667	0.00755392	0.256905
GO:0090260	negative regulation of retinal ganglion cell axon guidance	biological_process	biological regulation	2	883	3	17286	0.666667	0.00755392	0.256905
GO:0090303	positive regulation of wound healing	biological_process	biological regulation	5	883	24	17286	0.208333	0.00649095	0.256905
GO:0097746	regulation of blood vessel diameter	biological_process	biological regulation	5	883	23	17286	0.217391	0.00536025	0.256905
GO:1905312	positive regulation of cardiac neural crest cell migration involved in outflow tract morphogenesis	biological_process	biological regulation	2	883	3	17286	0.666667	0.00755392	0.256905
GO:2001259	positive regulation of cation channel activity	biological_process	biological regulation	3	883	8	17286	0.375	0.0061304	0.256905
GO:0007517	muscle organ development	biological_process	multicellular organismal process	12	883	106	17286	0.113208	0.00782016	0.263451
GO:0001654	eye development	biological_process	multicellular organismal process	7	883	46	17286	0.152174	0.00830806	0.264792
GO:0001938	positive regulation of endothelial cell proliferation	biological_process	biological regulation	10	883	82	17286	0.121951	0.00878926	0.264792
GO:0003300	cardiac muscle hypertrophy	biological_process	multicellular organismal process	3	883	9	17286	0.333333	0.00884909	0.264792
GO:0006811	ion transport	biological_process	localization	48	883	661	17286	0.0726172	0.00897223	0.264792
GO:0007016	cytoskeletal anchoring at plasma membrane	biological_process	biological regulation	3	883	9	17286	0.333333	0.00884909	0.264792
GO:0010595	positive regulation of endothelial cell migration	biological_process	biological regulation	8	883	58	17286	0.137931	0.00893107	0.264792
GO:0015914	phospholipid transport	biological_process	localization	7	883	46	17286	0.152174	0.00830806	0.264792
GO:0030240	skeletal muscle thin filament assembly	biological_process	cellular process	3	883	9	17286	0.333333	0.00884909	0.264792
GO:0034109	homotypic cell-cell adhesion	biological_process	biological adhesion	3	883	9	17286	0.333333	0.00884909	0.264792
GO:0042698	ovulation cycle	biological_process	multicellular organismal process	3	883	9	17286	0.333333	0.00884909	0.264792
GO:0048709	oligodendrocyte differentiation	biological_process	cellular process	6	883	35	17286	0.171429	0.00795413	0.264792
GO:0060078	regulation of postsynaptic membrane potential	biological_process	biological regulation	8	883	57	17286	0.140351	0.00804981	0.264792
GO:0061303	cornea development in camera-type eye	biological_process	developmental process	3	883	9	17286	0.333333	0.00884909	0.264792
GO:0061469	regulation of type B pancreatic cell proliferation	biological_process	biological regulation	3	883	9	17286	0.333333	0.00884909	0.264792
GO:0097091	synaptic vesicle clustering	biological_process	localization	3	883	9	17286	0.333333	0.00884909	0.264792
GO:0003429	growth plate cartilage chondrocyte morphogenesis	biological_process	cellular process	4	883	17	17286	0.235294	0.00943762	0.265368
GO:0006809	nitric oxide biosynthetic process	biological_process	biological regulation	4	883	17	17286	0.235294	0.00943762	0.265368
GO:0007215	glutamate receptor signaling pathway	biological_process	biological regulation	4	883	17	17286	0.235294	0.00943762	0.265368
GO:0045429	positive regulation of nitric oxide biosynthetic process	biological_process	cellular process	7	883	47	17286	0.148936	0.00934265	0.265368
GO:0055007	cardiac muscle cell differentiation	biological_process	cellular process	5	883	26	17286	0.192308	0.00923392	0.265368
GO:0061053	somite development	biological_process	developmental process	4	883	17	17286	0.235294	0.00943762	0.265368
GO:0007631	feeding behavior	biological_process	behavior	6	883	37	17286	0.162162	0.0104514	0.289787
GO:0008277	regulation of G protein-coupled receptor signaling pathway	biological_process	biological regulation	7	883	48	17286	0.145833	0.0104684	0.289787
GO:0042733	embryonic digit morphogenesis	biological_process	developmental process	8	883	60	17286	0.133333	0.0109069	0.299605
GO:0007158	neuron cell-cell adhesion	biological_process	biological adhesion	4	883	18	17286	0.222222	0.011652	0.306616
GO:0009790	embryo development	biological_process	multicellular organismal process	4	883	18	17286	0.222222	0.011652	0.306616
GO:0010259	multicellular organism aging	biological_process	developmental process	4	883	18	17286	0.222222	0.011652	0.306616
GO:0010593	negative regulation of lamellipodium assembly	biological_process	biological regulation	2	883	4	17286	0.5	0.0145967	0.306616
GO:0014707	branchiomeric skeletal muscle development	biological_process	developmental process	2	883	4	17286	0.5	0.0145967	0.306616
GO:0016477	cell migration	biological_process	cellular process	22	883	256	17286	0.0859375	0.0120759	0.306616
GO:0019233	sensory perception of pain	biological_process	multicellular organismal process	8	883	62	17286	0.129032	0.0131884	0.306616
GO:0019343	cysteine biosynthetic process via cystathionine	biological_process	cellular process	2	883	4	17286	0.5	0.0145967	0.306616
GO:0019448	L-cysteine catabolic process	biological_process	cellular process	2	883	4	17286	0.5	0.0145967	0.306616
GO:0031668	cellular response to extracellular stimulus	biological_process	cellular process	4	883	19	17286	0.210526	0.014174	0.306616
GO:0032310	prostaglandin secretion	biological_process	localization	2	883	4	17286	0.5	0.0145967	0.306616
GO:0032348	negative regulation of aldosterone biosynthetic process	biological_process	biological regulation	2	883	4	17286	0.5	0.0145967	0.306616
GO:0032386	regulation of intracellular transport	biological_process	biological regulation	2	883	4	17286	0.5	0.0145967	0.306616
GO:0035995	detection of muscle stretch	biological_process	response to stimulus	2	883	4	17286	0.5	0.0145967	0.306616
GO:0042135	neurotransmitter catabolic process	biological_process	biological regulation	3	883	10	17286	0.3	0.0121665	0.306616
GO:0042310	vasoconstriction	biological_process	biological regulation	4	883	19	17286	0.210526	0.014174	0.306616
GO:0042391	regulation of membrane potential	biological_process	biological regulation	12	883	112	17286	0.107143	0.0119078	0.306616
GO:0045415	negative regulation of interleukin-8 biosynthetic process	biological_process	biological regulation	2	883	4	17286	0.5	0.0145967	0.306616
GO:0051048	negative regulation of secretion	biological_process	biological regulation	2	883	4	17286	0.5	0.0145967	0.306616
GO:0060040	retinal bipolar neuron differentiation	biological_process	cellular process	2	883	4	17286	0.5	0.0145967	0.306616
GO:0060291	long-term synaptic potentiation	biological_process	biological regulation	7	883	51	17286	0.137255	0.014435	0.306616
GO:0060298	positive regulation of sarcomere organization	biological_process	cellular component organization or biogenesis	2	883	4	17286	0.5	0.0145967	0.306616
GO:0060675	ureteric bud morphogenesis	biological_process	multicellular organismal process	2	883	4	17286	0.5	0.0145967	0.306616
GO:0060686	negative regulation of prostatic bud formation	biological_process	biological regulation	2	883	4	17286	0.5	0.0145967	0.306616
GO:0061036	positive regulation of cartilage development	biological_process	biological regulation	4	883	19	17286	0.210526	0.014174	0.306616
GO:0061061	muscle structure development	biological_process	developmental process	3	883	10	17286	0.3	0.0121665	0.306616
GO:0061626	pharyngeal arch artery morphogenesis	biological_process	multicellular organismal process	3	883	10	17286	0.3	0.0121665	0.306616
GO:0070779	D-aspartate import across plasma membrane	biological_process	localization	2	883	4	17286	0.5	0.0145967	0.306616
GO:0071300	cellular response to retinoic acid	biological_process	cellular process	9	883	73	17286	0.123288	0.0117729	0.306616
GO:0071395	cellular response to jasmonic acid stimulus	biological_process	cellular process	2	883	4	17286	0.5	0.0145967	0.306616
GO:0071409	cellular response to cycloheximide	biological_process	cellular process	2	883	4	17286	0.5	0.0145967	0.306616
GO:0072133	metanephric mesenchyme morphogenesis	biological_process	developmental process	2	883	4	17286	0.5	0.0145967	0.306616
GO:0090494	dopamine uptake	biological_process	localization	2	883	4	17286	0.5	0.0145967	0.306616
GO:0099502	calcium-dependent activation of synaptic vesicle fusion	biological_process	biological regulation	2	883	4	17286	0.5	0.0145967	0.306616
GO:0099641	anterograde axonal protein transport	biological_process	cellular process	3	883	10	17286	0.3	0.0121665	0.306616
GO:0099642	retrograde axonal protein transport	biological_process	cellular process	2	883	4	17286	0.5	0.0145967	0.306616
GO:1900106	positive regulation of hyaluranon cable assembly	biological_process	cellular component organization or biogenesis	2	883	4	17286	0.5	0.0145967	0.306616
GO:1900138	negative regulation of phospholipase A2 activity	biological_process	biological regulation	2	883	4	17286	0.5	0.0145967	0.306616
GO:2000065	negative regulation of cortisol biosynthetic process	biological_process	biological regulation	2	883	4	17286	0.5	0.0145967	0.306616
GO:2000741	positive regulation of mesenchymal stem cell differentiation	biological_process	biological regulation	2	883	4	17286	0.5	0.0145967	0.306616
GO:0001878	response to yeast	biological_process	multi-organism process	3	883	11	17286	0.272727	0.0161021	0.328574
GO:0042448	progesterone metabolic process	biological_process	biological regulation	3	883	11	17286	0.272727	0.0161021	0.328574
GO:0051346	negative regulation of hydrolase activity	biological_process	biological regulation	3	883	11	17286	0.272727	0.0161021	0.328574
GO:0097105	presynaptic membrane assembly	biological_process	cellular component organization or biogenesis	3	883	11	17286	0.272727	0.0161021	0.328574
GO:1901380	negative regulation of potassium ion transmembrane transport	biological_process	biological regulation	3	883	11	17286	0.272727	0.0161021	0.328574
GO:0007188	adenylate cyclase-modulating G protein-coupled receptor signaling pathway	biological_process	biological regulation	9	883	77	17286	0.116883	0.0163514	0.331766
GO:0006693	prostaglandin metabolic process	biological_process	metabolic process	5	883	30	17286	0.166667	0.0169157	0.339595
GO:0035556	intracellular signal transduction	biological_process	biological regulation	36	883	487	17286	0.073922	0.0169275	0.339595
GO:0006936	muscle contraction	biological_process	multicellular organismal process	12	883	118	17286	0.101695	0.0174668	0.348458
GO:0001756	somitogenesis	biological_process	developmental process	7	883	53	17286	0.132075	0.017612	0.349403
GO:0000097	sulfur amino acid biosynthetic process	biological_process	metabolic process	1	883	1	17286	1	0.0510818	0.358735
GO:0000820	regulation of glutamine family amino acid metabolic process	biological_process	biological regulation	1	883	1	17286	1	0.0510818	0.358735
GO:0000904	cell morphogenesis involved in differentiation	biological_process	cellular component organization or biogenesis	2	883	7	17286	0.285714	0.0461192	0.358735
GO:0001525	angiogenesis	biological_process	developmental process	21	883	275	17286	0.0763636	0.0434786	0.358735
GO:0001649	osteoblast differentiation	biological_process	multicellular organismal process	11	883	118	17286	0.0932203	0.0389171	0.358735
GO:0001656	metanephros development	biological_process	developmental process	5	883	36	17286	0.138889	0.0348666	0.358735
GO:0001666	response to hypoxia	biological_process	response to stimulus	16	883	185	17286	0.0864865	0.0278026	0.358735
GO:0001755	neural crest cell migration	biological_process	cellular process	6	883	47	17286	0.12766	0.0314708	0.358735
GO:0001757	somite specification	biological_process	developmental process	2	883	5	17286	0.4	0.0235083	0.358735
GO:0002027	regulation of heart rate	biological_process	biological regulation	5	883	36	17286	0.138889	0.0348666	0.358735
GO:0002067	glandular epithelial cell differentiation	biological_process	cellular process	1	883	1	17286	1	0.0510818	0.358735
GO:0002088	lens development in camera-type eye	biological_process	developmental process	6	883	46	17286	0.130435	0.0286459	0.358735
GO:0002125	maternal aggressive behavior	biological_process	multi-organism process	2	883	5	17286	0.4	0.0235083	0.358735
GO:0002194	hepatocyte cell migration	biological_process	localization	1	883	1	17286	1	0.0510818	0.358735
GO:0002458	peripheral T cell tolerance induction	biological_process	developmental process	1	883	1	17286	1	0.0510818	0.358735
GO:0002509	central tolerance induction to self antigen	biological_process	developmental process	1	883	1	17286	1	0.0510818	0.358735
GO:0002617	negative regulation of macrophage antigen processing and presentation	biological_process	biological regulation	1	883	1	17286	1	0.0510818	0.358735
GO:0002812	biosynthetic process of antibacterial peptides active against Gram-negative bacteria	biological_process	cellular process	1	883	1	17286	1	0.0510818	0.358735
GO:0002882	positive regulation of chronic inflammatory response to non-antigenic stimulus	biological_process	biological regulation	1	883	1	17286	1	0.0510818	0.358735
GO:0003014	renal system process	biological_process	multicellular organismal process	3	883	12	17286	0.25	0.0206671	0.358735
GO:0003100	regulation of systemic arterial blood pressure by endothelin	biological_process	biological regulation	2	883	7	17286	0.285714	0.0461192	0.358735
GO:0003161	cardiac conduction system development	biological_process	developmental process	2	883	5	17286	0.4	0.0235083	0.358735
GO:0003168	Purkinje myocyte differentiation	biological_process	cellular process	1	883	1	17286	1	0.0510818	0.358735
GO:0003277	apoptotic process involved in endocardial cushion morphogenesis	biological_process	cellular process	1	883	1	17286	1	0.0510818	0.358735
GO:0003285	septum secundum development	biological_process	developmental process	1	883	1	17286	1	0.0510818	0.358735
GO:0003323	type B pancreatic cell development	biological_process	cellular process	3	883	15	17286	0.2	0.038154	0.358735
GO:0003345	proepicardium cell migration involved in pericardium morphogenesis	biological_process	cellular process	1	883	1	17286	1	0.0510818	0.358735
GO:0006027	glycosaminoglycan catabolic process	biological_process	metabolic process	4	883	26	17286	0.153846	0.0412844	0.358735
GO:0006525	arginine metabolic process	biological_process	cellular process	2	883	6	17286	0.333333	0.03408	0.358735
GO:0006527	arginine catabolic process	biological_process	cellular process	3	883	12	17286	0.25	0.0206671	0.358735
GO:0006534	cysteine metabolic process	biological_process	metabolic process	2	883	5	17286	0.4	0.0235083	0.358735
GO:0006821	chloride transport	biological_process	localization	8	883	80	17286	0.1	0.0512267	0.358735
GO:0007043	cell-cell junction assembly	biological_process	cellular component organization or biogenesis	6	883	48	17286	0.125	0.0344711	0.358735
GO:0007044	cell-substrate junction assembly	biological_process	cellular component organization or biogenesis	2	883	5	17286	0.4	0.0235083	0.358735
GO:0007162	negative regulation of cell adhesion	biological_process	biological regulation	6	883	52	17286	0.115385	0.0482818	0.358735
GO:0007171	activation of transmembrane receptor protein tyrosine kinase activity	biological_process	biological regulation	3	883	13	17286	0.230769	0.0258662	0.358735
GO:0007186	G protein-coupled receptor signaling pathway	biological_process	biological regulation	75	883	1189	17286	0.0630782	0.0329675	0.358735
GO:0007196	adenylate cyclase-inhibiting G protein-coupled glutamate receptor signaling pathway	biological_process	cellular process	2	883	7	17286	0.285714	0.0461192	0.358735
GO:0007263	nitric oxide mediated signal transduction	biological_process	signaling	4	883	25	17286	0.16	0.0363536	0.358735
GO:0007267	cell-cell signaling	biological_process	cellular process	20	883	264	17286	0.0757576	0.0512335	0.358735
GO:0007268	chemical synaptic transmission	biological_process	cellular process	21	883	270	17286	0.0777778	0.036861	0.358735
GO:0007354	zygotic determination of anterior/posterior axis, embryo	biological_process	developmental process	1	883	1	17286	1	0.0510818	0.358735
GO:0007389	pattern specification process	biological_process	developmental process	7	883	60	17286	0.116667	0.0325566	0.358735
GO:0007495	visceral mesoderm-endoderm interaction involved in midgut development	biological_process	cellular process	1	883	1	17286	1	0.0510818	0.358735
GO:0007512	adult heart development	biological_process	developmental process	3	883	15	17286	0.2	0.038154	0.358735
GO:0007519	skeletal muscle tissue development	biological_process	multicellular organismal process	7	883	59	17286	0.118644	0.0300308	0.358735
GO:0007565	female pregnancy	biological_process	multi-organism process	10	883	103	17286	0.0970874	0.0375983	0.358735
GO:0007601	visual perception	biological_process	multicellular organismal process	19	883	230	17286	0.0826087	0.0269436	0.358735
GO:0007605	sensory perception of sound	biological_process	multicellular organismal process	14	883	155	17286	0.0903226	0.0275547	0.358735
GO:0007625	grooming behavior	biological_process	behavior	3	883	15	17286	0.2	0.038154	0.358735
GO:0008038	neuron recognition	biological_process	developmental process	2	883	6	17286	0.333333	0.03408	0.358735
GO:0008045	motor neuron axon guidance	biological_process	cellular component organization or biogenesis	5	883	35	17286	0.142857	0.0312937	0.358735
GO:0008217	regulation of blood pressure	biological_process	biological regulation	8	883	69	17286	0.115942	0.0239327	0.358735
GO:0008284	positive regulation of cell proliferation	biological_process	cell proliferation	39	883	558	17286	0.0698925	0.0294898	0.358735
GO:0008347	glial cell migration	biological_process	cellular process	3	883	12	17286	0.25	0.0206671	0.358735
GO:0008406	gonad development	biological_process	reproduction	3	883	15	17286	0.2	0.038154	0.358735
GO:0009653	anatomical structure morphogenesis	biological_process	developmental process	12	883	138	17286	0.0869565	0.0501401	0.358735
GO:0009892	negative regulation of metabolic process	biological_process	biological regulation	1	883	1	17286	1	0.0510818	0.358735
GO:0009914	hormone transport	biological_process	biological regulation	1	883	1	17286	1	0.0510818	0.358735
GO:0009968	negative regulation of signal transduction	biological_process	biological regulation	7	883	62	17286	0.112903	0.0380244	0.358735
GO:0009988	cell-cell recognition	biological_process	cellular process	2	883	6	17286	0.333333	0.03408	0.358735
GO:0009994	oocyte differentiation	biological_process	multicellular organismal process	2	883	6	17286	0.333333	0.03408	0.358735
GO:0010193	response to ozone	biological_process	response to stimulus	2	883	5	17286	0.4	0.0235083	0.358735
GO:0010614	negative regulation of cardiac muscle hypertrophy	biological_process	biological regulation	3	883	13	17286	0.230769	0.0258662	0.358735
GO:0010628	positive regulation of gene expression	biological_process	biological regulation	34	883	482	17286	0.0705394	0.035833	0.358735
GO:0010650	positive regulation of cell communication by electrical coupling	biological_process	cellular process	1	883	1	17286	1	0.0510818	0.358735
GO:0010667	negative regulation of cardiac muscle cell apoptotic process	biological_process	biological regulation	4	883	22	17286	0.181818	0.0237045	0.358735
GO:0010862	positive regulation of pathway-restricted SMAD protein phosphorylation	biological_process	biological regulation	6	883	49	17286	0.122449	0.03765	0.358735
GO:0014014	negative regulation of gliogenesis	biological_process	biological regulation	1	883	1	17286	1	0.0510818	0.358735
GO:0014032	neural crest cell development	biological_process	cellular process	4	883	24	17286	0.166667	0.0317816	0.358735
GO:0014734	skeletal muscle hypertrophy	biological_process	multicellular organismal process	1	883	1	17286	1	0.0510818	0.358735
GO:0014905	myoblast fusion involved in skeletal muscle regeneration	biological_process	developmental process	2	883	5	17286	0.4	0.0235083	0.358735
GO:0015872	dopamine transport	biological_process	localization	2	883	6	17286	0.333333	0.03408	0.358735
GO:0016185	synaptic vesicle budding from presynaptic endocytic zone membrane	biological_process	cellular component organization or biogenesis	2	883	7	17286	0.285714	0.0461192	0.358735
GO:0016266	O-glycan processing	biological_process	cellular process	7	883	63	17286	0.111111	0.040971	0.358735
GO:0016339	calcium-dependent cell-cell adhesion via plasma membrane cell adhesion molecules	biological_process	biological adhesion	6	883	48	17286	0.125	0.0344711	0.358735
GO:0018350	protein esterification	biological_process	cellular process	1	883	1	17286	1	0.0510818	0.358735
GO:0018917	fluorene metabolic process	biological_process	cellular process	1	883	1	17286	1	0.0510818	0.358735
GO:0019344	cysteine biosynthetic process	biological_process	metabolic process	2	883	5	17286	0.4	0.0235083	0.358735
GO:0019438	aromatic compound biosynthetic process	biological_process	cellular process	1	883	1	17286	1	0.0510818	0.358735
GO:0019478	D-amino acid catabolic process	biological_process	cellular process	1	883	1	17286	1	0.0510818	0.358735
GO:0019724	B cell mediated immunity	biological_process	immune system process	2	883	5	17286	0.4	0.0235083	0.358735
GO:0019748	secondary metabolic process	biological_process	metabolic process	1	883	1	17286	1	0.0510818	0.358735
GO:0021511	spinal cord patterning	biological_process	developmental process	1	883	1	17286	1	0.0510818	0.358735
GO:0021696	cerebellar cortex morphogenesis	biological_process	developmental process	2	883	5	17286	0.4	0.0235083	0.358735
GO:0021766	hippocampus development	biological_process	developmental process	8	883	75	17286	0.106667	0.0370968	0.358735
GO:0021822	negative regulation of cell motility involved in cerebral cortex radial glia guided migration	biological_process	biological regulation	1	883	1	17286	1	0.0510818	0.358735
GO:0021972	corticospinal neuron axon guidance through spinal cord	biological_process	cellular component organization or biogenesis	1	883	1	17286	1	0.0510818	0.358735
GO:0030073	insulin secretion	biological_process	biological regulation	5	883	36	17286	0.138889	0.0348666	0.358735
GO:0030111	regulation of Wnt signaling pathway	biological_process	biological regulation	5	883	32	17286	0.15625	0.0219897	0.358735
GO:0030199	collagen fibril organization	biological_process	cellular component organization or biogenesis	6	883	47	17286	0.12766	0.0314708	0.358735
GO:0030335	positive regulation of cell migration	biological_process	cellular process	20	883	251	17286	0.0796813	0.0330073	0.358735
GO:0030501	positive regulation of bone mineralization	biological_process	biological regulation	6	883	42	17286	0.142857	0.0190285	0.358735
GO:0030509	BMP signaling pathway	biological_process	biological regulation	9	883	90	17286	0.1	0.0401265	0.358735
GO:0030704	vitelline membrane formation	biological_process	cellular component organization or biogenesis	1	883	1	17286	1	0.0510818	0.358735
GO:0030860	regulation of polarized epithelial cell differentiation	biological_process	developmental process	1	883	1	17286	1	0.0510818	0.358735
GO:0031109	microtubule polymerization or depolymerization	biological_process	cellular component organization or biogenesis	1	883	1	17286	1	0.0510818	0.358735
GO:0031175	neuron projection development	biological_process	cellular component organization or biogenesis	13	883	145	17286	0.0896552	0.0346431	0.358735
GO:0031443	fast-twitch skeletal muscle fiber contraction	biological_process	multicellular organismal process	1	883	1	17286	1	0.0510818	0.358735
GO:0031579	membrane raft organization	biological_process	cellular component organization or biogenesis	2	883	5	17286	0.4	0.0235083	0.358735
GO:0031583	phospholipase D-activating G protein-coupled receptor signaling pathway	biological_process	cellular process	1	883	1	17286	1	0.0510818	0.358735
GO:0032308	positive regulation of prostaglandin secretion	biological_process	localization	2	883	7	17286	0.285714	0.0461192	0.358735
GO:0032331	negative regulation of chondrocyte differentiation	biological_process	developmental process	4	883	22	17286	0.181818	0.0237045	0.358735
GO:0032332	positive regulation of chondrocyte differentiation	biological_process	cellular process	4	883	21	17286	0.190476	0.0201903	0.358735
GO:0032411	positive regulation of transporter activity	biological_process	biological regulation	2	883	7	17286	0.285714	0.0461192	0.358735
GO:0032652	regulation of interleukin-1 production	biological_process	biological regulation	1	883	1	17286	1	0.0510818	0.358735
GO:0032967	positive regulation of collagen biosynthetic process	biological_process	biological regulation	4	883	26	17286	0.153846	0.0412844	0.358735
GO:0033085	negative regulation of T cell differentiation in thymus	biological_process	biological adhesion	2	883	5	17286	0.4	0.0235083	0.358735
GO:0033088	negative regulation of immature T cell proliferation in thymus	biological_process	biological adhesion	2	883	5	17286	0.4	0.0235083	0.358735
GO:0033504	floor plate development	biological_process	developmental process	2	883	7	17286	0.285714	0.0461192	0.358735
GO:0033564	anterior/posterior axon guidance	biological_process	cellular component organization or biogenesis	2	883	5	17286	0.4	0.0235083	0.358735
GO:0034197	triglyceride transport	biological_process	localization	2	883	6	17286	0.333333	0.03408	0.358735
GO:0035115	embryonic forelimb morphogenesis	biological_process	multicellular organismal process	5	883	34	17286	0.147059	0.0279595	0.358735
GO:0035810	positive regulation of urine volume	biological_process	biological regulation	3	883	15	17286	0.2	0.038154	0.358735
GO:0036305	ameloblast differentiation	biological_process	developmental process	1	883	1	17286	1	0.0510818	0.358735
GO:0038009	regulation of signal transduction by receptor internalization	biological_process	biological regulation	1	883	1	17286	1	0.0510818	0.358735
GO:0038026	reelin-mediated signaling pathway	biological_process	biological regulation	2	883	7	17286	0.285714	0.0461192	0.358735
GO:0038129	ERBB3 signaling pathway	biological_process	biological regulation	1	883	1	17286	1	0.0510818	0.358735
GO:0038130	ERBB4 signaling pathway	biological_process	biological regulation	1	883	1	17286	1	0.0510818	0.358735
GO:0038133	ERBB2-ERBB3 signaling pathway	biological_process	regulation of biological process	1	883	1	17286	1	0.0510818	0.358735
GO:0042059	negative regulation of epidermal growth factor receptor signaling pathway	biological_process	biological regulation	5	883	36	17286	0.138889	0.0348666	0.358735
GO:0042311	vasodilation	biological_process	biological regulation	4	883	26	17286	0.153846	0.0412844	0.358735
GO:0042313	protein kinase C deactivation	biological_process	regulation of biological process	1	883	1	17286	1	0.0510818	0.358735
GO:0042363	fat-soluble vitamin catabolic process	biological_process	cellular process	1	883	1	17286	1	0.0510818	0.358735
GO:0042472	inner ear morphogenesis	biological_process	developmental process	8	883	68	17286	0.117647	0.0221118	0.358735
GO:0042551	neuron maturation	biological_process	cellular process	3	883	14	17286	0.214286	0.0316974	0.358735
GO:0042749	regulation of circadian sleep/wake cycle	biological_process	behavior	1	883	1	17286	1	0.0510818	0.358735
GO:0043010	camera-type eye development	biological_process	developmental process	8	883	67	17286	0.119403	0.0203908	0.358735
GO:0043049	otic placode formation	biological_process	multicellular organismal process	1	883	1	17286	1	0.0510818	0.358735
GO:0043179	rhythmic excitation	biological_process	biological regulation	1	883	1	17286	1	0.0510818	0.358735
GO:0043251	sodium-dependent organic anion transport	biological_process	localization	1	883	1	17286	1	0.0510818	0.358735
GO:0043267	negative regulation of potassium ion transport	biological_process	biological regulation	3	883	13	17286	0.230769	0.0258662	0.358735
GO:0043624	cellular protein complex disassembly	biological_process	cellular component organization or biogenesis	1	883	1	17286	1	0.0510818	0.358735
GO:0043954	cellular component maintenance	biological_process	cellular component organization or biogenesis	1	883	1	17286	1	0.0510818	0.358735
GO:0044258	intestinal lipid catabolic process	biological_process	metabolic process	1	883	1	17286	1	0.0510818	0.358735
GO:0044328	canonical Wnt signaling pathway involved in positive regulation of endothelial cell migration	biological_process	biological regulation	1	883	1	17286	1	0.0510818	0.358735
GO:0044329	canonical Wnt signaling pathway involved in positive regulation of cell-cell adhesion	biological_process	biological adhesion	1	883	1	17286	1	0.0510818	0.358735
GO:0044330	canonical Wnt signaling pathway involved in positive regulation of wound healing	biological_process	biological regulation	1	883	1	17286	1	0.0510818	0.358735
GO:0045741	positive regulation of epidermal growth factor-activated receptor activity	biological_process	cellular process	3	883	13	17286	0.230769	0.0258662	0.358735
GO:0045776	negative regulation of blood pressure	biological_process	biological regulation	5	883	33	17286	0.151515	0.0248598	0.358735
GO:0045778	positive regulation of ossification	biological_process	biological regulation	3	883	16	17286	0.1875	0.0452242	0.358735
GO:0045843	negative regulation of striated muscle tissue development	biological_process	biological regulation	2	883	6	17286	0.333333	0.03408	0.358735
GO:0045992	negative regulation of embryonic development	biological_process	biological regulation	1	883	1	17286	1	0.0510818	0.358735
GO:0046314	phosphocreatine biosynthetic process	biological_process	cellular process	2	883	6	17286	0.333333	0.03408	0.358735
GO:0046533	negative regulation of photoreceptor cell differentiation	biological_process	biological regulation	2	883	6	17286	0.333333	0.03408	0.358735
GO:0046883	regulation of hormone secretion	biological_process	biological regulation	2	883	5	17286	0.4	0.0235083	0.358735
GO:0048074	negative regulation of eye pigmentation	biological_process	negative regulation of biological process	1	883	1	17286	1	0.0510818	0.358735
GO:0048286	lung alveolus development	biological_process	developmental process	5	883	37	17286	0.135135	0.0386815	0.358735
GO:0048341	paraxial mesoderm formation	biological_process	multicellular organismal process	2	883	7	17286	0.285714	0.0461192	0.358735
GO:0048392	intermediate mesodermal cell differentiation	biological_process	cellular process	1	883	1	17286	1	0.0510818	0.358735
GO:0048570	notochord morphogenesis	biological_process	multicellular organismal process	2	883	5	17286	0.4	0.0235083	0.358735
GO:0048639	positive regulation of developmental growth	biological_process	biological regulation	2	883	5	17286	0.4	0.0235083	0.358735
GO:0048661	positive regulation of smooth muscle cell proliferation	biological_process	cell proliferation	7	883	61	17286	0.114754	0.0352203	0.358735
GO:0048704	embryonic skeletal system morphogenesis	biological_process	developmental process	7	883	54	17286	0.12963	0.0193721	0.358735
GO:0048738	cardiac muscle tissue development	biological_process	developmental process	4	883	26	17286	0.153846	0.0412844	0.358735
GO:0048843	negative regulation of axon extension involved in axon guidance	biological_process	biological regulation	4	883	26	17286	0.153846	0.0412844	0.358735
GO:0048852	diencephalon morphogenesis	biological_process	developmental process	1	883	1	17286	1	0.0510818	0.358735
GO:0048855	adenohypophysis morphogenesis	biological_process	developmental process	1	883	1	17286	1	0.0510818	0.358735
GO:0050703	interleukin-1 alpha secretion	biological_process	cellular process	1	883	1	17286	1	0.0510818	0.358735
GO:0050730	regulation of peptidyl-tyrosine phosphorylation	biological_process	biological regulation	4	883	22	17286	0.181818	0.0237045	0.358735
GO:0050731	positive regulation of peptidyl-tyrosine phosphorylation	biological_process	biological regulation	10	883	104	17286	0.0961538	0.0397784	0.358735
GO:0050856	regulation of T cell receptor signaling pathway	biological_process	biological regulation	2	883	7	17286	0.285714	0.0461192	0.358735
GO:0050907	detection of chemical stimulus involved in sensory perception	biological_process	multicellular organismal process	2	883	5	17286	0.4	0.0235083	0.358735
GO:0050929	induction of negative chemotaxis	biological_process	locomotion	1	883	1	17286	1	0.0510818	0.358735
GO:0050999	regulation of nitric-oxide synthase activity	biological_process	biological regulation	4	883	25	17286	0.16	0.0363536	0.358735
GO:0051058	negative regulation of small GTPase mediated signal transduction	biological_process	biological regulation	2	883	7	17286	0.285714	0.0461192	0.358735
GO:0051150	regulation of smooth muscle cell differentiation	biological_process	biological regulation	2	883	5	17286	0.4	0.0235083	0.358735
GO:0051171	regulation of nitrogen compound metabolic process	biological_process	biological regulation	1	883	1	17286	1	0.0510818	0.358735
GO:0051384	response to glucocorticoid	biological_process	response to stimulus	8	883	76	17286	0.105263	0.0396845	0.358735
GO:0051394	regulation of nerve growth factor receptor activity	biological_process	biological regulation	1	883	1	17286	1	0.0510818	0.358735
GO:0051459	regulation of corticotropin secretion	biological_process	biological regulation	1	883	1	17286	1	0.0510818	0.358735
GO:0051460	negative regulation of corticotropin secretion	biological_process	biological regulation	1	883	1	17286	1	0.0510818	0.358735
GO:0051461	positive regulation of corticotropin secretion	biological_process	biological regulation	2	883	6	17286	0.333333	0.03408	0.358735
GO:0051482	positive regulation of cytosolic calcium ion concentration involved in phospholipase C-activating G protein-coupled signaling pathway	biological_process	biological regulation	5	883	39	17286	0.128205	0.0470472	0.358735
GO:0051545	negative regulation of elastin biosynthetic process	biological_process	biological regulation	1	883	1	17286	1	0.0510818	0.358735
GO:0051591	response to cAMP	biological_process	response to stimulus	6	883	51	17286	0.117647	0.0445532	0.358735
GO:0051611	regulation of serotonin uptake	biological_process	biological regulation	1	883	1	17286	1	0.0510818	0.358735
GO:0051899	membrane depolarization	biological_process	biological regulation	4	883	22	17286	0.181818	0.0237045	0.358735
GO:0051964	negative regulation of synapse assembly	biological_process	developmental process	2	883	7	17286	0.285714	0.0461192	0.358735
GO:0051968	positive regulation of synaptic transmission, glutamatergic	biological_process	biological regulation	4	883	24	17286	0.166667	0.0317816	0.358735
GO:0052547	regulation of peptidase activity	biological_process	biological regulation	1	883	1	17286	1	0.0510818	0.358735
GO:0055009	atrial cardiac muscle tissue morphogenesis	biological_process	developmental process	2	883	6	17286	0.333333	0.03408	0.358735
GO:0055012	ventricular cardiac muscle cell differentiation	biological_process	cellular process	2	883	6	17286	0.333333	0.03408	0.358735
GO:0055020	positive regulation of cardiac muscle fiber development	biological_process	biological regulation	1	883	1	17286	1	0.0510818	0.358735
GO:0055117	regulation of cardiac muscle contraction	biological_process	biological regulation	4	883	27	17286	0.148148	0.0465745	0.358735
GO:0060007	linear vestibuloocular reflex	biological_process	response to stimulus	1	883	1	17286	1	0.0510818	0.358735
GO:0060008	Sertoli cell differentiation	biological_process	cellular process	2	883	7	17286	0.285714	0.0461192	0.358735
GO:0060021	roof of mouth development	biological_process	developmental process	8	883	72	17286	0.111111	0.0300212	0.358735
GO:0060056	mammary gland involution	biological_process	developmental process	2	883	7	17286	0.285714	0.0461192	0.358735
GO:0060134	prepulse inhibition	biological_process	biological regulation	3	883	16	17286	0.1875	0.0452242	0.358735
GO:0060137	maternal process involved in parturition	biological_process	multi-organism process	2	883	7	17286	0.285714	0.0461192	0.358735
GO:0060216	definitive hemopoiesis	biological_process	developmental process	3	883	16	17286	0.1875	0.0452242	0.358735
GO:0060220	camera-type eye photoreceptor cell fate commitment	biological_process	developmental process	1	883	1	17286	1	0.0510818	0.358735
GO:0060262	negative regulation of N-terminal protein palmitoylation	biological_process	biological regulation	1	883	1	17286	1	0.0510818	0.358735
GO:0060268	negative regulation of respiratory burst	biological_process	biological regulation	1	883	1	17286	1	0.0510818	0.358735
GO:0060285	cilium-dependent cell motility	biological_process	cellular process	3	883	16	17286	0.1875	0.0452242	0.358735
GO:0060299	negative regulation of sarcomere organization	biological_process	biological regulation	1	883	1	17286	1	0.0510818	0.358735
GO:0060392	negative regulation of SMAD protein signal transduction	biological_process	biological regulation	2	883	7	17286	0.285714	0.0461192	0.358735
GO:0060393	regulation of pathway-restricted SMAD protein phosphorylation	biological_process	biological regulation	2	883	5	17286	0.4	0.0235083	0.358735
GO:0060426	lung vasculature development	biological_process	developmental process	2	883	6	17286	0.333333	0.03408	0.358735
GO:0060450	positive regulation of hindgut contraction	biological_process	biological regulation	1	883	1	17286	1	0.0510818	0.358735
GO:0060455	negative regulation of gastric acid secretion	biological_process	biological regulation	2	883	6	17286	0.333333	0.03408	0.358735
GO:0060466	activation of meiosis involved in egg activation	biological_process	biological regulation	1	883	1	17286	1	0.0510818	0.358735
GO:0060503	bud dilation involved in lung branching	biological_process	developmental process	1	883	1	17286	1	0.0510818	0.358735
GO:0060587	regulation of lipoprotein lipid oxidation	biological_process	biological regulation	1	883	1	17286	1	0.0510818	0.358735
GO:0060592	mammary gland formation	biological_process	developmental process	1	883	1	17286	1	0.0510818	0.358735
GO:0060678	dichotomous subdivision of terminal units involved in ureteric bud branching	biological_process	developmental process	1	883	1	17286	1	0.0510818	0.358735
GO:0060684	epithelial-mesenchymal cell signaling	biological_process	cellular process	2	883	5	17286	0.4	0.0235083	0.358735
GO:0060687	regulation of branching involved in prostate gland morphogenesis	biological_process	biological regulation	2	883	6	17286	0.333333	0.03408	0.358735
GO:0060825	fibroblast growth factor receptor signaling pathway involved in neural plate anterior/posterior pattern formation	biological_process	biological regulation	1	883	1	17286	1	0.0510818	0.358735
GO:0060829	negative regulation of canonical Wnt signaling pathway involved in neural plate anterior/posterior pattern formation	biological_process	biological regulation	1	883	1	17286	1	0.0510818	0.358735
GO:0060929	atrioventricular node cell fate commitment	biological_process	cellular process	1	883	1	17286	1	0.0510818	0.358735
GO:0060989	lipid tube assembly involved in organelle fusion	biological_process	cellular component organization or biogenesis	1	883	1	17286	1	0.0510818	0.358735
GO:0061107	seminal vesicle development	biological_process	developmental process	1	883	1	17286	1	0.0510818	0.358735
GO:0061114	branching involved in pancreas morphogenesis	biological_process	developmental process	1	883	1	17286	1	0.0510818	0.358735
GO:0061149	BMP signaling pathway involved in ureter morphogenesis	biological_process	biological regulation	1	883	1	17286	1	0.0510818	0.358735
GO:0061151	BMP signaling pathway involved in renal system segmentation	biological_process	biological regulation	1	883	1	17286	1	0.0510818	0.358735
GO:0061155	pulmonary artery endothelial tube morphogenesis	biological_process	developmental process	1	883	1	17286	1	0.0510818	0.358735
GO:0061312	BMP signaling pathway involved in heart development	biological_process	biological regulation	2	883	6	17286	0.333333	0.03408	0.358735
GO:0061966	establishment of left/right asymmetry	biological_process	developmental process	1	883	1	17286	1	0.0510818	0.358735
GO:0070268	cornification	biological_process	cellular process	11	883	117	17286	0.0940171	0.0369175	0.358735
GO:0070286	axonemal dynein complex assembly	biological_process	cellular component organization or biogenesis	3	883	12	17286	0.25	0.0206671	0.358735
GO:0070365	hepatocyte differentiation	biological_process	cellular process	3	883	15	17286	0.2	0.038154	0.358735
GO:0070474	positive regulation of uterine smooth muscle contraction	biological_process	biological regulation	2	883	7	17286	0.285714	0.0461192	0.358735
GO:0070777	D-aspartate transport	biological_process	localization	1	883	1	17286	1	0.0510818	0.358735
GO:0070836	caveola assembly	biological_process	cellular component organization or biogenesis	2	883	5	17286	0.4	0.0235083	0.358735
GO:0070947	neutrophil mediated killing of fungus	biological_process	response to stimulus	1	883	1	17286	1	0.0510818	0.358735
GO:0071277	cellular response to calcium ion	biological_process	cellular process	9	883	91	17286	0.0989011	0.0426026	0.358735
GO:0071298	cellular response to L-ascorbic acid	biological_process	cellular process	1	883	1	17286	1	0.0510818	0.358735
GO:0071417	cellular response to organonitrogen compound	biological_process	cellular process	2	883	5	17286	0.4	0.0235083	0.358735
GO:0071492	cellular response to UV-A	biological_process	cellular process	2	883	5	17286	0.4	0.0235083	0.358735
GO:0071499	cellular response to laminar fluid shear stress	biological_process	cellular process	2	883	7	17286	0.285714	0.0461192	0.358735
GO:0071501	cellular response to sterol depletion	biological_process	cellular process	1	883	1	17286	1	0.0510818	0.358735
GO:0071560	cellular response to transforming growth factor beta stimulus	biological_process	cellular process	7	883	64	17286	0.109375	0.0440622	0.358735
GO:0071644	negative regulation of chemokine (C-C motif) ligand 4 production	biological_process	biological regulation	1	883	1	17286	1	0.0510818	0.358735
GO:0071654	positive regulation of chemokine (C-C motif) ligand 1 production	biological_process	biological regulation	1	883	1	17286	1	0.0510818	0.358735
GO:0071773	cellular response to BMP stimulus	biological_process	cellular process	5	883	37	17286	0.135135	0.0386815	0.358735
GO:0071893	BMP signaling pathway involved in nephric duct formation	biological_process	biological regulation	1	883	1	17286	1	0.0510818	0.358735
GO:0072040	negative regulation of mesenchymal cell apoptotic process involved in nephron morphogenesis	biological_process	cellular process	1	883	1	17286	1	0.0510818	0.358735
GO:0072047	proximal/distal pattern formation involved in nephron development	biological_process	developmental process	1	883	1	17286	1	0.0510818	0.358735
GO:0072076	nephrogenic mesenchyme development	biological_process	developmental process	1	883	1	17286	1	0.0510818	0.358735
GO:0072080	nephron tubule development	biological_process	developmental process	1	883	1	17286	1	0.0510818	0.358735
GO:0072097	negative regulation of branch elongation involved in ureteric bud branching by BMP signaling pathway	biological_process	biological regulation	1	883	1	17286	1	0.0510818	0.358735
GO:0072101	specification of ureteric bud anterior/posterior symmetry by BMP signaling pathway	biological_process	biological regulation	1	883	1	17286	1	0.0510818	0.358735
GO:0072162	metanephric mesenchymal cell differentiation	biological_process	cellular process	2	883	6	17286	0.333333	0.03408	0.358735
GO:0072192	ureter epithelial cell differentiation	biological_process	cellular process	1	883	1	17286	1	0.0510818	0.358735
GO:0072198	mesenchymal cell proliferation involved in ureter development	biological_process	cell proliferation	1	883	1	17286	1	0.0510818	0.358735
GO:0072200	negative regulation of mesenchymal cell proliferation involved in ureter development	biological_process	biological regulation	1	883	1	17286	1	0.0510818	0.358735
GO:0072213	metanephric capsule development	biological_process	developmental process	1	883	1	17286	1	0.0510818	0.358735
GO:0072227	metanephric macula densa development	biological_process	developmental process	1	883	1	17286	1	0.0510818	0.358735
GO:0072240	metanephric DCT cell differentiation	biological_process	cellular process	1	883	1	17286	1	0.0510818	0.358735
GO:0072267	metanephric capsule specification	biological_process	developmental process	1	883	1	17286	1	0.0510818	0.358735
GO:0072604	interleukin-6 secretion	biological_process	multicellular organismal process	2	883	5	17286	0.4	0.0235083	0.358735
GO:0072606	interleukin-8 secretion	biological_process	localization	2	883	5	17286	0.4	0.0235083	0.358735
GO:0080154	regulation of fertilization	biological_process	biological regulation	2	883	5	17286	0.4	0.0235083	0.358735
GO:0080163	regulation of protein serine/threonine phosphatase activity	biological_process	metabolic process	1	883	1	17286	1	0.0510818	0.358735
GO:0090036	regulation of protein kinase C signaling	biological_process	biological regulation	2	883	6	17286	0.333333	0.03408	0.358735
GO:0090126	protein-containing complex assembly involved in synapse maturation	biological_process	cellular component organization or biogenesis	1	883	1	17286	1	0.0510818	0.358735
GO:0090193	positive regulation of glomerulus development	biological_process	biological regulation	1	883	1	17286	1	0.0510818	0.358735
GO:0090194	negative regulation of glomerulus development	biological_process	biological regulation	1	883	1	17286	1	0.0510818	0.358735
GO:0090361	regulation of platelet-derived growth factor production	biological_process	biological regulation	1	883	1	17286	1	0.0510818	0.358735
GO:0090425	acinar cell differentiation	biological_process	cellular process	1	883	1	17286	1	0.0510818	0.358735
GO:0090648	response to environmental enrichment	biological_process	response to stimulus	1	883	1	17286	1	0.0510818	0.358735
GO:0097017	renal protein absorption	biological_process	multicellular organismal process	1	883	1	17286	1	0.0510818	0.358735
GO:0097114	NMDA glutamate receptor clustering	biological_process	cellular component organization or biogenesis	2	883	5	17286	0.4	0.0235083	0.358735
GO:0097119	postsynaptic density protein 95 clustering	biological_process	cellular component organization or biogenesis	2	883	6	17286	0.333333	0.03408	0.358735
GO:0097120	receptor localization to synapse	biological_process	localization	3	883	16	17286	0.1875	0.0452242	0.358735
GO:0097350	neutrophil clearance	biological_process	biological regulation	2	883	5	17286	0.4	0.0235083	0.358735
GO:0097401	synaptic vesicle lumen acidification	biological_process	biological regulation	1	883	1	17286	1	0.0510818	0.358735
GO:0098542	defense response to other organism	biological_process	multi-organism process	1	883	1	17286	1	0.0510818	0.358735
GO:0098712	L-glutamate import across plasma membrane	biological_process	biological regulation	2	883	7	17286	0.285714	0.0461192	0.358735
GO:0099050	vesicle scission	biological_process	cellular component organization or biogenesis	1	883	1	17286	1	0.0510818	0.358735
GO:0099148	regulation of synaptic vesicle docking	biological_process	biological regulation	1	883	1	17286	1	0.0510818	0.358735
GO:0099149	regulation of postsynaptic neurotransmitter receptor internalization	biological_process	biological regulation	3	883	15	17286	0.2	0.038154	0.358735
GO:0099175	regulation of postsynapse organization	biological_process	biological regulation	4	883	22	17286	0.181818	0.0237045	0.358735
GO:0099505	regulation of presynaptic membrane potential	biological_process	biological regulation	2	883	7	17286	0.285714	0.0461192	0.358735
GO:0099542	trans-synaptic signaling by endocannabinoid	biological_process	cellular process	1	883	1	17286	1	0.0510818	0.358735
GO:0099560	synaptic membrane adhesion	biological_process	cellular process	4	883	26	17286	0.153846	0.0412844	0.358735
GO:0120163	negative regulation of cold-induced thermogenesis	biological_process	regulation of biological process	6	883	48	17286	0.125	0.0344711	0.358735
GO:1900011	negative regulation of corticotropin-releasing hormone receptor activity	biological_process	biological regulation	1	883	1	17286	1	0.0510818	0.358735
GO:1900085	negative regulation of peptidyl-tyrosine autophosphorylation	biological_process	biological regulation	1	883	1	17286	1	0.0510818	0.358735
GO:1900239	regulation of phenotypic switching	biological_process	biological regulation	1	883	1	17286	1	0.0510818	0.358735
GO:1900826	negative regulation of membrane depolarization during cardiac muscle cell action potential	biological_process	biological regulation	1	883	1	17286	1	0.0510818	0.358735
GO:1900827	positive regulation of membrane depolarization during cardiac muscle cell action potential	biological_process	positive regulation of biological process	1	883	1	17286	1	0.0510818	0.358735
GO:1901346	negative regulation of vasculature development involved in avascular cornea development in camera-type eye	biological_process	biological regulation	1	883	1	17286	1	0.0510818	0.358735
GO:1901706	mesenchymal cell differentiation involved in bone development	biological_process	cellular process	1	883	1	17286	1	0.0510818	0.358735
GO:1901787	benzoyl-CoA metabolic process	biological_process	cellular process	1	883	1	17286	1	0.0510818	0.358735
GO:1901881	positive regulation of protein depolymerization	biological_process	biological regulation	1	883	1	17286	1	0.0510818	0.358735
GO:1901964	positive regulation of cell proliferation involved in outflow tract morphogenesis	biological_process	biological regulation	1	883	1	17286	1	0.0510818	0.358735
GO:1901978	positive regulation of cell cycle checkpoint	biological_process	cellular process	1	883	1	17286	1	0.0510818	0.358735
GO:1902078	positive regulation of lateral motor column neuron migration	biological_process	biological regulation	1	883	1	17286	1	0.0510818	0.358735
GO:1902476	chloride transmembrane transport	biological_process	localization	10	883	97	17286	0.103093	0.0262331	0.358735
GO:1902613	negative regulation of anti-Mullerian hormone signaling pathway	biological_process	biological regulation	1	883	1	17286	1	0.0510818	0.358735
GO:1903243	negative regulation of cardiac muscle hypertrophy in response to stress	biological_process	biological regulation	2	883	6	17286	0.333333	0.03408	0.358735
GO:1903609	negative regulation of inward rectifier potassium channel activity	biological_process	biological regulation	1	883	1	17286	1	0.0510818	0.358735
GO:1903712	cysteine transmembrane transport	biological_process	localization	1	883	1	17286	1	0.0510818	0.358735
GO:1903903	regulation of establishment of T cell polarity	biological_process	biological regulation	1	883	1	17286	1	0.0510818	0.358735
GO:1903906	regulation of plasma membrane raft polarization	biological_process	biological regulation	1	883	1	17286	1	0.0510818	0.358735
GO:1903909	regulation of receptor clustering	biological_process	biological regulation	1	883	1	17286	1	0.0510818	0.358735
GO:1904182	regulation of pyruvate dehydrogenase activity	biological_process	metabolic process	1	883	1	17286	1	0.0510818	0.358735
GO:1904205	negative regulation of skeletal muscle hypertrophy	biological_process	biological regulation	1	883	1	17286	1	0.0510818	0.358735
GO:1904394	negative regulation of skeletal muscle acetylcholine-gated channel clustering	biological_process	biological regulation	1	883	1	17286	1	0.0510818	0.358735
GO:1904651	positive regulation of fat cell apoptotic process	biological_process	biological regulation	1	883	1	17286	1	0.0510818	0.358735
GO:1904905	negative regulation of endothelial cell-matrix adhesion via fibronectin	biological_process	biological adhesion	1	883	1	17286	1	0.0510818	0.358735
GO:1904935	positive regulation of cell proliferation in midbrain	biological_process	biological regulation	1	883	1	17286	1	0.0510818	0.358735
GO:1904985	negative regulation of quinolinate biosynthetic process	biological_process	biological regulation	1	883	1	17286	1	0.0510818	0.358735
GO:1904998	negative regulation of leukocyte adhesion to arterial endothelial cell	biological_process	biological adhesion	1	883	1	17286	1	0.0510818	0.358735
GO:1905004	picolinic acid biosynthetic process	biological_process	cellular process	1	883	1	17286	1	0.0510818	0.358735
GO:1905012	regulation of 'de novo' NAD biosynthetic process from tryptophan	biological_process	biological regulation	1	883	1	17286	1	0.0510818	0.358735
GO:1905072	cardiac jelly development	biological_process	developmental process	1	883	1	17286	1	0.0510818	0.358735
GO:1905188	positive regulation of metaphase/anaphase transition of meiosis I	biological_process	cellular component organization or biogenesis	1	883	1	17286	1	0.0510818	0.358735
GO:1905403	negative regulation of activated CD8-positive, alpha-beta T cell apoptotic process	biological_process	negative regulation of biological process	1	883	1	17286	1	0.0510818	0.358735
GO:1905413	regulation of dense core granule exocytosis	biological_process	biological regulation	1	883	1	17286	1	0.0510818	0.358735
GO:1905419	sperm flagellum movement involved in flagellated sperm motility	biological_process	cellular process	1	883	1	17286	1	0.0510818	0.358735
GO:1905513	negative regulation of short-term synaptic potentiation	biological_process	biological regulation	1	883	1	17286	1	0.0510818	0.358735
GO:1905832	positive regulation of spindle assembly	biological_process	cellular component organization or biogenesis	2	883	5	17286	0.4	0.0235083	0.358735
GO:1990791	dorsal root ganglion development	biological_process	developmental process	2	883	5	17286	0.4	0.0235083	0.358735
GO:2000005	negative regulation of metanephric S-shaped body morphogenesis	biological_process	biological regulation	1	883	1	17286	1	0.0510818	0.358735
GO:2000007	negative regulation of metanephric comma-shaped body morphogenesis	biological_process	biological regulation	1	883	1	17286	1	0.0510818	0.358735
GO:2000137	negative regulation of cell proliferation involved in heart morphogenesis	biological_process	biological regulation	1	883	1	17286	1	0.0510818	0.358735
GO:2000179	positive regulation of neural precursor cell proliferation	biological_process	biological regulation	4	883	23	17286	0.173913	0.0275665	0.358735
GO:2000310	regulation of NMDA receptor activity	biological_process	biological regulation	5	883	35	17286	0.142857	0.0312937	0.358735
GO:2000313	regulation of fibroblast growth factor receptor signaling pathway involved in neural plate anterior/posterior pattern formation	biological_process	biological regulation	1	883	1	17286	1	0.0510818	0.358735
GO:2000410	regulation of thymocyte migration	biological_process	biological regulation	1	883	1	17286	1	0.0510818	0.358735
GO:2000438	negative regulation of monocyte extravasation	biological_process	biological regulation	1	883	1	17286	1	0.0510818	0.358735
GO:2000483	negative regulation of interleukin-8 secretion	biological_process	biological regulation	2	883	7	17286	0.285714	0.0461192	0.358735
GO:2000486	negative regulation of glutamine transport	biological_process	biological regulation	1	883	1	17286	1	0.0510818	0.358735
GO:2000560	positive regulation of CD24 biosynthetic process	biological_process	biological regulation	1	883	1	17286	1	0.0510818	0.358735
GO:2000979	positive regulation of forebrain neuron differentiation	biological_process	developmental process	1	883	1	17286	1	0.0510818	0.358735
GO:2001012	mesenchymal cell differentiation involved in renal system development	biological_process	cellular process	1	883	1	17286	1	0.0510818	0.358735
GO:0006641	triglyceride metabolic process	biological_process	cellular process	5	883	40	17286	0.125	0.0516013	0.359899
GO:0043200	response to amino acid	biological_process	response to stimulus	5	883	40	17286	0.125	0.0516013	0.359899
GO:0007218	neuropeptide signaling pathway	biological_process	biological regulation	10	883	109	17286	0.0917431	0.0519806	0.360711
GO:0016358	dendrite development	biological_process	cellular component organization or biogenesis	6	883	53	17286	0.113208	0.0521971	0.360711
GO:0042157	lipoprotein metabolic process	biological_process	metabolic process	4	883	28	17286	0.142857	0.0522228	0.360711
GO:0042759	long-chain fatty acid biosynthetic process	biological_process	cellular process	4	883	28	17286	0.142857	0.0522228	0.360711
GO:0045747	positive regulation of Notch signaling pathway	biological_process	biological regulation	6	883	53	17286	0.113208	0.0521971	0.360711
GO:0006940	regulation of smooth muscle contraction	biological_process	multicellular organismal process	3	883	17	17286	0.176471	0.0528928	0.361148
GO:0010832	negative regulation of myotube differentiation	biological_process	biological regulation	3	883	17	17286	0.176471	0.0528928	0.361148
GO:0015813	L-glutamate transmembrane transport	biological_process	localization	3	883	17	17286	0.176471	0.0528928	0.361148
GO:0035640	exploration behavior	biological_process	behavior	3	883	17	17286	0.176471	0.0528928	0.361148
GO:0042554	superoxide anion generation	biological_process	cellular process	3	883	17	17286	0.176471	0.0528928	0.361148
GO:0086010	membrane depolarization during action potential	biological_process	biological regulation	3	883	17	17286	0.176471	0.0528928	0.361148
GO:0030336	negative regulation of cell migration	biological_process	biological regulation	11	883	125	17286	0.088	0.0550479	0.375145
GO:0000098	sulfur amino acid catabolic process	biological_process	cellular process	2	883	8	17286	0.25	0.0594488	0.38182
GO:0001944	vasculature development	biological_process	developmental process	4	883	29	17286	0.137931	0.0582267	0.38182
GO:0002381	immunoglobulin production involved in immunoglobulin mediated immune response	biological_process	immune system process	2	883	8	17286	0.25	0.0594488	0.38182
GO:0002438	acute inflammatory response to antigenic stimulus	biological_process	immune system process	2	883	8	17286	0.25	0.0594488	0.38182
GO:0003344	pericardium morphogenesis	biological_process	developmental process	2	883	8	17286	0.25	0.0594488	0.38182
GO:0006929	substrate-dependent cell migration	biological_process	cellular process	2	883	8	17286	0.25	0.0594488	0.38182
GO:0007422	peripheral nervous system development	biological_process	developmental process	4	883	29	17286	0.137931	0.0582267	0.38182
GO:0007530	sex determination	biological_process	developmental process	2	883	8	17286	0.25	0.0594488	0.38182
GO:0009612	response to mechanical stimulus	biological_process	response to stimulus	7	883	68	17286	0.102941	0.0579035	0.38182
GO:0009649	entrainment of circadian clock	biological_process	biological regulation	2	883	8	17286	0.25	0.0594488	0.38182
GO:0010753	positive regulation of cGMP-mediated signaling	biological_process	biological regulation	2	883	8	17286	0.25	0.0594488	0.38182
GO:0010960	magnesium ion homeostasis	biological_process	biological regulation	2	883	8	17286	0.25	0.0594488	0.38182
GO:0023041	neuronal signal transduction	biological_process	biological regulation	2	883	8	17286	0.25	0.0594488	0.38182
GO:0030163	protein catabolic process	biological_process	metabolic process	6	883	54	17286	0.111111	0.0563002	0.38182
GO:0034765	regulation of ion transmembrane transport	biological_process	biological regulation	13	883	156	17286	0.0833333	0.056504	0.38182
GO:0042063	gliogenesis	biological_process	cellular process	2	883	8	17286	0.25	0.0594488	0.38182
GO:0043931	ossification involved in bone maturation	biological_process	developmental process	2	883	8	17286	0.25	0.0594488	0.38182
GO:0045214	sarcomere organization	biological_process	cellular component organization or biogenesis	5	883	41	17286	0.121951	0.0564038	0.38182
GO:0045839	negative regulation of mitotic nuclear division	biological_process	biological regulation	2	883	8	17286	0.25	0.0594488	0.38182
GO:0048608	reproductive structure development	biological_process	developmental process	2	883	8	17286	0.25	0.0594488	0.38182
GO:0048732	gland development	biological_process	developmental process	2	883	8	17286	0.25	0.0594488	0.38182
GO:0048754	branching morphogenesis of an epithelial tube	biological_process	developmental process	4	883	29	17286	0.137931	0.0582267	0.38182
GO:0051151	negative regulation of smooth muscle cell differentiation	biological_process	biological regulation	2	883	8	17286	0.25	0.0594488	0.38182
GO:0070244	negative regulation of thymocyte apoptotic process	biological_process	biological regulation	2	883	8	17286	0.25	0.0594488	0.38182
GO:0070778	L-aspartate transmembrane transport	biological_process	localization	2	883	8	17286	0.25	0.0594488	0.38182
GO:0072112	glomerular visceral epithelial cell differentiation	biological_process	cellular process	2	883	8	17286	0.25	0.0594488	0.38182
GO:0090027	negative regulation of monocyte chemotaxis	biological_process	biological regulation	2	883	8	17286	0.25	0.0594488	0.38182
GO:0098909	regulation of cardiac muscle cell action potential involved in regulation of contraction	biological_process	biological regulation	2	883	8	17286	0.25	0.0594488	0.38182
GO:0099562	maintenance of postsynaptic density structure	biological_process	cellular component organization or biogenesis	2	883	8	17286	0.25	0.0594488	0.38182
GO:1901017	negative regulation of potassium ion transmembrane transporter activity	biological_process	biological regulation	2	883	8	17286	0.25	0.0594488	0.38182
GO:1902389	ceramide 1-phosphate transport	biological_process	localization	2	883	8	17286	0.25	0.0594488	0.38182
GO:1990384	hyaloid vascular plexus regression	biological_process	developmental process	2	883	8	17286	0.25	0.0594488	0.38182
GO:0001963	synaptic transmission, dopaminergic	biological_process	cellular process	3	883	18	17286	0.166667	0.0611409	0.38575
GO:0001964	startle response	biological_process	multicellular organismal process	3	883	18	17286	0.166667	0.0611409	0.38575
GO:0006814	sodium ion transport	biological_process	localization	11	883	127	17286	0.0866142	0.0603695	0.38575
GO:0048557	embryonic digestive tract morphogenesis	biological_process	developmental process	3	883	18	17286	0.166667	0.0611409	0.38575
GO:0048646	anatomical structure formation involved in morphogenesis	biological_process	developmental process	3	883	18	17286	0.166667	0.0611409	0.38575
GO:0050877	nervous system process	biological_process	multicellular organismal process	6	883	55	17286	0.109091	0.0605919	0.38575
GO:0051896	regulation of protein kinase B signaling	biological_process	biological regulation	3	883	18	17286	0.166667	0.0611409	0.38575
GO:0060037	pharyngeal system development	biological_process	developmental process	3	883	18	17286	0.166667	0.0611409	0.38575
GO:0060065	uterus development	biological_process	developmental process	3	883	18	17286	0.166667	0.0611409	0.38575
GO:0060292	long-term synaptic depression	biological_process	biological regulation	3	883	18	17286	0.166667	0.0611409	0.38575
GO:0035249	synaptic transmission, glutamatergic	biological_process	cellular process	5	883	42	17286	0.119048	0.0614545	0.387044
GO:0050679	positive regulation of epithelial cell proliferation	biological_process	biological regulation	7	883	69	17286	0.101449	0.0617389	0.388151
GO:0007613	memory	biological_process	behavior	9	883	98	17286	0.0918367	0.0628185	0.393552
GO:0019722	calcium-mediated signaling	biological_process	biological regulation	9	883	98	17286	0.0918367	0.0628185	0.393552
GO:0001516	prostaglandin biosynthetic process	biological_process	cellular process	3	883	19	17286	0.157895	0.0699472	0.399459
GO:0001542	ovulation from ovarian follicle	biological_process	developmental process	2	883	10	17286	0.2	0.0893407	0.399459
GO:0001569	branching involved in blood vessel morphogenesis	biological_process	developmental process	4	883	30	17286	0.133333	0.0645823	0.399459
GO:0001835	blastocyst hatching	biological_process	developmental process	4	883	31	17286	0.129032	0.0712843	0.399459
GO:0001837	epithelial to mesenchymal transition	biological_process	cellular process	5	883	45	17286	0.111111	0.0780846	0.399459
GO:0001890	placenta development	biological_process	multicellular organismal process	5	883	47	17286	0.106383	0.0903808	0.399459
GO:0001906	cell killing	biological_process	cell killing	1	883	2	17286	0.5	0.099557	0.399459
GO:0001912	positive regulation of leukocyte mediated cytotoxicity	biological_process	cell killing	1	883	2	17286	0.5	0.099557	0.399459
GO:0001953	negative regulation of cell-matrix adhesion	biological_process	biological adhesion	3	883	20	17286	0.15	0.0792879	0.399459
GO:0001961	positive regulation of cytokine-mediated signaling pathway	biological_process	biological regulation	2	883	10	17286	0.2	0.0893407	0.399459
GO:0002062	chondrocyte differentiation	biological_process	cellular process	5	883	47	17286	0.106383	0.0903808	0.399459
GO:0002541	activation of plasma proteins involved in acute inflammatory response	biological_process	metabolic process	1	883	2	17286	0.5	0.099557	0.399459
GO:0002720	positive regulation of cytokine production involved in immune response	biological_process	biological regulation	1	883	2	17286	0.5	0.099557	0.399459
GO:0002752	cell surface pattern recognition receptor signaling pathway	biological_process	biological regulation	1	883	2	17286	0.5	0.099557	0.399459
GO:0002839	positive regulation of immune response to tumor cell	biological_process	biological regulation	1	883	2	17286	0.5	0.099557	0.399459
GO:0002862	negative regulation of inflammatory response to antigenic stimulus	biological_process	biological regulation	2	883	10	17286	0.2	0.0893407	0.399459
GO:0002879	positive regulation of acute inflammatory response to non-antigenic stimulus	biological_process	biological regulation	1	883	2	17286	0.5	0.099557	0.399459
GO:0002930	trabecular meshwork development	biological_process	developmental process	1	883	2	17286	0.5	0.099557	0.399459
GO:0003050	regulation of systemic arterial blood pressure by atrial natriuretic peptide	biological_process	multicellular organismal process	1	883	2	17286	0.5	0.099557	0.399459
GO:0003149	membranous septum morphogenesis	biological_process	developmental process	2	883	10	17286	0.2	0.0893407	0.399459
GO:0003180	aortic valve morphogenesis	biological_process	developmental process	4	883	30	17286	0.133333	0.0645823	0.399459
GO:0003221	right ventricular cardiac muscle tissue morphogenesis	biological_process	developmental process	1	883	2	17286	0.5	0.099557	0.399459
GO:0003350	pulmonary myocardium development	biological_process	developmental process	1	883	2	17286	0.5	0.099557	0.399459
GO:0003351	epithelial cilium movement	biological_process	cellular process	3	883	21	17286	0.142857	0.0891375	0.399459
GO:0003374	dynamin family protein polymerization involved in mitochondrial fission	biological_process	cellular component organization or biogenesis	1	883	2	17286	0.5	0.099557	0.399459
GO:0003382	epithelial cell morphogenesis	biological_process	cellular component organization or biogenesis	3	883	19	17286	0.157895	0.0699472	0.399459
GO:0005976	polysaccharide metabolic process	biological_process	metabolic process	1	883	2	17286	0.5	0.099557	0.399459
GO:0005978	glycogen biosynthetic process	biological_process	cellular process	3	883	22	17286	0.136364	0.0994691	0.399459
GO:0006096	glycolytic process	biological_process	cellular process	5	883	44	17286	0.113636	0.0722967	0.399459
GO:0006218	uridine catabolic process	biological_process	metabolic process	1	883	2	17286	0.5	0.099557	0.399459
GO:0006354	DNA-templated transcription, elongation	biological_process	cellular process	1	883	2	17286	0.5	0.099557	0.399459
GO:0006379	mRNA cleavage	biological_process	cellular process	2	883	9	17286	0.222222	0.0739059	0.399459
GO:0006535	cysteine biosynthetic process from serine	biological_process	cellular process	1	883	2	17286	0.5	0.099557	0.399459
GO:0006600	creatine metabolic process	biological_process	cellular process	2	883	9	17286	0.222222	0.0739059	0.399459
GO:0007154	cell communication	biological_process	cellular process	5	883	46	17286	0.108696	0.0841138	0.399459
GO:0007219	Notch signaling pathway	biological_process	biological regulation	10	883	122	17286	0.0819672	0.0944752	0.399459
GO:0007634	optokinetic behavior	biological_process	behavior	1	883	2	17286	0.5	0.099557	0.399459
GO:0008202	steroid metabolic process	biological_process	metabolic process	11	883	132	17286	0.0833333	0.0751147	0.399459
GO:0008207	C21-steroid hormone metabolic process	biological_process	biological regulation	2	883	10	17286	0.2	0.0893407	0.399459
GO:0008593	regulation of Notch signaling pathway	biological_process	biological regulation	3	883	22	17286	0.136364	0.0994691	0.399459
GO:0008615	pyridoxine biosynthetic process	biological_process	cellular process	1	883	2	17286	0.5	0.099557	0.399459
GO:0008627	intrinsic apoptotic signaling pathway in response to osmotic stress	biological_process	cellular process	1	883	2	17286	0.5	0.099557	0.399459
GO:0008652	cellular amino acid biosynthetic process	biological_process	metabolic process	5	883	46	17286	0.108696	0.0841138	0.399459
GO:0009081	branched-chain amino acid metabolic process	biological_process	cellular process	1	883	2	17286	0.5	0.099557	0.399459
GO:0009082	branched-chain amino acid biosynthetic process	biological_process	cellular process	1	883	2	17286	0.5	0.099557	0.399459
GO:0009098	leucine biosynthetic process	biological_process	cellular process	1	883	2	17286	0.5	0.099557	0.399459
GO:0009099	valine biosynthetic process	biological_process	cellular process	1	883	2	17286	0.5	0.099557	0.399459
GO:0009798	axis specification	biological_process	developmental process	1	883	2	17286	0.5	0.099557	0.399459
GO:0009887	animal organ morphogenesis	biological_process	developmental process	13	883	163	17286	0.0797546	0.0744526	0.399459
GO:0009913	epidermal cell differentiation	biological_process	developmental process	2	883	10	17286	0.2	0.0893407	0.399459
GO:0009953	dorsal/ventral pattern formation	biological_process	developmental process	5	883	43	17286	0.116279	0.0667526	0.399459
GO:0010039	response to iron ion	biological_process	response to stimulus	3	883	19	17286	0.157895	0.0699472	0.399459
GO:0010226	response to lithium ion	biological_process	response to stimulus	2	883	9	17286	0.222222	0.0739059	0.399459
GO:0010460	positive regulation of heart rate	biological_process	biological regulation	3	883	21	17286	0.142857	0.0891375	0.399459
GO:0010827	regulation of glucose transmembrane transport	biological_process	biological regulation	2	883	9	17286	0.222222	0.0739059	0.399459
GO:0010888	negative regulation of lipid storage	biological_process	biological regulation	2	883	10	17286	0.2	0.0893407	0.399459
GO:0010939	regulation of necrotic cell death	biological_process	biological regulation	1	883	2	17286	0.5	0.099557	0.399459
GO:0010949	negative regulation of intestinal phytosterol absorption	biological_process	biological regulation	1	883	2	17286	0.5	0.099557	0.399459
GO:0010951	negative regulation of endopeptidase activity	biological_process	biological regulation	12	883	154	17286	0.0779221	0.0959329	0.399459
GO:0014718	positive regulation of satellite cell activation involved in skeletal muscle regeneration	biological_process	cellular process	1	883	2	17286	0.5	0.099557	0.399459
GO:0014891	striated muscle atrophy	biological_process	multicellular organismal process	1	883	2	17286	0.5	0.099557	0.399459
GO:0015698	inorganic anion transport	biological_process	localization	4	883	31	17286	0.129032	0.0712843	0.399459
GO:0015913	short-chain fatty acid import	biological_process	localization	1	883	2	17286	0.5	0.099557	0.399459
GO:0016338	calcium-independent cell-cell adhesion via plasma membrane cell-adhesion molecules	biological_process	biological adhesion	3	883	21	17286	0.142857	0.0891375	0.399459
GO:0016539	intein-mediated protein splicing	biological_process	metabolic process	1	883	2	17286	0.5	0.099557	0.399459
GO:0018243	protein O-linked glycosylation via threonine	biological_process	cellular process	2	883	10	17286	0.2	0.0893407	0.399459
GO:0018272	protein-pyridoxal-5-phosphate linkage via peptidyl-N6-pyridoxal phosphate-L-lysine	biological_process	cellular process	1	883	2	17286	0.5	0.099557	0.399459
GO:0019933	cAMP-mediated signaling	biological_process	biological regulation	4	883	30	17286	0.133333	0.0645823	0.399459
GO:0021537	telencephalon development	biological_process	developmental process	4	883	30	17286	0.133333	0.0645823	0.399459
GO:0021707	cerebellar granule cell differentiation	biological_process	cellular process	2	883	9	17286	0.222222	0.0739059	0.399459
GO:0021799	cerebral cortex radially oriented cell migration	biological_process	multicellular organismal process	2	883	10	17286	0.2	0.0893407	0.399459
GO:0021836	chemorepulsion involved in postnatal olfactory bulb interneuron migration	biological_process	cellular process	1	883	2	17286	0.5	0.099557	0.399459
GO:0021842	chemorepulsion involved in interneuron migration from the subpallium to the cortex	biological_process	biological regulation	1	883	2	17286	0.5	0.099557	0.399459
GO:0021984	adenohypophysis development	biological_process	developmental process	2	883	10	17286	0.2	0.0893407	0.399459
GO:0022011	myelination in peripheral nervous system	biological_process	cellular process	3	883	19	17286	0.157895	0.0699472	0.399459
GO:0022617	extracellular matrix disassembly	biological_process	cellular component organization or biogenesis	7	883	71	17286	0.0985915	0.0698647	0.399459
GO:0030166	proteoglycan biosynthetic process	biological_process	cellular process	3	883	19	17286	0.157895	0.0699472	0.399459
GO:0030187	melatonin biosynthetic process	biological_process	biological regulation	1	883	2	17286	0.5	0.099557	0.399459
GO:0030282	bone mineralization	biological_process	developmental process	5	883	46	17286	0.108696	0.0841138	0.399459
GO:0030325	adrenal gland development	biological_process	developmental process	3	883	22	17286	0.136364	0.0994691	0.399459
GO:0030534	adult behavior	biological_process	behavior	4	883	34	17286	0.117647	0.0933999	0.399459
GO:0030837	negative regulation of actin filament polymerization	biological_process	biological regulation	3	883	20	17286	0.15	0.0792879	0.399459
GO:0030855	epithelial cell differentiation	biological_process	cellular process	7	883	77	17286	0.0909091	0.0978772	0.399459
GO:0030879	mammary gland development	biological_process	developmental process	4	883	33	17286	0.121212	0.085701	0.399459
GO:0030900	forebrain development	biological_process	developmental process	7	883	74	17286	0.0945946	0.0831925	0.399459
GO:0031032	actomyosin structure organization	biological_process	cellular component organization or biogenesis	4	883	33	17286	0.121212	0.085701	0.399459
GO:0031104	dendrite regeneration	biological_process	cellular component organization or biogenesis	1	883	2	17286	0.5	0.099557	0.399459
GO:0031290	retinal ganglion cell axon guidance	biological_process	cellular component organization or biogenesis	3	883	20	17286	0.15	0.0792879	0.399459
GO:0031580	membrane raft distribution	biological_process	cellular component organization or biogenesis	1	883	2	17286	0.5	0.099557	0.399459
GO:0031623	receptor internalization	biological_process	cellular process	5	883	45	17286	0.111111	0.0780846	0.399459
GO:0031641	regulation of myelination	biological_process	biological regulation	3	883	22	17286	0.136364	0.0994691	0.399459
GO:0032148	activation of protein kinase B activity	biological_process	biological regulation	4	883	33	17286	0.121212	0.085701	0.399459
GO:0032349	positive regulation of aldosterone biosynthetic process	biological_process	cellular process	1	883	2	17286	0.5	0.099557	0.399459
GO:0032355	response to estradiol	biological_process	response to stimulus	10	883	122	17286	0.0819672	0.0944752	0.399459
GO:0032431	activation of phospholipase A2 activity	biological_process	biological regulation	1	883	2	17286	0.5	0.099557	0.399459
GO:0032596	protein transport into membrane raft	biological_process	cellular process	1	883	2	17286	0.5	0.099557	0.399459
GO:0032615	interleukin-12 production	biological_process	multicellular organismal process	1	883	2	17286	0.5	0.099557	0.399459
GO:0032635	interleukin-6 production	biological_process	multicellular organismal process	2	883	10	17286	0.2	0.0893407	0.399459
GO:0032722	positive regulation of chemokine production	biological_process	biological regulation	3	883	22	17286	0.136364	0.0994691	0.399459
GO:0032773	positive regulation of monophenol monooxygenase activity	biological_process	metabolic process	1	883	2	17286	0.5	0.099557	0.399459
GO:0032814	regulation of natural killer cell activation	biological_process	biological regulation	1	883	2	17286	0.5	0.099557	0.399459
GO:0032817	regulation of natural killer cell proliferation	biological_process	biological regulation	1	883	2	17286	0.5	0.099557	0.399459
GO:0032835	glomerulus development	biological_process	developmental process	2	883	10	17286	0.2	0.0893407	0.399459
GO:0032902	nerve growth factor production	biological_process	multicellular organismal process	1	883	2	17286	0.5	0.099557	0.399459
GO:0033484	nitric oxide homeostasis	biological_process	biological regulation	1	883	2	17286	0.5	0.099557	0.399459
GO:0034696	response to prostaglandin F	biological_process	response to stimulus	1	883	2	17286	0.5	0.099557	0.399459
GO:0035038	female pronucleus assembly	biological_process	cellular component organization or biogenesis	1	883	2	17286	0.5	0.099557	0.399459
GO:0035051	cardiocyte differentiation	biological_process	cellular process	1	883	2	17286	0.5	0.099557	0.399459
GO:0035360	positive regulation of peroxisome proliferator activated receptor signaling pathway	biological_process	cellular process	2	883	9	17286	0.222222	0.0739059	0.399459
GO:0035725	sodium ion transmembrane transport	biological_process	localization	8	883	89	17286	0.0898876	0.0844629	0.399459
GO:0035860	glial cell-derived neurotrophic factor receptor signaling pathway	biological_process	biological regulation	2	883	9	17286	0.222222	0.0739059	0.399459
GO:0035886	vascular smooth muscle cell differentiation	biological_process	cellular process	1	883	2	17286	0.5	0.099557	0.399459
GO:0036060	slit diaphragm assembly	biological_process	cellular component organization or biogenesis	1	883	2	17286	0.5	0.099557	0.399459
GO:0036112	medium-chain fatty-acyl-CoA metabolic process	biological_process	cellular process	1	883	2	17286	0.5	0.099557	0.399459
GO:0036146	cellular response to mycotoxin	biological_process	response to stimulus	1	883	2	17286	0.5	0.099557	0.399459
GO:0036269	swimming behavior	biological_process	behavior	1	883	2	17286	0.5	0.099557	0.399459
GO:0038016	insulin receptor internalization	biological_process	cellular process	1	883	2	17286	0.5	0.099557	0.399459
GO:0038128	ERBB2 signaling pathway	biological_process	biological regulation	4	883	32	17286	0.125	0.0783263	0.399459
GO:0038188	cholecystokinin signaling pathway	biological_process	biological regulation	1	883	2	17286	0.5	0.099557	0.399459
GO:0042053	regulation of dopamine metabolic process	biological_process	biological regulation	2	883	10	17286	0.2	0.0893407	0.399459
GO:0042060	wound healing	biological_process	response to stimulus	9	883	104	17286	0.0865385	0.084312	0.399459
GO:0042137	sequestering of neurotransmitter	biological_process	biological regulation	1	883	2	17286	0.5	0.099557	0.399459
GO:0042220	response to cocaine	biological_process	response to stimulus	5	883	44	17286	0.113636	0.0722967	0.399459
GO:0042403	thyroid hormone metabolic process	biological_process	biological regulation	2	883	10	17286	0.2	0.0893407	0.399459
GO:0042412	taurine biosynthetic process	biological_process	cellular process	1	883	2	17286	0.5	0.099557	0.399459
GO:0042474	middle ear morphogenesis	biological_process	developmental process	3	883	21	17286	0.142857	0.0891375	0.399459
GO:0042475	odontogenesis of dentin-containing tooth	biological_process	developmental process	6	883	60	17286	0.1	0.0848774	0.399459
GO:0042489	negative regulation of odontogenesis of dentin-containing tooth	biological_process	biological regulation	1	883	2	17286	0.5	0.099557	0.399459
GO:0042552	myelination	biological_process	cellular process	6	883	62	17286	0.0967742	0.0958949	0.399459
GO:0042632	cholesterol homeostasis	biological_process	biological regulation	8	883	89	17286	0.0898876	0.0844629	0.399459
GO:0042730	fibrinolysis	biological_process	response to stimulus	3	883	22	17286	0.136364	0.0994691	0.399459
GO:0042753	positive regulation of circadian rhythm	biological_process	biological regulation	2	883	9	17286	0.222222	0.0739059	0.399459
GO:0042756	drinking behavior	biological_process	behavior	2	883	9	17286	0.222222	0.0739059	0.399459
GO:0042883	cysteine transport	biological_process	localization	1	883	2	17286	0.5	0.099557	0.399459
GO:0042989	sequestering of actin monomers	biological_process	biological regulation	2	883	10	17286	0.2	0.0893407	0.399459
GO:0043268	positive regulation of potassium ion transport	biological_process	biological regulation	2	883	10	17286	0.2	0.0893407	0.399459
GO:0043314	negative regulation of neutrophil degranulation	biological_process	biological regulation	1	883	2	17286	0.5	0.099557	0.399459
GO:0043381	negative regulation of memory T cell differentiation	biological_process	biological adhesion	1	883	2	17286	0.5	0.099557	0.399459
GO:0043401	steroid hormone mediated signaling pathway	biological_process	biological regulation	6	883	59	17286	0.101695	0.0796453	0.399459
GO:0043567	regulation of insulin-like growth factor receptor signaling pathway	biological_process	biological regulation	2	883	9	17286	0.222222	0.0739059	0.399459
GO:0043950	positive regulation of cAMP-mediated signaling	biological_process	biological regulation	3	883	20	17286	0.15	0.0792879	0.399459
GO:0044058	regulation of digestive system process	biological_process	biological regulation	1	883	2	17286	0.5	0.099557	0.399459
GO:0044524	protein sulfhydration	biological_process	cellular process	1	883	2	17286	0.5	0.099557	0.399459
GO:0044597	daunorubicin metabolic process	biological_process	metabolic process	2	883	9	17286	0.222222	0.0739059	0.399459
GO:0044598	doxorubicin metabolic process	biological_process	cellular process	2	883	9	17286	0.222222	0.0739059	0.399459
GO:0044860	protein localization to plasma membrane raft	biological_process	localization	1	883	2	17286	0.5	0.099557	0.399459
GO:0045124	regulation of bone resorption	biological_process	biological regulation	2	883	10	17286	0.2	0.0893407	0.399459
GO:0045585	positive regulation of cytotoxic T cell differentiation	biological_process	biological adhesion	1	883	2	17286	0.5	0.099557	0.399459
GO:0045598	regulation of fat cell differentiation	biological_process	biological regulation	3	883	21	17286	0.142857	0.0891375	0.399459
GO:0045606	positive regulation of epidermal cell differentiation	biological_process	biological regulation	2	883	9	17286	0.222222	0.0739059	0.399459
GO:0045654	positive regulation of megakaryocyte differentiation	biological_process	biological regulation	2	883	10	17286	0.2	0.0893407	0.399459
GO:0045740	positive regulation of DNA replication	biological_process	biological regulation	4	883	33	17286	0.121212	0.085701	0.399459
GO:0045792	negative regulation of cell size	biological_process	biological regulation	2	883	10	17286	0.2	0.0893407	0.399459
GO:0045796	negative regulation of intestinal cholesterol absorption	biological_process	localization	1	883	2	17286	0.5	0.099557	0.399459
GO:0045977	positive regulation of mitotic cell cycle, embryonic	biological_process	biological regulation	1	883	2	17286	0.5	0.099557	0.399459
GO:0046108	uridine metabolic process	biological_process	cellular process	1	883	2	17286	0.5	0.099557	0.399459
GO:0046449	creatinine metabolic process	biological_process	cellular process	1	883	2	17286	0.5	0.099557	0.399459
GO:0046597	negative regulation of viral entry into host cell	biological_process	biological regulation	3	883	19	17286	0.157895	0.0699472	0.399459
GO:0046619	optic placode formation involved in camera-type eye formation	biological_process	multicellular organismal process	1	883	2	17286	0.5	0.099557	0.399459
GO:0046668	regulation of retinal cell programmed cell death	biological_process	biological regulation	1	883	2	17286	0.5	0.099557	0.399459
GO:0046960	sensitization	biological_process	behavior	1	883	2	17286	0.5	0.099557	0.399459
GO:0048008	platelet-derived growth factor receptor signaling pathway	biological_process	biological regulation	4	883	32	17286	0.125	0.0783263	0.399459
GO:0048015	phosphatidylinositol-mediated signaling	biological_process	cellular process	6	883	59	17286	0.101695	0.0796453	0.399459
GO:0048048	embryonic eye morphogenesis	biological_process	developmental process	2	883	10	17286	0.2	0.0893407	0.399459
GO:0048251	elastic fiber assembly	biological_process	cellular component organization or biogenesis	2	883	9	17286	0.222222	0.0739059	0.399459
GO:0048343	paraxial mesodermal cell fate commitment	biological_process	cellular process	1	883	2	17286	0.5	0.099557	0.399459
GO:0048389	intermediate mesoderm development	biological_process	developmental process	1	883	2	17286	0.5	0.099557	0.399459
GO:0048598	embryonic morphogenesis	biological_process	developmental process	3	883	22	17286	0.136364	0.0994691	0.399459
GO:0048669	collateral sprouting in absence of injury	biological_process	cellular component organization or biogenesis	1	883	2	17286	0.5	0.099557	0.399459
GO:0048701	embryonic cranial skeleton morphogenesis	biological_process	developmental process	4	883	34	17286	0.117647	0.0933999	0.399459
GO:0048706	embryonic skeletal system development	biological_process	developmental process	5	883	44	17286	0.113636	0.0722967	0.399459
GO:0048747	muscle fiber development	biological_process	cellular process	3	883	19	17286	0.157895	0.0699472	0.399459
GO:0048762	mesenchymal cell differentiation	biological_process	cellular process	2	883	10	17286	0.2	0.0893407	0.399459
GO:0048856	anatomical structure development	biological_process	developmental process	6	883	61	17286	0.0983607	0.0902945	0.399459
GO:0048878	chemical homeostasis	biological_process	biological regulation	1	883	2	17286	0.5	0.099557	0.399459
GO:0050667	homocysteine metabolic process	biological_process	cellular process	2	883	9	17286	0.222222	0.0739059	0.399459
GO:0050748	negative regulation of lipoprotein metabolic process	biological_process	biological regulation	1	883	2	17286	0.5	0.099557	0.399459
GO:0050767	regulation of neurogenesis	biological_process	biological regulation	5	883	44	17286	0.113636	0.0722967	0.399459
GO:0050795	regulation of behavior	biological_process	behavior	2	883	10	17286	0.2	0.0893407	0.399459
GO:0050925	negative regulation of negative chemotaxis	biological_process	biological regulation	1	883	2	17286	0.5	0.099557	0.399459
GO:0050942	positive regulation of pigment cell differentiation	biological_process	biological regulation	1	883	2	17286	0.5	0.099557	0.399459
GO:0050976	detection of mechanical stimulus involved in sensory perception of touch	biological_process	multicellular organismal process	1	883	2	17286	0.5	0.099557	0.399459
GO:0051054	positive regulation of DNA metabolic process	biological_process	biological regulation	1	883	2	17286	0.5	0.099557	0.399459
GO:0051122	hepoxilin biosynthetic process	biological_process	cellular process	2	883	9	17286	0.222222	0.0739059	0.399459
GO:0051446	positive regulation of meiotic cell cycle	biological_process	biological regulation	1	883	2	17286	0.5	0.099557	0.399459
GO:0051541	elastin metabolic process	biological_process	cellular process	1	883	2	17286	0.5	0.099557	0.399459
GO:0051602	response to electrical stimulus	biological_process	response to stimulus	4	883	33	17286	0.121212	0.085701	0.399459
GO:0051647	nucleus localization	biological_process	localization	2	883	9	17286	0.222222	0.0739059	0.399459
GO:0051796	negative regulation of timing of catagen	biological_process	biological regulation	1	883	2	17286	0.5	0.099557	0.399459
GO:0051924	regulation of calcium ion transport	biological_process	biological regulation	4	883	32	17286	0.125	0.0783263	0.399459
GO:0060032	notochord regression	biological_process	multicellular organismal process	1	883	2	17286	0.5	0.099557	0.399459
GO:0060173	limb development	biological_process	developmental process	5	883	46	17286	0.108696	0.0841138	0.399459
GO:0060302	negative regulation of cytokine activity	biological_process	biological regulation	1	883	2	17286	0.5	0.099557	0.399459
GO:0060309	elastin catabolic process	biological_process	cellular process	1	883	2	17286	0.5	0.099557	0.399459
GO:0060395	SMAD protein signal transduction	biological_process	regulation of biological process	7	883	70	17286	0.1	0.0657259	0.399459
GO:0060425	lung morphogenesis	biological_process	developmental process	3	883	22	17286	0.136364	0.0994691	0.399459
GO:0060429	epithelium development	biological_process	developmental process	2	883	9	17286	0.222222	0.0739059	0.399459
GO:0060433	bronchus development	biological_process	developmental process	1	883	2	17286	0.5	0.099557	0.399459
GO:0060435	bronchiole development	biological_process	developmental process	1	883	2	17286	0.5	0.099557	0.399459
GO:0060502	epithelial cell proliferation involved in lung morphogenesis	biological_process	cell proliferation	1	883	2	17286	0.5	0.099557	0.399459
GO:0060547	negative regulation of necrotic cell death	biological_process	biological regulation	1	883	2	17286	0.5	0.099557	0.399459
GO:0060548	negative regulation of cell death	biological_process	biological regulation	7	883	76	17286	0.0921053	0.0928329	0.399459
GO:0060631	regulation of meiosis I	biological_process	biological regulation	1	883	2	17286	0.5	0.099557	0.399459
GO:0060668	regulation of branching involved in salivary gland morphogenesis by extracellular matrix-epithelial cell signaling	biological_process	biological regulation	1	883	2	17286	0.5	0.099557	0.399459
GO:0060710	chorio-allantoic fusion	biological_process	biological adhesion	2	883	9	17286	0.222222	0.0739059	0.399459
GO:0060721	regulation of spongiotrophoblast cell proliferation	biological_process	biological regulation	1	883	2	17286	0.5	0.099557	0.399459
GO:0060775	planar cell polarity pathway involved in gastrula mediolateral intercalation	biological_process	biological regulation	1	883	2	17286	0.5	0.099557	0.399459
GO:0060849	regulation of transcription involved in lymphatic endothelial cell fate commitment	biological_process	cellular process	1	883	2	17286	0.5	0.099557	0.399459
GO:0060901	regulation of hair cycle by canonical Wnt signaling pathway	biological_process	signaling	1	883	2	17286	0.5	0.099557	0.399459
GO:0060928	atrioventricular node cell development	biological_process	cellular process	1	883	2	17286	0.5	0.099557	0.399459
GO:0061047	positive regulation of branching involved in lung morphogenesis	biological_process	biological regulation	1	883	2	17286	0.5	0.099557	0.399459
GO:0061072	iris morphogenesis	biological_process	developmental process	2	883	9	17286	0.222222	0.0739059	0.399459
GO:0061101	neuroendocrine cell differentiation	biological_process	cellular process	1	883	2	17286	0.5	0.099557	0.399459
GO:0061106	negative regulation of stomach neuroendocrine cell differentiation	biological_process	cellular process	1	883	2	17286	0.5	0.099557	0.399459
GO:0061302	smooth muscle cell-matrix adhesion	biological_process	biological adhesion	1	883	2	17286	0.5	0.099557	0.399459
GO:0061621	canonical glycolysis	biological_process	cellular process	4	883	34	17286	0.117647	0.0933999	0.399459
GO:0061837	neuropeptide processing	biological_process	metabolic process	1	883	2	17286	0.5	0.099557	0.399459
GO:0061889	negative regulation of astrocyte activation	biological_process	biological regulation	1	883	2	17286	0.5	0.099557	0.399459
GO:0062028	regulation of stress granule assembly	biological_process	biological regulation	1	883	2	17286	0.5	0.099557	0.399459
GO:0070101	positive regulation of chemokine-mediated signaling pathway	biological_process	cellular process	1	883	2	17286	0.5	0.099557	0.399459
GO:0070171	negative regulation of tooth mineralization	biological_process	biological regulation	1	883	2	17286	0.5	0.099557	0.399459
GO:0070409	carbamoyl phosphate biosynthetic process	biological_process	cellular process	1	883	2	17286	0.5	0.099557	0.399459
GO:0070633	transepithelial transport	biological_process	localization	2	883	10	17286	0.2	0.0893407	0.399459
GO:0071389	cellular response to mineralocorticoid stimulus	biological_process	cellular process	1	883	2	17286	0.5	0.099557	0.399459
GO:0071880	adenylate cyclase-activating adrenergic receptor signaling pathway	biological_process	biological regulation	3	883	22	17286	0.136364	0.0994691	0.399459
GO:0072079	nephron tubule formation	biological_process	developmental process	1	883	2	17286	0.5	0.099557	0.399459
GO:0072134	nephrogenic mesenchyme morphogenesis	biological_process	developmental process	1	883	2	17286	0.5	0.099557	0.399459
GO:0072141	renal interstitial fibroblast development	biological_process	multicellular organismal process	1	883	2	17286	0.5	0.099557	0.399459
GO:0072143	mesangial cell development	biological_process	cellular process	1	883	2	17286	0.5	0.099557	0.399459
GO:0072168	specification of anterior mesonephric tubule identity	biological_process	developmental process	1	883	2	17286	0.5	0.099557	0.399459
GO:0072169	specification of posterior mesonephric tubule identity	biological_process	developmental process	1	883	2	17286	0.5	0.099557	0.399459
GO:0072183	negative regulation of nephron tubule epithelial cell differentiation	biological_process	biological regulation	1	883	2	17286	0.5	0.099557	0.399459
GO:0072184	renal vesicle progenitor cell differentiation	biological_process	cellular process	1	883	2	17286	0.5	0.099557	0.399459
GO:0072233	metanephric thick ascending limb development	biological_process	multicellular organismal process	1	883	2	17286	0.5	0.099557	0.399459
GO:0072234	metanephric nephron tubule development	biological_process	developmental process	1	883	2	17286	0.5	0.099557	0.399459
GO:0072236	metanephric loop of Henle development	biological_process	developmental process	1	883	2	17286	0.5	0.099557	0.399459
GO:0072239	metanephric glomerulus vasculature development	biological_process	developmental process	1	883	2	17286	0.5	0.099557	0.399459
GO:0072259	metanephric interstitial fibroblast development	biological_process	cellular process	1	883	2	17286	0.5	0.099557	0.399459
GO:0072660	maintenance of protein location in plasma membrane	biological_process	cellular process	1	883	2	17286	0.5	0.099557	0.399459
GO:0072721	cellular response to dithiothreitol	biological_process	cellular process	1	883	2	17286	0.5	0.099557	0.399459
GO:0080184	response to phenylpropanoid	biological_process	response to stimulus	1	883	2	17286	0.5	0.099557	0.399459
GO:0086029	Purkinje myocyte to ventricular cardiac muscle cell signaling	biological_process	biological regulation	1	883	2	17286	0.5	0.099557	0.399459
GO:0086069	bundle of His cell to Purkinje myocyte communication	biological_process	biological regulation	1	883	2	17286	0.5	0.099557	0.399459
GO:0086098	angiotensin-activated signaling pathway involved in heart process	biological_process	multicellular organismal process	1	883	2	17286	0.5	0.099557	0.399459
GO:0090038	negative regulation of protein kinase C signaling	biological_process	negative regulation of biological process	1	883	2	17286	0.5	0.099557	0.399459
GO:0090094	metanephric cap mesenchymal cell proliferation involved in metanephros development	biological_process	cell proliferation	1	883	2	17286	0.5	0.099557	0.399459
GO:0090129	positive regulation of synapse maturation	biological_process	biological regulation	2	883	9	17286	0.222222	0.0739059	0.399459
GO:0090191	negative regulation of branching involved in ureteric bud morphogenesis	biological_process	biological regulation	1	883	2	17286	0.5	0.099557	0.399459
GO:0090276	regulation of peptide hormone secretion	biological_process	cellular process	1	883	2	17286	0.5	0.099557	0.399459
GO:0090286	cytoskeletal anchoring at nuclear membrane	biological_process	biological regulation	2	883	9	17286	0.222222	0.0739059	0.399459
GO:0090288	negative regulation of cellular response to growth factor stimulus	biological_process	biological regulation	1	883	2	17286	0.5	0.099557	0.399459
GO:0090594	inflammatory response to wounding	biological_process	response to stimulus	1	883	2	17286	0.5	0.099557	0.399459
GO:0097104	postsynaptic membrane assembly	biological_process	cellular component organization or biogenesis	2	883	10	17286	0.2	0.0893407	0.399459
GO:0097117	guanylate kinase-associated protein clustering	biological_process	cellular component organization or biogenesis	1	883	2	17286	0.5	0.099557	0.399459
GO:0097323	B cell adhesion	biological_process	biological adhesion	1	883	2	17286	0.5	0.099557	0.399459
GO:0097533	cellular stress response to acid chemical	biological_process	cellular process	1	883	2	17286	0.5	0.099557	0.399459
GO:0097536	thymus epithelium morphogenesis	biological_process	developmental process	1	883	2	17286	0.5	0.099557	0.399459
GO:0097753	membrane bending	biological_process	cellular component organization or biogenesis	1	883	2	17286	0.5	0.099557	0.399459
GO:0098609	cell-cell adhesion	biological_process	biological adhesion	14	883	179	17286	0.0782123	0.074861	0.399459
GO:0098737	protein insertion into plasma membrane	biological_process	cellular component organization or biogenesis	1	883	2	17286	0.5	0.099557	0.399459
GO:0098814	spontaneous synaptic transmission	biological_process	cellular process	1	883	2	17286	0.5	0.099557	0.399459
GO:0099178	regulation of retrograde trans-synaptic signaling by endocanabinoid	biological_process	biological regulation	1	883	2	17286	0.5	0.099557	0.399459
GO:0099526	presynapse to nucleus signaling pathway	biological_process	biological regulation	1	883	2	17286	0.5	0.099557	0.399459
GO:0099645	neurotransmitter receptor localization to postsynaptic specialization membrane	biological_process	biological regulation	2	883	9	17286	0.222222	0.0739059	0.399459
GO:0110053	regulation of actin filament organization	biological_process	biological regulation	1	883	2	17286	0.5	0.099557	0.399459
GO:0110076	negative regulation of ferroptosis	biological_process	biological regulation	1	883	2	17286	0.5	0.099557	0.399459
GO:0110077	vesicle-mediated intercellular transport	biological_process	localization	1	883	2	17286	0.5	0.099557	0.399459
GO:0120009	intermembrane lipid transfer	biological_process	cellular component organization or biogenesis	5	883	43	17286	0.116279	0.0667526	0.399459
GO:1900015	regulation of cytokine production involved in inflammatory response	biological_process	response to stimulus	2	883	10	17286	0.2	0.0893407	0.399459
GO:1900108	negative regulation of nodal signaling pathway	biological_process	biological regulation	1	883	2	17286	0.5	0.099557	0.399459
GO:1900744	regulation of p38MAPK cascade	biological_process	biological regulation	2	883	10	17286	0.2	0.0893407	0.399459
GO:1900924	negative regulation of glycine import across plasma membrane	biological_process	biological regulation	1	883	2	17286	0.5	0.099557	0.399459
GO:1901019	regulation of calcium ion transmembrane transporter activity	biological_process	biological regulation	1	883	2	17286	0.5	0.099557	0.399459
GO:1901029	negative regulation of mitochondrial outer membrane permeabilization involved in apoptotic signaling pathway	biological_process	localization	2	883	9	17286	0.222222	0.0739059	0.399459
GO:1901253	negative regulation of intracellular transport of viral material	biological_process	biological regulation	1	883	2	17286	0.5	0.099557	0.399459
GO:1901385	regulation of voltage-gated calcium channel activity	biological_process	localization	2	883	9	17286	0.222222	0.0739059	0.399459
GO:1901387	positive regulation of voltage-gated calcium channel activity	biological_process	regulation of biological process	2	883	9	17286	0.222222	0.0739059	0.399459
GO:1901862	negative regulation of muscle tissue development	biological_process	biological regulation	1	883	2	17286	0.5	0.099557	0.399459
GO:1902239	negative regulation of intrinsic apoptotic signaling pathway in response to osmotic stress by p53 class mediator	biological_process	biological regulation	1	883	2	17286	0.5	0.099557	0.399459
GO:1902257	negative regulation of apoptotic process involved in outflow tract morphogenesis	biological_process	biological regulation	1	883	2	17286	0.5	0.099557	0.399459
GO:1902367	negative regulation of Notch signaling pathway involved in somitogenesis	biological_process	biological regulation	1	883	2	17286	0.5	0.099557	0.399459
GO:1902910	positive regulation of melanosome transport	biological_process	biological regulation	1	883	2	17286	0.5	0.099557	0.399459
GO:1903217	negative regulation of protein processing involved in protein targeting to mitochondrion	biological_process	biological regulation	1	883	2	17286	0.5	0.099557	0.399459
GO:1903236	regulation of leukocyte tethering or rolling	biological_process	biological adhesion	1	883	2	17286	0.5	0.099557	0.399459
GO:1903640	negative regulation of gastrin-induced gastric acid secretion	biological_process	biological regulation	1	883	2	17286	0.5	0.099557	0.399459
GO:1903707	negative regulation of hemopoiesis	biological_process	regulation of biological process	1	883	2	17286	0.5	0.099557	0.399459
GO:1903718	cellular response to ammonia	biological_process	cellular process	1	883	2	17286	0.5	0.099557	0.399459
GO:1903829	positive regulation of cellular protein localization	biological_process	biological regulation	2	883	9	17286	0.222222	0.0739059	0.399459
GO:1903923	positive regulation of protein processing in phagocytic vesicle	biological_process	biological regulation	1	883	2	17286	0.5	0.099557	0.399459
GO:1904313	response to methamphetamine hydrochloride	biological_process	response to stimulus	1	883	2	17286	0.5	0.099557	0.399459
GO:1904393	regulation of skeletal muscle acetylcholine-gated channel clustering	biological_process	biological regulation	1	883	2	17286	0.5	0.099557	0.399459
GO:1904684	negative regulation of metalloendopeptidase activity	biological_process	biological regulation	1	883	2	17286	0.5	0.099557	0.399459
GO:1904831	positive regulation of aortic smooth muscle cell differentiation	biological_process	biological regulation	1	883	2	17286	0.5	0.099557	0.399459
GO:1905006	negative regulation of epithelial to mesenchymal transition involved in endocardial cushion formation	biological_process	biological regulation	1	883	2	17286	0.5	0.099557	0.399459
GO:1905077	negative regulation of interleukin-17 secretion	biological_process	biological regulation	1	883	2	17286	0.5	0.099557	0.399459
GO:1905520	positive regulation of presynaptic active zone assembly	biological_process	biological regulation	1	883	2	17286	0.5	0.099557	0.399459
GO:1905521	regulation of macrophage migration	biological_process	biological regulation	1	883	2	17286	0.5	0.099557	0.399459
GO:1905606	regulation of presynapse assembly	biological_process	biological regulation	4	883	30	17286	0.133333	0.0645823	0.399459
GO:1905934	negative regulation of cell fate determination	biological_process	biological regulation	1	883	2	17286	0.5	0.099557	0.399459
GO:1990051	activation of protein kinase C activity	biological_process	biological regulation	1	883	2	17286	0.5	0.099557	0.399459
GO:1990504	dense core granule exocytosis	biological_process	cellular process	1	883	2	17286	0.5	0.099557	0.399459
GO:1990792	cellular response to glial cell derived neurotrophic factor	biological_process	cellular process	1	883	2	17286	0.5	0.099557	0.399459
GO:1990963	establishment of blood-retinal barrier	biological_process	cellular process	1	883	2	17286	0.5	0.099557	0.399459
GO:2000145	regulation of cell motility	biological_process	localization	4	883	34	17286	0.117647	0.0933999	0.399459
GO:2000227	negative regulation of pancreatic A cell differentiation	biological_process	biological regulation	1	883	2	17286	0.5	0.099557	0.399459
GO:2000342	negative regulation of chemokine (C-X-C motif) ligand 2 production	biological_process	biological regulation	1	883	2	17286	0.5	0.099557	0.399459
GO:2000345	regulation of hepatocyte proliferation	biological_process	cell proliferation	1	883	2	17286	0.5	0.099557	0.399459
GO:2000389	regulation of neutrophil extravasation	biological_process	cellular process	1	883	2	17286	0.5	0.099557	0.399459
GO:2000463	positive regulation of excitatory postsynaptic potential	biological_process	biological regulation	4	883	30	17286	0.133333	0.0645823	0.399459
GO:2000609	regulation of thyroid hormone generation	biological_process	biological regulation	1	883	2	17286	0.5	0.099557	0.399459
GO:2000724	positive regulation of cardiac vascular smooth muscle cell differentiation	biological_process	biological regulation	1	883	2	17286	0.5	0.099557	0.399459
GO:2000727	positive regulation of cardiac muscle cell differentiation	biological_process	biological regulation	2	883	9	17286	0.222222	0.0739059	0.399459
GO:2000758	positive regulation of peptidyl-lysine acetylation	biological_process	biological regulation	1	883	2	17286	0.5	0.099557	0.399459
GO:2000822	regulation of behavioral fear response	biological_process	behavior	1	883	2	17286	0.5	0.099557	0.399459
GO:2000860	positive regulation of aldosterone secretion	biological_process	biological regulation	1	883	2	17286	0.5	0.099557	0.399459
GO:2000969	positive regulation of AMPA receptor activity	biological_process	biological regulation	2	883	9	17286	0.222222	0.0739059	0.399459
GO:2000981	negative regulation of inner ear receptor cell differentiation	biological_process	biological regulation	1	883	2	17286	0.5	0.099557	0.399459
GO:2001015	negative regulation of skeletal muscle cell differentiation	biological_process	biological regulation	1	883	2	17286	0.5	0.099557	0.399459
GO:2001111	positive regulation of lens epithelial cell proliferation	biological_process	biological regulation	1	883	2	17286	0.5	0.099557	0.399459
GO:2001234	negative regulation of apoptotic signaling pathway	biological_process	biological regulation	4	883	34	17286	0.117647	0.0933999	0.399459
GO:0006956	complement activation	biological_process	biological regulation	4	883	35	17286	0.114286	0.101414	0.404183
GO:0008016	regulation of heart contraction	biological_process	biological regulation	4	883	35	17286	0.114286	0.101414	0.404183
GO:0008306	associative learning	biological_process	behavior	4	883	35	17286	0.114286	0.101414	0.404183
GO:0021510	spinal cord development	biological_process	developmental process	4	883	35	17286	0.114286	0.101414	0.404183
GO:0042327	positive regulation of phosphorylation	biological_process	biological regulation	4	883	35	17286	0.114286	0.101414	0.404183
GO:0048565	digestive tract development	biological_process	developmental process	4	883	35	17286	0.114286	0.101414	0.404183
GO:0003139	secondary heart field specification	biological_process	developmental process	2	883	11	17286	0.181818	0.105616	0.407735
GO:0009888	tissue development	biological_process	developmental process	5	883	49	17286	0.102041	0.103613	0.407735
GO:0019371	cyclooxygenase pathway	biological_process	cellular process	2	883	11	17286	0.181818	0.105616	0.407735
GO:0030388	fructose 1,6-bisphosphate metabolic process	biological_process	cellular process	2	883	11	17286	0.181818	0.105616	0.407735
GO:0032099	negative regulation of appetite	biological_process	biological regulation	2	883	11	17286	0.181818	0.105616	0.407735
GO:0033197	response to vitamin E	biological_process	response to stimulus	2	883	11	17286	0.181818	0.105616	0.407735
GO:0033762	response to glucagon	biological_process	response to stimulus	2	883	11	17286	0.181818	0.105616	0.407735
GO:0034115	negative regulation of heterotypic cell-cell adhesion	biological_process	biological adhesion	2	883	11	17286	0.181818	0.105616	0.407735
GO:0034144	negative regulation of toll-like receptor 4 signaling pathway	biological_process	biological regulation	2	883	11	17286	0.181818	0.105616	0.407735
GO:0034378	chylomicron assembly	biological_process	biological regulation	2	883	11	17286	0.181818	0.105616	0.407735
GO:0035136	forelimb morphogenesis	biological_process	multicellular organismal process	2	883	11	17286	0.181818	0.105616	0.407735
GO:0035137	hindlimb morphogenesis	biological_process	multicellular organismal process	2	883	11	17286	0.181818	0.105616	0.407735
GO:0035313	wound healing, spreading of epidermal cells	biological_process	localization	2	883	11	17286	0.181818	0.105616	0.407735
GO:0035988	chondrocyte proliferation	biological_process	cell proliferation	2	883	11	17286	0.181818	0.105616	0.407735
GO:0038063	collagen-activated tyrosine kinase receptor signaling pathway	biological_process	cellular process	2	883	11	17286	0.181818	0.105616	0.407735
GO:0043589	skin morphogenesis	biological_process	developmental process	2	883	11	17286	0.181818	0.105616	0.407735
GO:0043616	keratinocyte proliferation	biological_process	cell proliferation	2	883	11	17286	0.181818	0.105616	0.407735
GO:0044342	type B pancreatic cell proliferation	biological_process	cell proliferation	2	883	11	17286	0.181818	0.105616	0.407735
GO:0050803	regulation of synapse structure or activity	biological_process	biological regulation	2	883	11	17286	0.181818	0.105616	0.407735
GO:0050891	multicellular organismal water homeostasis	biological_process	biological regulation	2	883	11	17286	0.181818	0.105616	0.407735
GO:0051001	negative regulation of nitric-oxide synthase activity	biological_process	biological regulation	2	883	11	17286	0.181818	0.105616	0.407735
GO:0051901	positive regulation of mitochondrial depolarization	biological_process	biological regulation	2	883	11	17286	0.181818	0.105616	0.407735
GO:0051918	negative regulation of fibrinolysis	biological_process	multicellular organismal process	2	883	11	17286	0.181818	0.105616	0.407735
GO:0061049	cell growth involved in cardiac muscle cell development	biological_process	cellular process	2	883	11	17286	0.181818	0.105616	0.407735
GO:0071493	cellular response to UV-B	biological_process	response to stimulus	2	883	11	17286	0.181818	0.105616	0.407735
GO:0090037	positive regulation of protein kinase C signaling	biological_process	cellular process	2	883	11	17286	0.181818	0.105616	0.407735
GO:0090279	regulation of calcium ion import	biological_process	biological regulation	2	883	11	17286	0.181818	0.105616	0.407735
GO:0099173	postsynapse organization	biological_process	cellular component organization or biogenesis	2	883	11	17286	0.181818	0.105616	0.407735
GO:0099601	regulation of neurotransmitter receptor activity	biological_process	biological regulation	2	883	11	17286	0.181818	0.105616	0.407735
GO:0002040	sprouting angiogenesis	biological_process	developmental process	4	883	36	17286	0.111111	0.109732	0.422255
GO:0043388	positive regulation of DNA binding	biological_process	biological regulation	4	883	36	17286	0.111111	0.109732	0.422255
GO:0097421	liver regeneration	biological_process	developmental process	4	883	36	17286	0.111111	0.109732	0.422255
GO:0001502	cartilage condensation	biological_process	cell aggregation	3	883	23	17286	0.130435	0.110255	0.423809
GO:0000052	citrulline metabolic process	biological_process	cellular process	1	883	3	17286	0.333333	0.145559	0.432078
GO:0000103	sulfate assimilation	biological_process	cellular process	1	883	3	17286	0.333333	0.145559	0.432078
GO:0000494	box C/D snoRNA 3'-end processing	biological_process	cellular process	1	883	3	17286	0.333333	0.145559	0.432078
GO:0001560	regulation of cell growth by extracellular stimulus	biological_process	biological regulation	1	883	3	17286	0.333333	0.145559	0.432078
GO:0001704	formation of primary germ layer	biological_process	developmental process	1	883	3	17286	0.333333	0.145559	0.432078
GO:0001763	morphogenesis of a branching structure	biological_process	developmental process	2	883	12	17286	0.166667	0.122606	0.432078
GO:0001946	lymphangiogenesis	biological_process	developmental process	2	883	12	17286	0.166667	0.122606	0.432078
GO:0002305	CD8-positive, gamma-delta intraepithelial T cell differentiation	biological_process	cellular process	1	883	3	17286	0.333333	0.145559	0.432078
GO:0002317	plasma cell differentiation	biological_process	cellular process	1	883	3	17286	0.333333	0.145559	0.432078
GO:0002331	pre-B cell allelic exclusion	biological_process	developmental process	1	883	3	17286	0.333333	0.145559	0.432078
GO:0002543	activation of blood coagulation via clotting cascade	biological_process	response to stimulus	1	883	3	17286	0.333333	0.145559	0.432078
GO:0002689	negative regulation of leukocyte chemotaxis	biological_process	biological regulation	1	883	3	17286	0.333333	0.145559	0.432078
GO:0002692	negative regulation of cellular extravasation	biological_process	biological regulation	1	883	3	17286	0.333333	0.145559	0.432078
GO:0003130	BMP signaling pathway involved in heart induction	biological_process	biological regulation	1	883	3	17286	0.333333	0.145559	0.432078
GO:0003138	primary heart field specification	biological_process	multicellular organismal process	1	883	3	17286	0.333333	0.145559	0.432078
GO:0003162	atrioventricular node development	biological_process	developmental process	1	883	3	17286	0.333333	0.145559	0.432078
GO:0003166	bundle of His development	biological_process	developmental process	1	883	3	17286	0.333333	0.145559	0.432078
GO:0003197	endocardial cushion development	biological_process	developmental process	2	883	12	17286	0.166667	0.122606	0.432078
GO:0003198	epithelial to mesenchymal transition involved in endocardial cushion formation	biological_process	cellular process	2	883	13	17286	0.153846	0.140195	0.432078
GO:0003341	cilium movement	biological_process	cellular process	4	883	39	17286	0.102564	0.136403	0.432078
GO:0003342	proepicardium development	biological_process	developmental process	1	883	3	17286	0.333333	0.145559	0.432078
GO:0003430	growth plate cartilage chondrocyte growth	biological_process	growth	1	883	3	17286	0.333333	0.145559	0.432078
GO:0005999	xylulose biosynthetic process	biological_process	metabolic process	1	883	3	17286	0.333333	0.145559	0.432078
GO:0006116	NADH oxidation	biological_process	cellular process	1	883	3	17286	0.333333	0.145559	0.432078
GO:0006353	DNA-templated transcription, termination	biological_process	cellular process	2	883	13	17286	0.153846	0.140195	0.432078
GO:0006497	protein lipidation	biological_process	cellular process	2	883	13	17286	0.153846	0.140195	0.432078
GO:0006576	cellular biogenic amine metabolic process	biological_process	cellular process	1	883	3	17286	0.333333	0.145559	0.432078
GO:0006584	catecholamine metabolic process	biological_process	cellular process	2	883	12	17286	0.166667	0.122606	0.432078
GO:0007160	cell-matrix adhesion	biological_process	biological adhesion	8	883	98	17286	0.0816327	0.127866	0.432078
GO:0007181	transforming growth factor beta receptor complex assembly	biological_process	biological regulation	1	883	3	17286	0.333333	0.145559	0.432078
GO:0007187	G protein-coupled receptor signaling pathway, coupled to cyclic nucleotide second messenger	biological_process	biological regulation	6	883	67	17286	0.0895522	0.126559	0.432078
GO:0007193	adenylate cyclase-inhibiting G protein-coupled receptor signaling pathway	biological_process	cellular process	6	883	67	17286	0.0895522	0.126559	0.432078
GO:0007194	negative regulation of adenylate cyclase activity	biological_process	biological regulation	3	883	26	17286	0.115385	0.145043	0.432078
GO:0007338	single fertilization	biological_process	multi-organism process	7	883	85	17286	0.0823529	0.143404	0.432078
GO:0007418	ventral midline development	biological_process	developmental process	1	883	3	17286	0.333333	0.145559	0.432078
GO:0007507	heart development	biological_process	developmental process	18	883	264	17286	0.0681818	0.130644	0.432078
GO:0007567	parturition	biological_process	multi-organism process	2	883	12	17286	0.166667	0.122606	0.432078
GO:0007616	long-term memory	biological_process	behavior	4	883	38	17286	0.105263	0.127239	0.432078
GO:0007623	circadian rhythm	biological_process	rhythmic process	8	883	97	17286	0.0824742	0.122556	0.432078
GO:0008228	opsonization	biological_process	immune system process	2	883	13	17286	0.153846	0.140195	0.432078
GO:0008285	negative regulation of cell proliferation	biological_process	biological regulation	29	883	452	17286	0.0641593	0.122502	0.432078
GO:0008589	regulation of smoothened signaling pathway	biological_process	cellular process	3	883	26	17286	0.115385	0.145043	0.432078
GO:0009166	nucleotide catabolic process	biological_process	metabolic process	1	883	3	17286	0.333333	0.145559	0.432078
GO:0009386	translational attenuation	biological_process	biological regulation	1	883	3	17286	0.333333	0.145559	0.432078
GO:0009440	cyanate catabolic process	biological_process	cellular process	1	883	3	17286	0.333333	0.145559	0.432078
GO:0009755	hormone-mediated signaling pathway	biological_process	biological regulation	5	883	54	17286	0.0925926	0.140531	0.432078
GO:0009954	proximal/distal pattern formation	biological_process	developmental process	3	883	26	17286	0.115385	0.145043	0.432078
GO:0010159	specification of animal organ position	biological_process	developmental process	1	883	3	17286	0.333333	0.145559	0.432078
GO:0010453	regulation of cell fate commitment	biological_process	biological regulation	1	883	3	17286	0.333333	0.145559	0.432078
GO:0010574	regulation of vascular endothelial growth factor production	biological_process	biological regulation	1	883	3	17286	0.333333	0.145559	0.432078
GO:0010729	positive regulation of hydrogen peroxide biosynthetic process	biological_process	cellular process	1	883	3	17286	0.333333	0.145559	0.432078
GO:0010734	negative regulation of protein glutathionylation	biological_process	biological regulation	1	883	3	17286	0.333333	0.145559	0.432078
GO:0010761	fibroblast migration	biological_process	cellular process	2	883	12	17286	0.166667	0.122606	0.432078
GO:0010871	negative regulation of receptor biosynthetic process	biological_process	biological regulation	1	883	3	17286	0.333333	0.145559	0.432078
GO:0014015	positive regulation of gliogenesis	biological_process	biological regulation	1	883	3	17286	0.333333	0.145559	0.432078
GO:0014806	smooth muscle hyperplasia	biological_process	multicellular organismal process	1	883	3	17286	0.333333	0.145559	0.432078
GO:0014809	regulation of skeletal muscle contraction by regulation of release of sequestered calcium ion	biological_process	biological regulation	1	883	3	17286	0.333333	0.145559	0.432078
GO:0014823	response to activity	biological_process	response to stimulus	5	883	51	17286	0.0980392	0.117744	0.432078
GO:0014878	response to electrical stimulus involved in regulation of muscle adaptation	biological_process	biological regulation	1	883	3	17286	0.333333	0.145559	0.432078
GO:0015874	norepinephrine transport	biological_process	localization	1	883	3	17286	0.333333	0.145559	0.432078
GO:0017015	regulation of transforming growth factor beta receptor signaling pathway	biological_process	biological regulation	3	883	25	17286	0.12	0.133071	0.432078
GO:0018242	protein O-linked glycosylation via serine	biological_process	metabolic process	2	883	13	17286	0.153846	0.140195	0.432078
GO:0018879	biphenyl metabolic process	biological_process	cellular process	1	883	3	17286	0.333333	0.145559	0.432078
GO:0019065	receptor-mediated endocytosis of virus by host cell	biological_process	localization	1	883	3	17286	0.333333	0.145559	0.432078
GO:0019547	arginine catabolic process to ornithine	biological_process	cellular process	1	883	3	17286	0.333333	0.145559	0.432078
GO:0021533	cell differentiation in hindbrain	biological_process	cellular process	1	883	3	17286	0.333333	0.145559	0.432078
GO:0021557	oculomotor nerve development	biological_process	developmental process	1	883	3	17286	0.333333	0.145559	0.432078
GO:0021558	trochlear nerve development	biological_process	developmental process	1	883	3	17286	0.333333	0.145559	0.432078
GO:0021562	vestibulocochlear nerve development	biological_process	developmental process	1	883	3	17286	0.333333	0.145559	0.432078
GO:0021762	substantia nigra development	biological_process	developmental process	5	883	54	17286	0.0925926	0.140531	0.432078
GO:0021778	oligodendrocyte cell fate specification	biological_process	cellular process	1	883	3	17286	0.333333	0.145559	0.432078
GO:0021817	nucleokinesis involved in cell motility in cerebral cortex radial glia guided migration	biological_process	cellular component organization or biogenesis	1	883	3	17286	0.333333	0.145559	0.432078
GO:0021834	chemorepulsion involved in embryonic olfactory bulb interneuron precursor migration	biological_process	cellular process	1	883	3	17286	0.333333	0.145559	0.432078
GO:0021849	neuroblast division in subventricular zone	biological_process	cell proliferation	1	883	3	17286	0.333333	0.145559	0.432078
GO:0021885	forebrain cell migration	biological_process	cellular process	1	883	3	17286	0.333333	0.145559	0.432078
GO:0022037	metencephalon development	biological_process	developmental process	1	883	3	17286	0.333333	0.145559	0.432078
GO:0030198	extracellular matrix organization	biological_process	cellular component organization or biogenesis	17	883	246	17286	0.0691057	0.127484	0.432078
GO:0030225	macrophage differentiation	biological_process	cellular process	3	883	26	17286	0.115385	0.145043	0.432078
GO:0030510	regulation of BMP signaling pathway	biological_process	biological regulation	2	883	13	17286	0.153846	0.140195	0.432078
GO:0030513	positive regulation of BMP signaling pathway	biological_process	biological regulation	4	883	37	17286	0.108108	0.118344	0.432078
GO:0030514	negative regulation of BMP signaling pathway	biological_process	biological regulation	5	883	51	17286	0.0980392	0.117744	0.432078
GO:0030857	negative regulation of epithelial cell differentiation	biological_process	biological regulation	2	883	12	17286	0.166667	0.122606	0.432078
GO:0030901	midbrain development	biological_process	developmental process	4	883	38	17286	0.105263	0.127239	0.432078
GO:0030910	olfactory placode formation	biological_process	developmental process	1	883	3	17286	0.333333	0.145559	0.432078
GO:0031291	Ran protein signal transduction	biological_process	response to stimulus	1	883	3	17286	0.333333	0.145559	0.432078
GO:0032060	bleb assembly	biological_process	cellular component organization or biogenesis	2	883	12	17286	0.166667	0.122606	0.432078
GO:0032526	response to retinoic acid	biological_process	response to stimulus	5	883	53	17286	0.0943396	0.132732	0.432078
GO:0032602	chemokine production	biological_process	multicellular organismal process	1	883	3	17286	0.333333	0.145559	0.432078
GO:0032787	monocarboxylic acid metabolic process	biological_process	cellular process	1	883	3	17286	0.333333	0.145559	0.432078
GO:0032912	negative regulation of transforming growth factor beta2 production	biological_process	multicellular organismal process	1	883	3	17286	0.333333	0.145559	0.432078
GO:0032915	positive regulation of transforming growth factor beta2 production	biological_process	multicellular organismal process	1	883	3	17286	0.333333	0.145559	0.432078
GO:0032940	secretion by cell	biological_process	cellular process	2	883	12	17286	0.166667	0.122606	0.432078
GO:0032984	protein-containing complex disassembly	biological_process	cellular component organization or biogenesis	1	883	3	17286	0.333333	0.145559	0.432078
GO:0033144	negative regulation of intracellular steroid hormone receptor signaling pathway	biological_process	biological regulation	1	883	3	17286	0.333333	0.145559	0.432078
GO:0033692	cellular polysaccharide biosynthetic process	biological_process	cellular process	1	883	3	17286	0.333333	0.145559	0.432078
GO:0034101	erythrocyte homeostasis	biological_process	biological regulation	2	883	12	17286	0.166667	0.122606	0.432078
GO:0034379	very-low-density lipoprotein particle assembly	biological_process	biological regulation	2	883	13	17286	0.153846	0.140195	0.432078
GO:0034446	substrate adhesion-dependent cell spreading	biological_process	biological adhesion	5	883	54	17286	0.0925926	0.140531	0.432078
GO:0034505	tooth mineralization	biological_process	developmental process	1	883	3	17286	0.333333	0.145559	0.432078
GO:0035235	ionotropic glutamate receptor signaling pathway	biological_process	biological regulation	3	883	24	17286	0.125	0.121465	0.432078
GO:0035295	tube development	biological_process	developmental process	1	883	3	17286	0.333333	0.145559	0.432078
GO:0035332	positive regulation of hippo signaling	biological_process	biological regulation	1	883	3	17286	0.333333	0.145559	0.432078
GO:0035483	gastric emptying	biological_process	multicellular organismal process	1	883	3	17286	0.333333	0.145559	0.432078
GO:0035544	negative regulation of SNARE complex assembly	biological_process	biological regulation	1	883	3	17286	0.333333	0.145559	0.432078
GO:0035990	tendon cell differentiation	biological_process	cellular process	1	883	3	17286	0.333333	0.145559	0.432078
GO:0035993	deltoid tuberosity development	biological_process	developmental process	1	883	3	17286	0.333333	0.145559	0.432078
GO:0036371	protein localization to T-tubule	biological_process	localization	1	883	3	17286	0.333333	0.145559	0.432078
GO:0036475	neuron death in response to oxidative stress	biological_process	cellular process	1	883	3	17286	0.333333	0.145559	0.432078
GO:0042102	positive regulation of T cell proliferation	biological_process	biological adhesion	6	883	67	17286	0.0895522	0.126559	0.432078
GO:0042269	regulation of natural killer cell mediated cytotoxicity	biological_process	biological regulation	1	883	3	17286	0.333333	0.145559	0.432078
GO:0042304	regulation of fatty acid biosynthetic process	biological_process	biological regulation	2	883	12	17286	0.166667	0.122606	0.432078
GO:0042335	cuticle development	biological_process	developmental process	1	883	3	17286	0.333333	0.145559	0.432078
GO:0042340	keratan sulfate catabolic process	biological_process	cellular process	2	883	12	17286	0.166667	0.122606	0.432078
GO:0042418	epinephrine biosynthetic process	biological_process	cellular process	1	883	3	17286	0.333333	0.145559	0.432078
GO:0042592	homeostatic process	biological_process	biological regulation	2	883	13	17286	0.153846	0.140195	0.432078
GO:0042755	eating behavior	biological_process	behavior	3	883	25	17286	0.12	0.133071	0.432078
GO:0043117	positive regulation of vascular permeability	biological_process	multicellular organismal process	2	883	13	17286	0.153846	0.140195	0.432078
GO:0043266	regulation of potassium ion transport	biological_process	regulation of biological process	2	883	12	17286	0.166667	0.122606	0.432078
GO:0043403	skeletal muscle tissue regeneration	biological_process	growth	3	883	26	17286	0.115385	0.145043	0.432078
GO:0043406	positive regulation of MAP kinase activity	biological_process	biological regulation	6	883	65	17286	0.0923077	0.113772	0.432078
GO:0044321	response to leptin	biological_process	response to stimulus	2	883	13	17286	0.153846	0.140195	0.432078
GO:0045010	actin nucleation	biological_process	biological regulation	2	883	13	17286	0.153846	0.140195	0.432078
GO:0045079	negative regulation of chemokine biosynthetic process	biological_process	biological regulation	1	883	3	17286	0.333333	0.145559	0.432078
GO:0045213	neurotransmitter receptor metabolic process	biological_process	cellular process	1	883	3	17286	0.333333	0.145559	0.432078
GO:0045226	extracellular polysaccharide biosynthetic process	biological_process	cellular process	1	883	3	17286	0.333333	0.145559	0.432078
GO:0045446	endothelial cell differentiation	biological_process	cellular process	2	883	13	17286	0.153846	0.140195	0.432078
GO:0045663	positive regulation of myoblast differentiation	biological_process	biological regulation	3	883	24	17286	0.125	0.121465	0.432078
GO:0045665	negative regulation of neuron differentiation	biological_process	biological regulation	6	883	66	17286	0.0909091	0.120081	0.432078
GO:0045715	negative regulation of low-density lipoprotein particle receptor biosynthetic process	biological_process	biological regulation	1	883	3	17286	0.333333	0.145559	0.432078
GO:0045861	negative regulation of proteolysis	biological_process	biological regulation	3	883	26	17286	0.115385	0.145043	0.432078
GO:0045872	positive regulation of rhodopsin gene expression	biological_process	biological regulation	1	883	3	17286	0.333333	0.145559	0.432078
GO:0045925	positive regulation of female receptivity	biological_process	multi-organism process	1	883	3	17286	0.333333	0.145559	0.432078
GO:0045976	negative regulation of mitotic cell cycle, embryonic	biological_process	biological regulation	1	883	3	17286	0.333333	0.145559	0.432078
GO:0046166	glyceraldehyde-3-phosphate biosynthetic process	biological_process	metabolic process	1	883	3	17286	0.333333	0.145559	0.432078
GO:0046331	lateral inhibition	biological_process	cellular process	1	883	3	17286	0.333333	0.145559	0.432078
GO:0046416	D-amino acid metabolic process	biological_process	cellular process	1	883	3	17286	0.333333	0.145559	0.432078
GO:0046425	regulation of JAK-STAT cascade	biological_process	biological regulation	2	883	13	17286	0.153846	0.140195	0.432078
GO:0046486	glycerolipid metabolic process	biological_process	cellular process	2	883	13	17286	0.153846	0.140195	0.432078
GO:0046639	negative regulation of alpha-beta T cell differentiation	biological_process	biological regulation	1	883	3	17286	0.333333	0.145559	0.432078
GO:0046888	negative regulation of hormone secretion	biological_process	biological regulation	2	883	13	17286	0.153846	0.140195	0.432078
GO:0048333	mesodermal cell differentiation	biological_process	cellular process	2	883	12	17286	0.166667	0.122606	0.432078
GO:0048469	cell maturation	biological_process	cellular process	4	883	39	17286	0.102564	0.136403	0.432078
GO:0048599	oocyte development	biological_process	cellular process	2	883	13	17286	0.153846	0.140195	0.432078
GO:0048625	myoblast fate commitment	biological_process	cellular process	1	883	3	17286	0.333333	0.145559	0.432078
GO:0048627	myoblast development	biological_process	developmental process	1	883	3	17286	0.333333	0.145559	0.432078
GO:0048712	negative regulation of astrocyte differentiation	biological_process	biological regulation	2	883	12	17286	0.166667	0.122606	0.432078
GO:0048769	sarcomerogenesis	biological_process	cellular component organization or biogenesis	1	883	3	17286	0.333333	0.145559	0.432078
GO:0050706	regulation of interleukin-1 beta secretion	biological_process	cellular process	1	883	3	17286	0.333333	0.145559	0.432078
GO:0050769	positive regulation of neurogenesis	biological_process	biological regulation	4	883	38	17286	0.105263	0.127239	0.432078
GO:0050772	positive regulation of axonogenesis	biological_process	cellular component organization or biogenesis	4	883	37	17286	0.108108	0.118344	0.432078
GO:0050922	negative regulation of chemotaxis	biological_process	negative regulation of biological process	1	883	3	17286	0.333333	0.145559	0.432078
GO:0051000	positive regulation of nitric-oxide synthase activity	biological_process	biological regulation	3	883	26	17286	0.115385	0.145043	0.432078
GO:0051128	regulation of cellular component organization	biological_process	cellular component organization or biogenesis	1	883	3	17286	0.333333	0.145559	0.432078
GO:0051247	positive regulation of protein metabolic process	biological_process	biological regulation	2	883	12	17286	0.166667	0.122606	0.432078
GO:0051250	negative regulation of lymphocyte activation	biological_process	biological regulation	1	883	3	17286	0.333333	0.145559	0.432078
GO:0051466	positive regulation of corticotropin-releasing hormone secretion	biological_process	biological regulation	1	883	3	17286	0.333333	0.145559	0.432078
GO:0051549	positive regulation of keratinocyte migration	biological_process	localization	2	883	12	17286	0.166667	0.122606	0.432078
GO:0051620	norepinephrine uptake	biological_process	localization	1	883	3	17286	0.333333	0.145559	0.432078
GO:0051705	multi-organism behavior	biological_process	multi-organism process	1	883	3	17286	0.333333	0.145559	0.432078
GO:0051729	germline cell cycle switching, mitotic to meiotic cell cycle	biological_process	biological regulation	1	883	3	17286	0.333333	0.145559	0.432078
GO:0051781	positive regulation of cell division	biological_process	biological regulation	5	883	51	17286	0.0980392	0.117744	0.432078
GO:0051897	positive regulation of protein kinase B signaling	biological_process	biological regulation	13	883	179	17286	0.0726257	0.128036	0.432078
GO:0051963	regulation of synapse assembly	biological_process	cellular component organization or biogenesis	2	883	12	17286	0.166667	0.122606	0.432078
GO:0055014	atrial cardiac muscle cell development	biological_process	cellular process	1	883	3	17286	0.333333	0.145559	0.432078
GO:0055059	asymmetric neuroblast division	biological_process	cell proliferation	1	883	3	17286	0.333333	0.145559	0.432078
GO:0055081	anion homeostasis	biological_process	biological regulation	1	883	3	17286	0.333333	0.145559	0.432078
GO:0060074	synapse maturation	biological_process	cellular component organization or biogenesis	2	883	13	17286	0.153846	0.140195	0.432078
GO:0060086	circadian temperature homeostasis	biological_process	biological regulation	1	883	3	17286	0.333333	0.145559	0.432078
GO:0060122	inner ear receptor cell stereocilium organization	biological_process	cellular process	3	883	26	17286	0.115385	0.145043	0.432078
GO:0060221	retinal rod cell differentiation	biological_process	cellular process	1	883	3	17286	0.333333	0.145559	0.432078
GO:0060313	negative regulation of blood vessel remodeling	biological_process	biological regulation	1	883	3	17286	0.333333	0.145559	0.432078
GO:0060315	negative regulation of ryanodine-sensitive calcium-release channel activity	biological_process	biological regulation	2	883	13	17286	0.153846	0.140195	0.432078
GO:0060379	cardiac muscle cell myoblast differentiation	biological_process	cellular process	1	883	3	17286	0.333333	0.145559	0.432078
GO:0060414	aorta smooth muscle tissue morphogenesis	biological_process	multicellular organismal process	1	883	3	17286	0.333333	0.145559	0.432078
GO:0060474	positive regulation of flagellated sperm motility involved in capacitation	biological_process	biological regulation	1	883	3	17286	0.333333	0.145559	0.432078
GO:0060538	skeletal muscle organ development	biological_process	developmental process	1	883	3	17286	0.333333	0.145559	0.432078
GO:0060546	negative regulation of necroptotic process	biological_process	biological regulation	2	883	13	17286	0.153846	0.140195	0.432078
GO:0060585	positive regulation of prostaglandin-endoperoxide synthase activity	biological_process	biological regulation	1	883	3	17286	0.333333	0.145559	0.432078
GO:0060988	lipid tube assembly	biological_process	cellular component organization or biogenesis	1	883	3	17286	0.333333	0.145559	0.432078
GO:0061052	negative regulation of cell growth involved in cardiac muscle cell development	biological_process	biological regulation	2	883	12	17286	0.166667	0.122606	0.432078
GO:0061146	Peyer's patch morphogenesis	biological_process	developmental process	1	883	3	17286	0.333333	0.145559	0.432078
GO:0061188	negative regulation of chromatin silencing at rDNA	biological_process	cellular component organization or biogenesis	1	883	3	17286	0.333333	0.145559	0.432078
GO:0061615	glycolytic process through fructose-6-phosphate	biological_process	cellular process	1	883	3	17286	0.333333	0.145559	0.432078
GO:0061763	multivesicular body-lysosome fusion	biological_process	cellular component organization or biogenesis	1	883	3	17286	0.333333	0.145559	0.432078
GO:0070172	positive regulation of tooth mineralization	biological_process	biological regulation	1	883	3	17286	0.333333	0.145559	0.432078
GO:0070175	positive regulation of enamel mineralization	biological_process	biological regulation	1	883	3	17286	0.333333	0.145559	0.432078
GO:0070236	negative regulation of activation-induced cell death of T cells	biological_process	biological regulation	1	883	3	17286	0.333333	0.145559	0.432078
GO:0070673	response to interleukin-18	biological_process	response to stimulus	1	883	3	17286	0.333333	0.145559	0.432078
GO:0070945	neutrophil mediated killing of gram-negative bacterium	biological_process	cell killing	1	883	3	17286	0.333333	0.145559	0.432078
GO:0071478	cellular response to radiation	biological_process	cellular process	1	883	3	17286	0.333333	0.145559	0.432078
GO:0071542	dopaminergic neuron differentiation	biological_process	cellular process	3	883	24	17286	0.125	0.121465	0.432078
GO:0071548	response to dexamethasone	biological_process	response to stimulus	2	883	12	17286	0.166667	0.122606	0.432078
GO:0071641	negative regulation of macrophage inflammatory protein 1 alpha production	biological_process	negative regulation of biological process	1	883	3	17286	0.333333	0.145559	0.432078
GO:0071657	positive regulation of granulocyte colony-stimulating factor production	biological_process	biological regulation	1	883	3	17286	0.333333	0.145559	0.432078
GO:0071786	endoplasmic reticulum tubular network organization	biological_process	cellular component organization or biogenesis	2	883	13	17286	0.153846	0.140195	0.432078
GO:0071801	regulation of podosome assembly	biological_process	biological regulation	1	883	3	17286	0.333333	0.145559	0.432078
GO:0071895	odontoblast differentiation	biological_process	cellular process	1	883	3	17286	0.333333	0.145559	0.432078
GO:0072011	glomerular endothelium development	biological_process	developmental process	1	883	3	17286	0.333333	0.145559	0.432078
GO:0072034	renal vesicle induction	biological_process	biological regulation	1	883	3	17286	0.333333	0.145559	0.432078
GO:0072061	inner medullary collecting duct development	biological_process	developmental process	1	883	3	17286	0.333333	0.145559	0.432078
GO:0072086	specification of loop of Henle identity	biological_process	multicellular organismal process	1	883	3	17286	0.333333	0.145559	0.432078
GO:0072104	glomerular capillary formation	biological_process	developmental process	1	883	3	17286	0.333333	0.145559	0.432078
GO:0072111	cell proliferation involved in kidney development	biological_process	cell proliferation	1	883	3	17286	0.333333	0.145559	0.432078
GO:0072136	metanephric mesenchymal cell proliferation involved in metanephros development	biological_process	cell proliferation	1	883	3	17286	0.333333	0.145559	0.432078
GO:0072138	mesenchymal cell proliferation involved in ureteric bud development	biological_process	cell proliferation	1	883	3	17286	0.333333	0.145559	0.432078
GO:0072161	mesenchymal cell differentiation involved in kidney development	biological_process	developmental process	1	883	3	17286	0.333333	0.145559	0.432078
GO:0072166	posterior mesonephric tubule development	biological_process	developmental process	1	883	3	17286	0.333333	0.145559	0.432078
GO:0072180	mesonephric duct morphogenesis	biological_process	developmental process	1	883	3	17286	0.333333	0.145559	0.432078
GO:0072190	ureter urothelium development	biological_process	developmental process	1	883	3	17286	0.333333	0.145559	0.432078
GO:0072193	ureter smooth muscle cell differentiation	biological_process	cellular process	1	883	3	17286	0.333333	0.145559	0.432078
GO:0072210	metanephric nephron development	biological_process	developmental process	1	883	3	17286	0.333333	0.145559	0.432078
GO:0072277	metanephric glomerular capillary formation	biological_process	developmental process	1	883	3	17286	0.333333	0.145559	0.432078
GO:0072350	tricarboxylic acid metabolic process	biological_process	metabolic process	1	883	3	17286	0.333333	0.145559	0.432078
GO:0072683	T cell extravasation	biological_process	cellular process	1	883	3	17286	0.333333	0.145559	0.432078
GO:0090024	negative regulation of neutrophil chemotaxis	biological_process	biological regulation	1	883	3	17286	0.333333	0.145559	0.432078
GO:0090187	positive regulation of pancreatic juice secretion	biological_process	biological regulation	1	883	3	17286	0.333333	0.145559	0.432078
GO:0090272	negative regulation of fibroblast growth factor production	biological_process	biological regulation	1	883	3	17286	0.333333	0.145559	0.432078
GO:0090274	positive regulation of somatostatin secretion	biological_process	biological regulation	1	883	3	17286	0.333333	0.145559	0.432078
GO:0090292	nuclear matrix anchoring at nuclear membrane	biological_process	cellular process	1	883	3	17286	0.333333	0.145559	0.432078
GO:0090501	RNA phosphodiester bond hydrolysis	biological_process	metabolic process	4	883	39	17286	0.102564	0.136403	0.432078
GO:0097116	gephyrin clustering involved in postsynaptic density assembly	biological_process	cellular component organization or biogenesis	1	883	3	17286	0.333333	0.145559	0.432078
GO:0097749	membrane tubulation	biological_process	cellular component organization or biogenesis	1	883	3	17286	0.333333	0.145559	0.432078
GO:0098656	anion transmembrane transport	biological_process	localization	5	883	51	17286	0.0980392	0.117744	0.432078
GO:0098856	intestinal lipid absorption	biological_process	localization	1	883	3	17286	0.333333	0.145559	0.432078
GO:0098903	regulation of membrane repolarization during action potential	biological_process	biological regulation	1	883	3	17286	0.333333	0.145559	0.432078
GO:0098989	NMDA selective glutamate receptor signaling pathway	biological_process	biological regulation	1	883	3	17286	0.333333	0.145559	0.432078
GO:0099150	regulation of postsynaptic specialization assembly	biological_process	biological regulation	1	883	3	17286	0.333333	0.145559	0.432078
GO:0099151	regulation of postsynaptic density assembly	biological_process	regulation of biological process	2	883	12	17286	0.166667	0.122606	0.432078
GO:0099545	trans-synaptic signaling by trans-synaptic complex	biological_process	cellular process	1	883	3	17286	0.333333	0.145559	0.432078
GO:0099566	regulation of postsynaptic cytosolic calcium ion concentration	biological_process	biological regulation	2	883	13	17286	0.153846	0.140195	0.432078
GO:0099625	ventricular cardiac muscle cell membrane repolarization	biological_process	biological regulation	1	883	3	17286	0.333333	0.145559	0.432078
GO:0106070	regulation of adenylate cyclase-activating G protein-coupled receptor signaling pathway	biological_process	cellular process	1	883	3	17286	0.333333	0.145559	0.432078
GO:1900747	negative regulation of vascular endothelial growth factor signaling pathway	biological_process	regulation of biological process	2	883	12	17286	0.166667	0.122606	0.432078
GO:1901077	regulation of relaxation of muscle	biological_process	biological regulation	1	883	3	17286	0.333333	0.145559	0.432078
GO:1901228	positive regulation of transcription from RNA polymerase II promoter involved in heart development	biological_process	biological regulation	1	883	3	17286	0.333333	0.145559	0.432078
GO:1901661	quinone metabolic process	biological_process	cellular process	1	883	3	17286	0.333333	0.145559	0.432078
GO:1901877	negative regulation of calcium ion binding	biological_process	biological regulation	1	883	3	17286	0.333333	0.145559	0.432078
GO:1901894	regulation of calcium-transporting ATPase activity	biological_process	biological regulation	1	883	3	17286	0.333333	0.145559	0.432078
GO:1902174	positive regulation of keratinocyte apoptotic process	biological_process	biological regulation	1	883	3	17286	0.333333	0.145559	0.432078
GO:1902373	negative regulation of mRNA catabolic process	biological_process	biological regulation	1	883	3	17286	0.333333	0.145559	0.432078
GO:1902463	protein localization to cell leading edge	biological_process	localization	1	883	3	17286	0.333333	0.145559	0.432078
GO:1902893	regulation of pri-miRNA transcription by RNA polymerase II	biological_process	biological regulation	1	883	3	17286	0.333333	0.145559	0.432078
GO:1902897	regulation of postsynaptic density protein 95 clustering	biological_process	biological regulation	1	883	3	17286	0.333333	0.145559	0.432078
GO:1903016	negative regulation of exo-alpha-sialidase activity	biological_process	biological regulation	1	883	3	17286	0.333333	0.145559	0.432078
GO:1903019	negative regulation of glycoprotein metabolic process	biological_process	biological regulation	1	883	3	17286	0.333333	0.145559	0.432078
GO:1903037	regulation of leukocyte cell-cell adhesion	biological_process	biological adhesion	1	883	3	17286	0.333333	0.145559	0.432078
GO:1903392	negative regulation of adherens junction organization	biological_process	biological regulation	1	883	3	17286	0.333333	0.145559	0.432078
GO:1903423	positive regulation of synaptic vesicle recycling	biological_process	biological regulation	1	883	3	17286	0.333333	0.145559	0.432078
GO:1903541	regulation of exosomal secretion	biological_process	biological regulation	1	883	3	17286	0.333333	0.145559	0.432078
GO:1903577	cellular response to L-arginine	biological_process	cellular process	1	883	3	17286	0.333333	0.145559	0.432078
GO:1903984	positive regulation of TRAIL-activated apoptotic signaling pathway	biological_process	biological regulation	1	883	3	17286	0.333333	0.145559	0.432078
GO:1904071	presynaptic active zone assembly	biological_process	cellular component organization or biogenesis	1	883	3	17286	0.333333	0.145559	0.432078
GO:1904158	axonemal central apparatus assembly	biological_process	cellular process	1	883	3	17286	0.333333	0.145559	0.432078
GO:1904322	cellular response to forskolin	biological_process	response to stimulus	2	883	12	17286	0.166667	0.122606	0.432078
GO:1904891	positive regulation of excitatory synapse assembly	biological_process	biological regulation	1	883	3	17286	0.333333	0.145559	0.432078
GO:1905322	positive regulation of mesenchymal stem cell migration	biological_process	biological regulation	1	883	3	17286	0.333333	0.145559	0.432078
GO:1905408	negative regulation of creatine transmembrane transporter activity	biological_process	biological regulation	1	883	3	17286	0.333333	0.145559	0.432078
GO:1905604	negative regulation of maintenance of permeability of blood-brain barrier	biological_process	biological regulation	1	883	3	17286	0.333333	0.145559	0.432078
GO:1990000	amyloid fibril formation	biological_process	cellular component organization or biogenesis	2	883	13	17286	0.153846	0.140195	0.432078
GO:1990138	neuron projection extension	biological_process	growth	3	883	25	17286	0.12	0.133071	0.432078
GO:1990443	peptidyl-threonine autophosphorylation	biological_process	cellular process	1	883	3	17286	0.333333	0.145559	0.432078
GO:1990502	dense core granule maturation	biological_process	cellular component organization or biogenesis	1	883	3	17286	0.333333	0.145559	0.432078
GO:2000074	regulation of type B pancreatic cell development	biological_process	biological regulation	1	883	3	17286	0.333333	0.145559	0.432078
GO:2000124	regulation of endocannabinoid signaling pathway	biological_process	biological regulation	1	883	3	17286	0.333333	0.145559	0.432078
GO:2000255	negative regulation of male germ cell proliferation	biological_process	cell proliferation	1	883	3	17286	0.333333	0.145559	0.432078
GO:2000369	regulation of clathrin-dependent endocytosis	biological_process	biological regulation	2	883	13	17286	0.153846	0.140195	0.432078
GO:2000381	negative regulation of mesoderm development	biological_process	biological regulation	1	883	3	17286	0.333333	0.145559	0.432078
GO:2000439	positive regulation of monocyte extravasation	biological_process	immune system process	1	883	3	17286	0.333333	0.145559	0.432078
GO:2000502	negative regulation of natural killer cell chemotaxis	biological_process	biological regulation	1	883	3	17286	0.333333	0.145559	0.432078
GO:2000504	positive regulation of blood vessel remodeling	biological_process	developmental process	1	883	3	17286	0.333333	0.145559	0.432078
GO:2000721	positive regulation of transcription from RNA polymerase II promoter involved in smooth muscle cell differentiation	biological_process	biological regulation	1	883	3	17286	0.333333	0.145559	0.432078
GO:2000854	positive regulation of corticosterone secretion	biological_process	biological regulation	1	883	3	17286	0.333333	0.145559	0.432078
GO:2001016	positive regulation of skeletal muscle cell differentiation	biological_process	biological regulation	1	883	3	17286	0.333333	0.145559	0.432078
GO:2001214	positive regulation of vasculogenesis	biological_process	biological regulation	2	883	12	17286	0.166667	0.122606	0.432078
GO:0045880	positive regulation of smoothened signaling pathway	biological_process	biological regulation	4	883	40	17286	0.1	0.145826	0.432153
GO:0071526	semaphorin-plexin signaling pathway	biological_process	biological regulation	4	883	40	17286	0.1	0.145826	0.432153
GO:0006694	steroid biosynthetic process	biological_process	metabolic process	6	883	70	17286	0.0857143	0.146974	0.435193
GO:0032755	positive regulation of interleukin-6 production	biological_process	biological regulation	5	883	55	17286	0.0909091	0.148524	0.439057
GO:0048146	positive regulation of fibroblast proliferation	biological_process	biological regulation	5	883	55	17286	0.0909091	0.148524	0.439057
GO:0051260	protein homooligomerization	biological_process	cellular process	9	883	118	17286	0.0762712	0.149456	0.441446
GO:0032088	negative regulation of NF-kappaB transcription factor activity	biological_process	biological regulation	7	883	86	17286	0.0813953	0.149709	0.441827
GO:0002576	platelet degranulation	biological_process	cellular process	10	883	135	17286	0.0740741	0.152803	0.450586
GO:0001504	neurotransmitter uptake	biological_process	biological regulation	2	883	14	17286	0.142857	0.158278	0.451085
GO:0001945	lymph vessel development	biological_process	developmental process	2	883	14	17286	0.142857	0.158278	0.451085
GO:0002089	lens morphogenesis in camera-type eye	biological_process	developmental process	2	883	14	17286	0.142857	0.158278	0.451085
GO:0007342	fusion of sperm to egg plasma membrane involved in single fertilization	biological_process	cellular component organization or biogenesis	2	883	14	17286	0.142857	0.158278	0.451085
GO:0007610	behavior	biological_process	behavior	2	883	14	17286	0.142857	0.158278	0.451085
GO:0008206	bile acid metabolic process	biological_process	cellular process	2	883	14	17286	0.142857	0.158278	0.451085
GO:0009584	detection of visible light	biological_process	response to stimulus	2	883	14	17286	0.142857	0.158278	0.451085
GO:0009952	anterior/posterior pattern specification	biological_process	developmental process	9	883	119	17286	0.0756303	0.154873	0.451085
GO:0010466	negative regulation of peptidase activity	biological_process	biological regulation	9	883	119	17286	0.0756303	0.154873	0.451085
GO:0010739	positive regulation of protein kinase A signaling	biological_process	biological regulation	2	883	14	17286	0.142857	0.158278	0.451085
GO:0010811	positive regulation of cell-substrate adhesion	biological_process	positive regulation of biological process	4	883	41	17286	0.097561	0.155493	0.451085
GO:0010952	positive regulation of peptidase activity	biological_process	biological regulation	2	883	14	17286	0.142857	0.158278	0.451085
GO:0014912	negative regulation of smooth muscle cell migration	biological_process	biological regulation	2	883	14	17286	0.142857	0.158278	0.451085
GO:0016331	morphogenesis of embryonic epithelium	biological_process	developmental process	2	883	14	17286	0.142857	0.158278	0.451085
GO:0019229	regulation of vasoconstriction	biological_process	biological regulation	3	883	27	17286	0.111111	0.157352	0.451085
GO:0021670	lateral ventricle development	biological_process	developmental process	2	883	14	17286	0.142857	0.158278	0.451085
GO:0030193	regulation of blood coagulation	biological_process	biological regulation	2	883	14	17286	0.142857	0.158278	0.451085
GO:0030203	glycosaminoglycan metabolic process	biological_process	metabolic process	2	883	14	17286	0.142857	0.158278	0.451085
GO:0031953	negative regulation of protein autophosphorylation	biological_process	biological regulation	2	883	14	17286	0.142857	0.158278	0.451085
GO:0032026	response to magnesium ion	biological_process	response to stimulus	2	883	14	17286	0.142857	0.158278	0.451085
GO:0035865	cellular response to potassium ion	biological_process	cellular process	2	883	14	17286	0.142857	0.158278	0.451085
GO:0036376	sodium ion export across plasma membrane	biological_process	localization	2	883	14	17286	0.142857	0.158278	0.451085
GO:0042446	hormone biosynthetic process	biological_process	biological regulation	2	883	14	17286	0.142857	0.158278	0.451085
GO:0042574	retinal metabolic process	biological_process	cellular process	2	883	14	17286	0.142857	0.158278	0.451085
GO:0042711	maternal behavior	biological_process	multicellular organismal process	2	883	14	17286	0.142857	0.158278	0.451085
GO:0043114	regulation of vascular permeability	biological_process	biological regulation	2	883	14	17286	0.142857	0.158278	0.451085
GO:0045947	negative regulation of translational initiation	biological_process	biological regulation	2	883	14	17286	0.142857	0.158278	0.451085
GO:0046339	diacylglycerol metabolic process	biological_process	cellular process	2	883	14	17286	0.142857	0.158278	0.451085
GO:0046839	phospholipid dephosphorylation	biological_process	cellular process	2	883	14	17286	0.142857	0.158278	0.451085
GO:0048149	behavioral response to ethanol	biological_process	behavior	2	883	14	17286	0.142857	0.158278	0.451085
GO:0048266	behavioral response to pain	biological_process	behavior	2	883	14	17286	0.142857	0.158278	0.451085
GO:0048844	artery morphogenesis	biological_process	developmental process	3	883	27	17286	0.111111	0.157352	0.451085
GO:0050732	negative regulation of peptidyl-tyrosine phosphorylation	biological_process	biological regulation	2	883	14	17286	0.142857	0.158278	0.451085
GO:0050927	positive regulation of positive chemotaxis	biological_process	biological regulation	2	883	14	17286	0.142857	0.158278	0.451085
GO:0050982	detection of mechanical stimulus	biological_process	response to stimulus	2	883	14	17286	0.142857	0.158278	0.451085
GO:0051209	release of sequestered calcium ion into cytosol	biological_process	biological regulation	5	883	56	17286	0.0892857	0.156706	0.451085
GO:0051932	synaptic transmission, GABAergic	biological_process	cellular process	2	883	14	17286	0.142857	0.158278	0.451085
GO:0055078	sodium ion homeostasis	biological_process	biological regulation	2	883	14	17286	0.142857	0.158278	0.451085
GO:0060158	phospholipase C-activating dopamine receptor signaling pathway	biological_process	biological regulation	2	883	14	17286	0.142857	0.158278	0.451085
GO:0060411	cardiac septum morphogenesis	biological_process	developmental process	2	883	14	17286	0.142857	0.158278	0.451085
GO:0071398	cellular response to fatty acid	biological_process	response to stimulus	3	883	27	17286	0.111111	0.157352	0.451085
GO:1900242	regulation of synaptic vesicle endocytosis	biological_process	biological regulation	2	883	14	17286	0.142857	0.158278	0.451085
GO:0000003	reproduction	biological_process	reproduction	1	883	4	17286	0.25	0.189213	0.451564
GO:0001550	ovarian cumulus expansion	biological_process	cellular process	1	883	4	17286	0.25	0.189213	0.451564
GO:0001764	neuron migration	biological_process	cellular process	9	883	125	17286	0.072	0.1893	0.451564
GO:0001766	membrane raft polarization	biological_process	cellular component organization or biogenesis	1	883	4	17286	0.25	0.189213	0.451564
GO:0001821	histamine secretion	biological_process	localization	1	883	4	17286	0.25	0.189213	0.451564
GO:0001839	neural plate morphogenesis	biological_process	developmental process	1	883	4	17286	0.25	0.189213	0.451564
GO:0002031	G protein-coupled receptor internalization	biological_process	biological regulation	2	883	15	17286	0.133333	0.176758	0.451564
GO:0002068	glandular epithelial cell development	biological_process	cellular process	1	883	4	17286	0.25	0.189213	0.451564
GO:0002093	auditory receptor cell morphogenesis	biological_process	cellular component organization or biogenesis	1	883	4	17286	0.25	0.189213	0.451564
GO:0002244	hematopoietic progenitor cell differentiation	biological_process	cellular process	6	883	73	17286	0.0821918	0.16877	0.451564
GO:0002291	T cell activation via T cell receptor contact with antigen bound to MHC molecule on antigen presenting cell	biological_process	cellular process	1	883	4	17286	0.25	0.189213	0.451564
GO:0002605	negative regulation of dendritic cell antigen processing and presentation	biological_process	biological regulation	1	883	4	17286	0.25	0.189213	0.451564
GO:0002673	regulation of acute inflammatory response	biological_process	biological regulation	1	883	4	17286	0.25	0.189213	0.451564
GO:0003056	regulation of vascular smooth muscle contraction	biological_process	biological regulation	1	883	4	17286	0.25	0.189213	0.451564
GO:0003105	negative regulation of glomerular filtration	biological_process	biological regulation	1	883	4	17286	0.25	0.189213	0.451564
GO:0003257	positive regulation of transcription from RNA polymerase II promoter involved in myocardial precursor cell differentiation	biological_process	biological regulation	1	883	4	17286	0.25	0.189213	0.451564
GO:0003278	apoptotic process involved in heart morphogenesis	biological_process	cellular process	1	883	4	17286	0.25	0.189213	0.451564
GO:0003331	positive regulation of extracellular matrix constituent secretion	biological_process	localization	1	883	4	17286	0.25	0.189213	0.451564
GO:0003400	regulation of COPII vesicle coating	biological_process	cellular component organization or biogenesis	1	883	4	17286	0.25	0.189213	0.451564
GO:0003402	planar cell polarity pathway involved in axis elongation	biological_process	multicellular organismal process	1	883	4	17286	0.25	0.189213	0.451564
GO:0003413	chondrocyte differentiation involved in endochondral bone morphogenesis	biological_process	cellular process	1	883	4	17286	0.25	0.189213	0.451564
GO:0006644	phospholipid metabolic process	biological_process	cellular process	6	883	74	17286	0.0810811	0.176321	0.451564
GO:0006705	mineralocorticoid biosynthetic process	biological_process	biological regulation	1	883	4	17286	0.25	0.189213	0.451564
GO:0006760	folic acid-containing compound metabolic process	biological_process	cellular process	1	883	4	17286	0.25	0.189213	0.451564
GO:0006869	lipid transport	biological_process	localization	10	883	137	17286	0.0729927	0.163106	0.451564
GO:0006897	endocytosis	biological_process	localization	16	883	241	17286	0.06639	0.171882	0.451564
GO:0006911	phagocytosis, engulfment	biological_process	cellular component organization or biogenesis	3	883	29	17286	0.103448	0.18286	0.451564
GO:0006957	complement activation, alternative pathway	biological_process	biological regulation	2	883	15	17286	0.133333	0.176758	0.451564
GO:0007161	calcium-independent cell-matrix adhesion	biological_process	biological adhesion	1	883	4	17286	0.25	0.189213	0.451564
GO:0007189	adenylate cyclase-activating G protein-coupled receptor signaling pathway	biological_process	biological regulation	9	883	125	17286	0.072	0.1893	0.451564
GO:0007214	gamma-aminobutyric acid signaling pathway	biological_process	biological regulation	3	883	29	17286	0.103448	0.18286	0.451564
GO:0007223	Wnt signaling pathway, calcium modulating pathway	biological_process	biological regulation	4	883	42	17286	0.0952381	0.165392	0.451564
GO:0007224	smoothened signaling pathway	biological_process	biological regulation	6	883	74	17286	0.0810811	0.176321	0.451564
GO:0007320	insemination	biological_process	multi-organism process	1	883	4	17286	0.25	0.189213	0.451564
GO:0007386	compartment pattern specification	biological_process	developmental process	1	883	4	17286	0.25	0.189213	0.451564
GO:0007612	learning	biological_process	behavior	6	883	73	17286	0.0821918	0.16877	0.451564
GO:0007632	visual behavior	biological_process	behavior	1	883	4	17286	0.25	0.189213	0.451564
GO:0008065	establishment of blood-nerve barrier	biological_process	cellular process	1	883	4	17286	0.25	0.189213	0.451564
GO:0009303	rRNA transcription	biological_process	metabolic process	2	883	15	17286	0.133333	0.176758	0.451564
GO:0009631	cold acclimation	biological_process	response to stimulus	1	883	4	17286	0.25	0.189213	0.451564
GO:0009822	alkaloid catabolic process	biological_process	cellular process	1	883	4	17286	0.25	0.189213	0.451564
GO:0009880	embryonic pattern specification	biological_process	developmental process	3	883	28	17286	0.107143	0.169967	0.451564
GO:0009991	response to extracellular stimulus	biological_process	response to stimulus	1	883	4	17286	0.25	0.189213	0.451564
GO:0010513	positive regulation of phosphatidylinositol biosynthetic process	biological_process	biological regulation	1	883	4	17286	0.25	0.189213	0.451564
GO:0010565	regulation of cellular ketone metabolic process	biological_process	biological regulation	1	883	4	17286	0.25	0.189213	0.451564
GO:0010641	positive regulation of platelet-derived growth factor receptor signaling pathway	biological_process	cellular process	1	883	4	17286	0.25	0.189213	0.451564
GO:0010664	negative regulation of striated muscle cell apoptotic process	biological_process	biological regulation	1	883	4	17286	0.25	0.189213	0.451564
GO:0010668	ectodermal cell differentiation	biological_process	cellular process	1	883	4	17286	0.25	0.189213	0.451564
GO:0010701	positive regulation of norepinephrine secretion	biological_process	localization	1	883	4	17286	0.25	0.189213	0.451564
GO:0010735	positive regulation of transcription via serum response element binding	biological_process	biological regulation	1	883	4	17286	0.25	0.189213	0.451564
GO:0010810	regulation of cell-substrate adhesion	biological_process	biological regulation	1	883	4	17286	0.25	0.189213	0.451564
GO:0014819	regulation of skeletal muscle contraction	biological_process	biological regulation	1	883	4	17286	0.25	0.189213	0.451564
GO:0014826	vein smooth muscle contraction	biological_process	multicellular organismal process	1	883	4	17286	0.25	0.189213	0.451564
GO:0014827	intestine smooth muscle contraction	biological_process	multicellular organismal process	1	883	4	17286	0.25	0.189213	0.451564
GO:0014839	myoblast migration involved in skeletal muscle regeneration	biological_process	cellular process	1	883	4	17286	0.25	0.189213	0.451564
GO:0014854	response to inactivity	biological_process	response to stimulus	1	883	4	17286	0.25	0.189213	0.451564
GO:0015701	bicarbonate transport	biological_process	localization	4	883	44	17286	0.0909091	0.18583	0.451564
GO:0015721	bile acid and bile salt transport	biological_process	localization	3	883	29	17286	0.103448	0.18286	0.451564
GO:0018343	protein farnesylation	biological_process	metabolic process	1	883	4	17286	0.25	0.189213	0.451564
GO:0019556	histidine catabolic process to glutamate and formamide	biological_process	cellular process	1	883	4	17286	0.25	0.189213	0.451564
GO:0019557	histidine catabolic process to glutamate and formate	biological_process	metabolic process	1	883	4	17286	0.25	0.189213	0.451564
GO:0019730	antimicrobial humoral response	biological_process	immune system process	5	883	58	17286	0.0862069	0.173603	0.451564
GO:0021781	glial cell fate commitment	biological_process	cellular process	1	883	4	17286	0.25	0.189213	0.451564
GO:0021797	forebrain anterior/posterior pattern specification	biological_process	developmental process	1	883	4	17286	0.25	0.189213	0.451564
GO:0021891	olfactory bulb interneuron development	biological_process	cellular process	1	883	4	17286	0.25	0.189213	0.451564
GO:0030103	vasopressin secretion	biological_process	biological regulation	1	883	4	17286	0.25	0.189213	0.451564
GO:0030149	sphingolipid catabolic process	biological_process	cellular process	1	883	4	17286	0.25	0.189213	0.451564
GO:0030185	nitric oxide transport	biological_process	localization	1	883	4	17286	0.25	0.189213	0.451564
GO:0030195	negative regulation of blood coagulation	biological_process	biological regulation	2	883	15	17286	0.133333	0.176758	0.451564
GO:0030449	regulation of complement activation	biological_process	immune system process	5	883	57	17286	0.0877193	0.165068	0.451564
GO:0030850	prostate gland development	biological_process	reproduction	2	883	15	17286	0.133333	0.176758	0.451564
GO:0031077	post-embryonic camera-type eye development	biological_process	developmental process	1	883	4	17286	0.25	0.189213	0.451564
GO:0031114	regulation of microtubule depolymerization	biological_process	biological regulation	1	883	4	17286	0.25	0.189213	0.451564
GO:0031644	regulation of neurological system process	biological_process	biological regulation	1	883	4	17286	0.25	0.189213	0.451564
GO:0031669	cellular response to nutrient levels	biological_process	cellular process	2	883	15	17286	0.133333	0.176758	0.451564
GO:0032119	sequestering of zinc ion	biological_process	biological regulation	1	883	4	17286	0.25	0.189213	0.451564
GO:0032369	negative regulation of lipid transport	biological_process	biological regulation	1	883	4	17286	0.25	0.189213	0.451564
GO:0032387	negative regulation of intracellular transport	biological_process	negative regulation of biological process	1	883	4	17286	0.25	0.189213	0.451564
GO:0032455	nerve growth factor processing	biological_process	biological regulation	1	883	4	17286	0.25	0.189213	0.451564
GO:0032487	regulation of Rap protein signal transduction	biological_process	biological regulation	1	883	4	17286	0.25	0.189213	0.451564
GO:0032507	maintenance of protein location in cell	biological_process	biological regulation	1	883	4	17286	0.25	0.189213	0.451564
GO:0032570	response to progesterone	biological_process	response to stimulus	4	883	44	17286	0.0909091	0.18583	0.451564
GO:0032811	negative regulation of epinephrine secretion	biological_process	biological regulation	1	883	4	17286	0.25	0.189213	0.451564
GO:0033058	directional locomotion	biological_process	locomotion	1	883	4	17286	0.25	0.189213	0.451564
GO:0033260	nuclear DNA replication	biological_process	cellular process	1	883	4	17286	0.25	0.189213	0.451564
GO:0033686	positive regulation of luteinizing hormone secretion	biological_process	biological regulation	1	883	4	17286	0.25	0.189213	0.451564
GO:0033688	regulation of osteoblast proliferation	biological_process	biological regulation	1	883	4	17286	0.25	0.189213	0.451564
GO:0034157	positive regulation of toll-like receptor 7 signaling pathway	biological_process	biological regulation	1	883	4	17286	0.25	0.189213	0.451564
GO:0034201	response to oleic acid	biological_process	response to stimulus	1	883	4	17286	0.25	0.189213	0.451564
GO:0034436	glycoprotein transport	biological_process	localization	1	883	4	17286	0.25	0.189213	0.451564
GO:0035036	sperm-egg recognition	biological_process	multi-organism process	2	883	15	17286	0.133333	0.176758	0.451564
GO:0035106	operant conditioning	biological_process	behavior	1	883	4	17286	0.25	0.189213	0.451564
GO:0035166	post-embryonic hemopoiesis	biological_process	developmental process	1	883	4	17286	0.25	0.189213	0.451564
GO:0035404	histone-serine phosphorylation	biological_process	cellular component organization or biogenesis	1	883	4	17286	0.25	0.189213	0.451564
GO:0035481	positive regulation of Notch signaling pathway involved in heart induction	biological_process	biological regulation	1	883	4	17286	0.25	0.189213	0.451564
GO:0035494	SNARE complex disassembly	biological_process	cellular component organization or biogenesis	1	883	4	17286	0.25	0.189213	0.451564
GO:0035589	G protein-coupled purinergic nucleotide receptor signaling pathway	biological_process	biological regulation	2	883	15	17286	0.133333	0.176758	0.451564
GO:0035745	T-helper 2 cell cytokine production	biological_process	immune system process	1	883	4	17286	0.25	0.189213	0.451564
GO:0035815	positive regulation of renal sodium excretion	biological_process	localization	2	883	15	17286	0.133333	0.176758	0.451564
GO:0035924	cellular response to vascular endothelial growth factor stimulus	biological_process	cellular process	3	883	28	17286	0.107143	0.169967	0.451564
GO:0036023	embryonic skeletal limb joint morphogenesis	biological_process	developmental process	1	883	4	17286	0.25	0.189213	0.451564
GO:0036378	calcitriol biosynthetic process from calciol	biological_process	biological regulation	1	883	4	17286	0.25	0.189213	0.451564
GO:0036514	dopaminergic neuron axon guidance	biological_process	cellular component organization or biogenesis	1	883	4	17286	0.25	0.189213	0.451564
GO:0036515	serotonergic neuron axon guidance	biological_process	cellular component organization or biogenesis	1	883	4	17286	0.25	0.189213	0.451564
GO:0038065	collagen-activated signaling pathway	biological_process	biological regulation	1	883	4	17286	0.25	0.189213	0.451564
GO:0038108	negative regulation of appetite by leptin-mediated signaling pathway	biological_process	biological regulation	1	883	4	17286	0.25	0.189213	0.451564
GO:0038127	ERBB signaling pathway	biological_process	regulation of biological process	1	883	4	17286	0.25	0.189213	0.451564
GO:0042133	neurotransmitter metabolic process	biological_process	biological regulation	1	883	4	17286	0.25	0.189213	0.451564
GO:0042482	positive regulation of odontogenesis	biological_process	biological regulation	1	883	4	17286	0.25	0.189213	0.451564
GO:0042531	positive regulation of tyrosine phosphorylation of STAT protein	biological_process	biological regulation	6	883	72	17286	0.0833333	0.161358	0.451564
GO:0042904	9-cis-retinoic acid biosynthetic process	biological_process	biological regulation	1	883	4	17286	0.25	0.189213	0.451564
GO:0043116	negative regulation of vascular permeability	biological_process	biological regulation	2	883	15	17286	0.133333	0.176758	0.451564
GO:0043242	negative regulation of protein complex disassembly	biological_process	biological regulation	1	883	4	17286	0.25	0.189213	0.451564
GO:0043407	negative regulation of MAP kinase activity	biological_process	biological regulation	4	883	44	17286	0.0909091	0.18583	0.451564
GO:0043418	homocysteine catabolic process	biological_process	metabolic process	1	883	4	17286	0.25	0.189213	0.451564
GO:0043503	skeletal muscle fiber adaptation	biological_process	response to stimulus	1	883	4	17286	0.25	0.189213	0.451564
GO:0043568	positive regulation of insulin-like growth factor receptor signaling pathway	biological_process	biological regulation	2	883	15	17286	0.133333	0.176758	0.451564
GO:0043987	histone H3-S10 phosphorylation	biological_process	cellular component organization or biogenesis	1	883	4	17286	0.25	0.189213	0.451564
GO:0044267	cellular protein metabolic process	biological_process	cellular process	16	883	240	17286	0.0666667	0.167884	0.451564
GO:0045026	plasma membrane fusion	biological_process	cellular component organization or biogenesis	1	883	4	17286	0.25	0.189213	0.451564
GO:0045184	establishment of protein localization	biological_process	localization	4	883	43	17286	0.0930233	0.175509	0.451564
GO:0045471	response to ethanol	biological_process	response to stimulus	9	883	122	17286	0.0737705	0.171685	0.451564
GO:0045472	response to ether	biological_process	response to stimulus	1	883	4	17286	0.25	0.189213	0.451564
GO:0045629	negative regulation of T-helper 2 cell differentiation	biological_process	biological adhesion	1	883	4	17286	0.25	0.189213	0.451564
GO:0045779	negative regulation of bone resorption	biological_process	biological regulation	2	883	15	17286	0.133333	0.176758	0.451564
GO:0045840	positive regulation of mitotic nuclear division	biological_process	biological regulation	3	883	29	17286	0.103448	0.18286	0.451564
GO:0045906	negative regulation of vasoconstriction	biological_process	biological regulation	1	883	4	17286	0.25	0.189213	0.451564
GO:0045916	negative regulation of complement activation	biological_process	biological regulation	1	883	4	17286	0.25	0.189213	0.451564
GO:0046058	cAMP metabolic process	biological_process	cellular process	1	883	4	17286	0.25	0.189213	0.451564
GO:0046209	nitric oxide metabolic process	biological_process	biological regulation	1	883	4	17286	0.25	0.189213	0.451564
GO:0046390	ribose phosphate biosynthetic process	biological_process	cellular process	1	883	4	17286	0.25	0.189213	0.451564
GO:0046501	protoporphyrinogen IX metabolic process	biological_process	cellular process	1	883	4	17286	0.25	0.189213	0.451564
GO:0046834	lipid phosphorylation	biological_process	cellular process	2	883	15	17286	0.133333	0.176758	0.451564
GO:0046879	hormone secretion	biological_process	biological regulation	1	883	4	17286	0.25	0.189213	0.451564
GO:0046985	positive regulation of hemoglobin biosynthetic process	biological_process	biological regulation	1	883	4	17286	0.25	0.189213	0.451564
GO:0048550	negative regulation of pinocytosis	biological_process	biological regulation	1	883	4	17286	0.25	0.189213	0.451564
GO:0048745	smooth muscle tissue development	biological_process	developmental process	2	883	15	17286	0.133333	0.176758	0.451564
GO:0051138	positive regulation of NK T cell differentiation	biological_process	biological regulation	1	883	4	17286	0.25	0.189213	0.451564
GO:0051145	smooth muscle cell differentiation	biological_process	cellular process	2	883	15	17286	0.133333	0.176758	0.451564
GO:0051149	positive regulation of muscle cell differentiation	biological_process	biological regulation	3	883	28	17286	0.107143	0.169967	0.451564
GO:0051208	sequestering of calcium ion	biological_process	biological regulation	1	883	4	17286	0.25	0.189213	0.451564
GO:0051598	meiotic recombination checkpoint	biological_process	negative regulation of biological process	1	883	4	17286	0.25	0.189213	0.451564
GO:0051771	negative regulation of nitric-oxide synthase biosynthetic process	biological_process	metabolic process	1	883	4	17286	0.25	0.189213	0.451564
GO:0051894	positive regulation of focal adhesion assembly	biological_process	biological adhesion	3	883	28	17286	0.107143	0.169967	0.451564
GO:0055008	cardiac muscle tissue morphogenesis	biological_process	developmental process	2	883	15	17286	0.133333	0.176758	0.451564
GO:0055092	sterol homeostasis	biological_process	biological regulation	1	883	4	17286	0.25	0.189213	0.451564
GO:0055096	low-density lipoprotein particle mediated signaling	biological_process	biological regulation	1	883	4	17286	0.25	0.189213	0.451564
GO:0060005	vestibular reflex	biological_process	response to stimulus	1	883	4	17286	0.25	0.189213	0.451564
GO:0060018	astrocyte fate commitment	biological_process	cellular process	1	883	4	17286	0.25	0.189213	0.451564
GO:0060038	cardiac muscle cell proliferation	biological_process	cell proliferation	2	883	15	17286	0.133333	0.176758	0.451564
GO:0060159	regulation of dopamine receptor signaling pathway	biological_process	biological regulation	1	883	4	17286	0.25	0.189213	0.451564
GO:0060160	negative regulation of dopamine receptor signaling pathway	biological_process	biological regulation	1	883	4	17286	0.25	0.189213	0.451564
GO:0060164	regulation of timing of neuron differentiation	biological_process	biological regulation	1	883	4	17286	0.25	0.189213	0.451564
GO:0060214	endocardium formation	biological_process	developmental process	1	883	4	17286	0.25	0.189213	0.451564
GO:0060235	lens induction in camera-type eye	biological_process	developmental process	1	883	4	17286	0.25	0.189213	0.451564
GO:0060355	positive regulation of cell adhesion molecule production	biological_process	biological regulation	1	883	4	17286	0.25	0.189213	0.451564
GO:0060421	positive regulation of heart growth	biological_process	biological regulation	1	883	4	17286	0.25	0.189213	0.451564
GO:0060438	trachea development	biological_process	developmental process	1	883	4	17286	0.25	0.189213	0.451564
GO:0060513	prostatic bud formation	biological_process	developmental process	1	883	4	17286	0.25	0.189213	0.451564
GO:0060534	trachea cartilage development	biological_process	developmental process	1	883	4	17286	0.25	0.189213	0.451564
GO:0060537	muscle tissue development	biological_process	developmental process	1	883	4	17286	0.25	0.189213	0.451564
GO:0060676	ureteric bud formation	biological_process	developmental process	1	883	4	17286	0.25	0.189213	0.451564
GO:0060688	regulation of morphogenesis of a branching structure	biological_process	biological regulation	1	883	4	17286	0.25	0.189213	0.451564
GO:0060741	prostate gland stromal morphogenesis	biological_process	developmental process	1	883	4	17286	0.25	0.189213	0.451564
GO:0060842	arterial endothelial cell differentiation	biological_process	cellular process	1	883	4	17286	0.25	0.189213	0.451564
GO:0060971	embryonic heart tube left/right pattern formation	biological_process	developmental process	1	883	4	17286	0.25	0.189213	0.451564
GO:0061009	common bile duct development	biological_process	multicellular organismal process	1	883	4	17286	0.25	0.189213	0.451564
GO:0061073	ciliary body morphogenesis	biological_process	multicellular organismal process	1	883	4	17286	0.25	0.189213	0.451564
GO:0061138	morphogenesis of a branching epithelium	biological_process	developmental process	1	883	4	17286	0.25	0.189213	0.451564
GO:0061182	negative regulation of chondrocyte development	biological_process	biological regulation	1	883	4	17286	0.25	0.189213	0.451564
GO:0065002	intracellular protein transmembrane transport	biological_process	localization	1	883	4	17286	0.25	0.189213	0.451564
GO:0070093	negative regulation of glucagon secretion	biological_process	biological regulation	1	883	4	17286	0.25	0.189213	0.451564
GO:0070291	N-acylethanolamine metabolic process	biological_process	cellular process	1	883	4	17286	0.25	0.189213	0.451564
GO:0070301	cellular response to hydrogen peroxide	biological_process	cellular process	6	883	72	17286	0.0833333	0.161358	0.451564
GO:0070373	negative regulation of ERK1 and ERK2 cascade	biological_process	biological regulation	6	883	74	17286	0.0810811	0.176321	0.451564
GO:0070384	Harderian gland development	biological_process	developmental process	1	883	4	17286	0.25	0.189213	0.451564
GO:0070487	monocyte aggregation	biological_process	biological adhesion	1	883	4	17286	0.25	0.189213	0.451564
GO:0070859	positive regulation of bile acid biosynthetic process	biological_process	biological regulation	1	883	4	17286	0.25	0.189213	0.451564
GO:0071314	cellular response to cocaine	biological_process	cellular process	1	883	4	17286	0.25	0.189213	0.451564
GO:0071400	cellular response to oleic acid	biological_process	cellular process	1	883	4	17286	0.25	0.189213	0.451564
GO:0071442	positive regulation of histone H3-K14 acetylation	biological_process	biological regulation	1	883	4	17286	0.25	0.189213	0.451564
GO:0071603	endothelial cell-cell adhesion	biological_process	biological adhesion	1	883	4	17286	0.25	0.189213	0.451564
GO:0071672	negative regulation of smooth muscle cell chemotaxis	biological_process	biological regulation	1	883	4	17286	0.25	0.189213	0.451564
GO:0071691	cardiac muscle thin filament assembly	biological_process	cellular component organization or biogenesis	1	883	4	17286	0.25	0.189213	0.451564
GO:0071709	membrane assembly	biological_process	cellular component organization or biogenesis	1	883	4	17286	0.25	0.189213	0.451564
GO:0071847	TNFSF11-mediated signaling pathway	biological_process	biological regulation	1	883	4	17286	0.25	0.189213	0.451564
GO:0072049	comma-shaped body morphogenesis	biological_process	multicellular organismal process	1	883	4	17286	0.25	0.189213	0.451564
GO:0072144	glomerular mesangial cell development	biological_process	cellular process	1	883	4	17286	0.25	0.189213	0.451564
GO:0072208	metanephric smooth muscle tissue development	biological_process	developmental process	1	883	4	17286	0.25	0.189213	0.451564
GO:0072282	metanephric nephron tubule morphogenesis	biological_process	multicellular organismal process	1	883	4	17286	0.25	0.189213	0.451564
GO:0072289	metanephric nephron tubule formation	biological_process	developmental process	1	883	4	17286	0.25	0.189213	0.451564
GO:0072674	multinuclear osteoclast differentiation	biological_process	cellular process	1	883	4	17286	0.25	0.189213	0.451564
GO:0090051	negative regulation of cell migration involved in sprouting angiogenesis	biological_process	biological regulation	2	883	15	17286	0.133333	0.176758	0.451564
GO:0090082	positive regulation of heart induction by negative regulation of canonical Wnt signaling pathway	biological_process	negative regulation of biological process	1	883	4	17286	0.25	0.189213	0.451564
GO:0090290	positive regulation of osteoclast proliferation	biological_process	biological regulation	1	883	4	17286	0.25	0.189213	0.451564
GO:0090403	oxidative stress-induced premature senescence	biological_process	developmental process	1	883	4	17286	0.25	0.189213	0.451564
GO:0097107	postsynaptic density assembly	biological_process	cellular process	1	883	4	17286	0.25	0.189213	0.451564
GO:0097118	neuroligin clustering involved in postsynaptic membrane assembly	biological_process	cellular component organization or biogenesis	1	883	4	17286	0.25	0.189213	0.451564
GO:0097477	lateral motor column neuron migration	biological_process	cellular process	1	883	4	17286	0.25	0.189213	0.451564
GO:0097499	protein localization to non-motile cilium	biological_process	localization	1	883	4	17286	0.25	0.189213	0.451564
GO:0098869	cellular oxidant detoxification	biological_process	cellular process	7	883	88	17286	0.0795455	0.162699	0.451564
GO:0099179	regulation of synaptic membrane adhesion	biological_process	biological adhesion	1	883	4	17286	0.25	0.189213	0.451564
GO:0099183	trans-synaptic signaling by BDNF, modulating synaptic transmission	biological_process	biological regulation	1	883	4	17286	0.25	0.189213	0.451564
GO:0099518	vesicle cytoskeletal trafficking	biological_process	localization	1	883	4	17286	0.25	0.189213	0.451564
GO:0099612	protein localization to axon	biological_process	localization	1	883	4	17286	0.25	0.189213	0.451564
GO:0120192	tight junction assembly	biological_process	cellular component organization or biogenesis	1	883	4	17286	0.25	0.189213	0.451564
GO:0120193	tight junction organization	biological_process	cellular component organization or biogenesis	1	883	4	17286	0.25	0.189213	0.451564
GO:0140009	L-aspartate import across plasma membrane	biological_process	biological regulation	1	883	4	17286	0.25	0.189213	0.451564
GO:1900026	positive regulation of substrate adhesion-dependent cell spreading	biological_process	biological adhesion	4	883	42	17286	0.0952381	0.165392	0.451564
GO:1900029	positive regulation of ruffle assembly	biological_process	biological regulation	2	883	15	17286	0.133333	0.176758	0.451564
GO:1900127	positive regulation of hyaluronan biosynthetic process	biological_process	biological regulation	1	883	4	17286	0.25	0.189213	0.451564
GO:1900194	negative regulation of oocyte maturation	biological_process	biological regulation	1	883	4	17286	0.25	0.189213	0.451564
GO:1900365	positive regulation of mRNA polyadenylation	biological_process	positive regulation of biological process	1	883	4	17286	0.25	0.189213	0.451564
GO:1900825	regulation of membrane depolarization during cardiac muscle cell action potential	biological_process	biological regulation	1	883	4	17286	0.25	0.189213	0.451564
GO:1901020	negative regulation of calcium ion transmembrane transporter activity	biological_process	biological regulation	1	883	4	17286	0.25	0.189213	0.451564
GO:1902731	negative regulation of chondrocyte proliferation	biological_process	biological regulation	1	883	4	17286	0.25	0.189213	0.451564
GO:1902842	negative regulation of netrin-activated signaling pathway	biological_process	cellular process	1	883	4	17286	0.25	0.189213	0.451564
GO:1902856	negative regulation of non-motile cilium assembly	biological_process	biological regulation	1	883	4	17286	0.25	0.189213	0.451564
GO:1903025	regulation of RNA polymerase II regulatory region sequence-specific DNA binding	biological_process	biological regulation	1	883	4	17286	0.25	0.189213	0.451564
GO:1903053	regulation of extracellular matrix organization	biological_process	biological regulation	1	883	4	17286	0.25	0.189213	0.451564
GO:1903278	positive regulation of sodium ion export across plasma membrane	biological_process	biological regulation	1	883	4	17286	0.25	0.189213	0.451564
GO:1903351	cellular response to dopamine	biological_process	cellular process	2	883	15	17286	0.133333	0.176758	0.451564
GO:1903445	protein transport from ciliary membrane to plasma membrane	biological_process	cellular component organization or biogenesis	1	883	4	17286	0.25	0.189213	0.451564
GO:1903527	positive regulation of membrane tubulation	biological_process	biological regulation	1	883	4	17286	0.25	0.189213	0.451564
GO:1903598	positive regulation of gap junction assembly	biological_process	biological regulation	1	883	4	17286	0.25	0.189213	0.451564
GO:1903978	regulation of microglial cell activation	biological_process	cellular process	1	883	4	17286	0.25	0.189213	0.451564
GO:1904057	negative regulation of sensory perception of pain	biological_process	biological regulation	1	883	4	17286	0.25	0.189213	0.451564
GO:1904645	response to amyloid-beta	biological_process	response to stimulus	2	883	15	17286	0.133333	0.176758	0.451564
GO:1904693	midbrain morphogenesis	biological_process	developmental process	1	883	4	17286	0.25	0.189213	0.451564
GO:1905049	negative regulation of metallopeptidase activity	biological_process	biological regulation	1	883	4	17286	0.25	0.189213	0.451564
GO:1905605	positive regulation of maintenance of permeability of blood-brain barrier	biological_process	biological regulation	1	883	4	17286	0.25	0.189213	0.451564
GO:1990258	histone glutamine methylation	biological_process	cellular component organization or biogenesis	1	883	4	17286	0.25	0.189213	0.451564
GO:1990573	potassium ion import across plasma membrane	biological_process	cellular process	4	883	43	17286	0.0930233	0.175509	0.451564
GO:2000286	receptor internalization involved in canonical Wnt signaling pathway	biological_process	biological regulation	1	883	4	17286	0.25	0.189213	0.451564
GO:2000346	negative regulation of hepatocyte proliferation	biological_process	biological regulation	1	883	4	17286	0.25	0.189213	0.451564
GO:2000491	positive regulation of hepatic stellate cell activation	biological_process	biological regulation	1	883	4	17286	0.25	0.189213	0.451564
GO:2000666	negative regulation of interleukin-13 secretion	biological_process	biological regulation	1	883	4	17286	0.25	0.189213	0.451564
GO:2000672	negative regulation of motor neuron apoptotic process	biological_process	biological regulation	1	883	4	17286	0.25	0.189213	0.451564
GO:2000813	negative regulation of barbed-end actin filament capping	biological_process	biological regulation	1	883	4	17286	0.25	0.189213	0.451564
GO:2000974	negative regulation of pro-B cell differentiation	biological_process	negative regulation of biological process	1	883	4	17286	0.25	0.189213	0.451564
GO:2000978	negative regulation of forebrain neuron differentiation	biological_process	biological regulation	1	883	4	17286	0.25	0.189213	0.451564
GO:2001027	negative regulation of endothelial cell chemotaxis	biological_process	biological regulation	1	883	4	17286	0.25	0.189213	0.451564
GO:2001179	regulation of interleukin-10 secretion	biological_process	biological regulation	1	883	4	17286	0.25	0.189213	0.451564
GO:2001288	positive regulation of caveolin-mediated endocytosis	biological_process	biological regulation	1	883	4	17286	0.25	0.189213	0.451564
GO:0006813	potassium ion transport	biological_process	localization	10	883	142	17286	0.0704225	0.190276	0.453588
GO:0048167	regulation of synaptic plasticity	biological_process	regulation of biological process	5	883	60	17286	0.0833333	0.191159	0.455087
GO:0048839	inner ear development	biological_process	developmental process	5	883	60	17286	0.0833333	0.191159	0.455087
GO:0000050	urea cycle	biological_process	cellular process	2	883	16	17286	0.125	0.195549	0.458366
GO:0001818	negative regulation of cytokine production	biological_process	biological regulation	2	883	16	17286	0.125	0.195549	0.458366
GO:0002227	innate immune response in mucosa	biological_process	immune system process	3	883	30	17286	0.1	0.196002	0.458366
GO:0003148	outflow tract septum morphogenesis	biological_process	developmental process	3	883	30	17286	0.1	0.196002	0.458366
GO:0006112	energy reserve metabolic process	biological_process	cellular process	2	883	16	17286	0.125	0.195549	0.458366
GO:0006790	sulfur compound metabolic process	biological_process	cellular process	2	883	16	17286	0.125	0.195549	0.458366
GO:0006820	anion transport	biological_process	localization	3	883	30	17286	0.1	0.196002	0.458366
GO:0007216	G protein-coupled glutamate receptor signaling pathway	biological_process	cellular process	2	883	16	17286	0.125	0.195549	0.458366
GO:0009062	fatty acid catabolic process	biological_process	cellular process	2	883	16	17286	0.125	0.195549	0.458366
GO:0014047	glutamate secretion	biological_process	localization	3	883	30	17286	0.1	0.196002	0.458366
GO:0019372	lipoxygenase pathway	biological_process	cellular process	2	883	16	17286	0.125	0.195549	0.458366
GO:0032007	negative regulation of TOR signaling	biological_process	biological regulation	3	883	30	17286	0.1	0.196002	0.458366
GO:0040029	regulation of gene expression, epigenetic	biological_process	metabolic process	2	883	16	17286	0.125	0.195549	0.458366
GO:0042573	retinoic acid metabolic process	biological_process	cellular process	3	883	30	17286	0.1	0.196002	0.458366
GO:0045019	negative regulation of nitric oxide biosynthetic process	biological_process	biological regulation	2	883	16	17286	0.125	0.195549	0.458366
GO:0045176	apical protein localization	biological_process	localization	2	883	16	17286	0.125	0.195549	0.458366
GO:0046889	positive regulation of lipid biosynthetic process	biological_process	biological regulation	2	883	16	17286	0.125	0.195549	0.458366
GO:0048490	anterograde synaptic vesicle transport	biological_process	cellular process	2	883	16	17286	0.125	0.195549	0.458366
GO:0048596	embryonic camera-type eye morphogenesis	biological_process	developmental process	2	883	16	17286	0.125	0.195549	0.458366
GO:0051967	negative regulation of synaptic transmission, glutamatergic	biological_process	cellular process	2	883	16	17286	0.125	0.195549	0.458366
GO:0060347	heart trabecula formation	biological_process	developmental process	2	883	16	17286	0.125	0.195549	0.458366
GO:0060391	positive regulation of SMAD protein signal transduction	biological_process	biological regulation	2	883	16	17286	0.125	0.195549	0.458366
GO:0070207	protein homotrimerization	biological_process	cellular component organization or biogenesis	2	883	16	17286	0.125	0.195549	0.458366
GO:0070886	positive regulation of calcineurin-NFAT signaling cascade	biological_process	biological regulation	2	883	16	17286	0.125	0.195549	0.458366
GO:0071377	cellular response to glucagon stimulus	biological_process	cellular process	3	883	30	17286	0.1	0.196002	0.458366
GO:1902187	negative regulation of viral release from host cell	biological_process	biological regulation	2	883	16	17286	0.125	0.195549	0.458366
GO:2000810	regulation of bicellular tight junction assembly	biological_process	biological regulation	2	883	16	17286	0.125	0.195549	0.458366
GO:0001658	branching involved in ureteric bud morphogenesis	biological_process	developmental process	4	883	45	17286	0.0888889	0.196342	0.458859
GO:0007283	spermatogenesis	biological_process	multi-organism process	29	883	482	17286	0.060166	0.204875	0.478488
GO:0030182	neuron differentiation	biological_process	developmental process	12	883	179	17286	0.0670391	0.2052	0.478935
GO:0001655	urogenital system development	biological_process	multicellular organismal process	2	883	17	17286	0.117647	0.21457	0.480239
GO:0001842	neural fold formation	biological_process	developmental process	1	883	5	17286	0.2	0.230639	0.480239
GO:0002158	osteoclast proliferation	biological_process	cell proliferation	1	883	5	17286	0.2	0.230639	0.480239
GO:0003093	regulation of glomerular filtration	biological_process	biological regulation	1	883	5	17286	0.2	0.230639	0.480239
GO:0003211	cardiac ventricle formation	biological_process	developmental process	1	883	5	17286	0.2	0.230639	0.480239
GO:0003222	ventricular trabecula myocardium morphogenesis	biological_process	developmental process	2	883	17	17286	0.117647	0.21457	0.480239
GO:0003266	regulation of secondary heart field cardioblast proliferation	biological_process	biological regulation	1	883	5	17286	0.2	0.230639	0.480239
GO:0003352	regulation of cilium movement	biological_process	cellular process	1	883	5	17286	0.2	0.230639	0.480239
GO:0003356	regulation of cilium beat frequency	biological_process	biological regulation	1	883	5	17286	0.2	0.230639	0.480239
GO:0006114	glycerol biosynthetic process	biological_process	cellular process	1	883	5	17286	0.2	0.230639	0.480239
GO:0006172	ADP biosynthetic process	biological_process	cellular process	1	883	5	17286	0.2	0.230639	0.480239
GO:0006533	aspartate catabolic process	biological_process	cellular process	1	883	5	17286	0.2	0.230639	0.480239
GO:0006706	steroid catabolic process	biological_process	metabolic process	1	883	5	17286	0.2	0.230639	0.480239
GO:0006725	cellular aromatic compound metabolic process	biological_process	cellular process	1	883	5	17286	0.2	0.230639	0.480239
GO:0006836	neurotransmitter transport	biological_process	localization	4	883	47	17286	0.0851064	0.217881	0.480239
GO:0006873	cellular ion homeostasis	biological_process	biological regulation	1	883	5	17286	0.2	0.230639	0.480239
GO:0006900	vesicle budding from membrane	biological_process	cellular component organization or biogenesis	2	883	17	17286	0.117647	0.21457	0.480239
GO:0007097	nuclear migration	biological_process	localization	2	883	17	17286	0.117647	0.21457	0.480239
GO:0007190	activation of adenylate cyclase activity	biological_process	biological regulation	4	883	48	17286	0.0833333	0.228881	0.480239
GO:0007368	determination of left/right symmetry	biological_process	developmental process	6	883	79	17286	0.0759494	0.215988	0.480239
GO:0007602	phototransduction	biological_process	biological regulation	3	883	32	17286	0.09375	0.222921	0.480239
GO:0008209	androgen metabolic process	biological_process	cellular process	2	883	17	17286	0.117647	0.21457	0.480239
GO:0009060	aerobic respiration	biological_process	cellular process	3	883	32	17286	0.09375	0.222921	0.480239
GO:0009408	response to heat	biological_process	response to stimulus	4	883	48	17286	0.0833333	0.228881	0.480239
GO:0009611	response to wounding	biological_process	response to stimulus	6	883	80	17286	0.075	0.224266	0.480239
GO:0010758	regulation of macrophage chemotaxis	biological_process	biological regulation	1	883	5	17286	0.2	0.230639	0.480239
GO:0010817	regulation of hormone levels	biological_process	biological regulation	1	883	5	17286	0.2	0.230639	0.480239
GO:0010874	regulation of cholesterol efflux	biological_process	biological regulation	1	883	5	17286	0.2	0.230639	0.480239
GO:0010894	negative regulation of steroid biosynthetic process	biological_process	metabolic process	1	883	5	17286	0.2	0.230639	0.480239
GO:0014068	positive regulation of phosphatidylinositol 3-kinase signaling	biological_process	biological regulation	7	883	97	17286	0.0721649	0.226749	0.480239
GO:0015746	citrate transport	biological_process	localization	1	883	5	17286	0.2	0.230639	0.480239
GO:0015917	aminophospholipid transport	biological_process	localization	1	883	5	17286	0.2	0.230639	0.480239
GO:0016191	synaptic vesicle uncoating	biological_process	cellular component organization or biogenesis	1	883	5	17286	0.2	0.230639	0.480239
GO:0016199	axon midline choice point recognition	biological_process	cellular process	1	883	5	17286	0.2	0.230639	0.480239
GO:0018057	peptidyl-lysine oxidation	biological_process	cellular process	1	883	5	17286	0.2	0.230639	0.480239
GO:0018126	protein hydroxylation	biological_process	cellular process	1	883	5	17286	0.2	0.230639	0.480239
GO:0021529	spinal cord oligodendrocyte cell differentiation	biological_process	cellular process	1	883	5	17286	0.2	0.230639	0.480239
GO:0021555	midbrain-hindbrain boundary morphogenesis	biological_process	developmental process	1	883	5	17286	0.2	0.230639	0.480239
GO:0021675	nerve development	biological_process	developmental process	2	883	17	17286	0.117647	0.21457	0.480239
GO:0021782	glial cell development	biological_process	cellular process	1	883	5	17286	0.2	0.230639	0.480239
GO:0021800	cerebral cortex tangential migration	biological_process	developmental process	1	883	5	17286	0.2	0.230639	0.480239
GO:0021915	neural tube development	biological_process	developmental process	4	883	48	17286	0.0833333	0.228881	0.480239
GO:0021938	smoothened signaling pathway involved in regulation of cerebellar granule cell precursor cell proliferation	biological_process	cell proliferation	1	883	5	17286	0.2	0.230639	0.480239
GO:0030072	peptide hormone secretion	biological_process	biological regulation	1	883	5	17286	0.2	0.230639	0.480239
GO:0030168	platelet activation	biological_process	biological regulation	8	883	113	17286	0.0707965	0.220415	0.480239
GO:0030277	maintenance of gastrointestinal epithelium	biological_process	biological regulation	2	883	17	17286	0.117647	0.21457	0.480239
GO:0030300	regulation of intestinal cholesterol absorption	biological_process	biological regulation	1	883	5	17286	0.2	0.230639	0.480239
GO:0030949	positive regulation of vascular endothelial growth factor receptor signaling pathway	biological_process	biological regulation	2	883	17	17286	0.117647	0.21457	0.480239
GO:0031016	pancreas development	biological_process	developmental process	3	883	31	17286	0.0967742	0.209365	0.480239
GO:0032228	regulation of synaptic transmission, GABAergic	biological_process	biological regulation	2	883	17	17286	0.117647	0.21457	0.480239
GO:0032273	positive regulation of protein polymerization	biological_process	cellular component organization or biogenesis	1	883	5	17286	0.2	0.230639	0.480239
GO:0032275	luteinizing hormone secretion	biological_process	biological regulation	1	883	5	17286	0.2	0.230639	0.480239
GO:0032490	detection of molecule of bacterial origin	biological_process	multi-organism process	1	883	5	17286	0.2	0.230639	0.480239
GO:0032673	regulation of interleukin-4 production	biological_process	biological regulation	1	883	5	17286	0.2	0.230639	0.480239
GO:0032889	regulation of vacuole fusion, non-autophagic	biological_process	biological regulation	1	883	5	17286	0.2	0.230639	0.480239
GO:0033005	positive regulation of mast cell activation	biological_process	biological regulation	1	883	5	17286	0.2	0.230639	0.480239
GO:0033152	immunoglobulin V(D)J recombination	biological_process	cellular process	1	883	5	17286	0.2	0.230639	0.480239
GO:0033591	response to L-ascorbic acid	biological_process	response to stimulus	1	883	5	17286	0.2	0.230639	0.480239
GO:0034112	positive regulation of homotypic cell-cell adhesion	biological_process	positive regulation of biological process	1	883	5	17286	0.2	0.230639	0.480239
GO:0034241	positive regulation of macrophage fusion	biological_process	biological regulation	1	883	5	17286	0.2	0.230639	0.480239
GO:0034332	adherens junction organization	biological_process	cellular component organization or biogenesis	4	883	48	17286	0.0833333	0.228881	0.480239
GO:0035385	Roundabout signaling pathway	biological_process	response to stimulus	1	883	5	17286	0.2	0.230639	0.480239
GO:0035469	determination of pancreatic left/right asymmetry	biological_process	developmental process	1	883	5	17286	0.2	0.230639	0.480239
GO:0035470	positive regulation of vascular wound healing	biological_process	biological regulation	1	883	5	17286	0.2	0.230639	0.480239
GO:0035624	receptor transactivation	biological_process	biological regulation	1	883	5	17286	0.2	0.230639	0.480239
GO:0035633	maintenance of permeability of blood-brain barrier	biological_process	biological regulation	3	883	32	17286	0.09375	0.222921	0.480239
GO:0035811	negative regulation of urine volume	biological_process	biological regulation	1	883	5	17286	0.2	0.230639	0.480239
GO:0035910	ascending aorta morphogenesis	biological_process	developmental process	1	883	5	17286	0.2	0.230639	0.480239
GO:0038027	apolipoprotein A-I-mediated signaling pathway	biological_process	biological regulation	1	883	5	17286	0.2	0.230639	0.480239
GO:0038031	non-canonical Wnt signaling pathway via JNK cascade	biological_process	biological regulation	1	883	5	17286	0.2	0.230639	0.480239
GO:0038033	positive regulation of endothelial cell chemotaxis by VEGF-activated vascular endothelial growth factor receptor signaling pathway	biological_process	biological regulation	1	883	5	17286	0.2	0.230639	0.480239
GO:0038170	somatostatin signaling pathway	biological_process	biological regulation	1	883	5	17286	0.2	0.230639	0.480239
GO:0042461	photoreceptor cell development	biological_process	multicellular organismal process	1	883	5	17286	0.2	0.230639	0.480239
GO:0042692	muscle cell differentiation	biological_process	cellular process	2	883	17	17286	0.117647	0.21457	0.480239
GO:0042713	sperm ejaculation	biological_process	multi-organism process	1	883	5	17286	0.2	0.230639	0.480239
GO:0042744	hydrogen peroxide catabolic process	biological_process	cellular process	3	883	32	17286	0.09375	0.222921	0.480239
GO:0043303	mast cell degranulation	biological_process	cellular process	2	883	17	17286	0.117647	0.21457	0.480239
GO:0043588	skin development	biological_process	developmental process	4	883	47	17286	0.0851064	0.217881	0.480239
GO:0043697	cell dedifferentiation	biological_process	cellular process	1	883	5	17286	0.2	0.230639	0.480239
GO:0044206	UMP salvage	biological_process	metabolic process	1	883	5	17286	0.2	0.230639	0.480239
GO:0044793	negative regulation by host of viral process	biological_process	biological regulation	1	883	5	17286	0.2	0.230639	0.480239
GO:0045321	leukocyte activation	biological_process	immune system process	1	883	5	17286	0.2	0.230639	0.480239
GO:0045444	fat cell differentiation	biological_process	cellular process	6	883	80	17286	0.075	0.224266	0.480239
GO:0045608	negative regulation of inner ear auditory receptor cell differentiation	biological_process	biological regulation	1	883	5	17286	0.2	0.230639	0.480239
GO:0045664	regulation of neuron differentiation	biological_process	biological regulation	3	883	32	17286	0.09375	0.222921	0.480239
GO:0045668	negative regulation of osteoblast differentiation	biological_process	biological regulation	4	883	46	17286	0.0869565	0.20703	0.480239
GO:0045836	positive regulation of meiotic nuclear division	biological_process	cellular component organization or biogenesis	1	883	5	17286	0.2	0.230639	0.480239
GO:0045838	positive regulation of membrane potential	biological_process	biological regulation	1	883	5	17286	0.2	0.230639	0.480239
GO:0045860	positive regulation of protein kinase activity	biological_process	biological regulation	5	883	64	17286	0.078125	0.227993	0.480239
GO:0046320	regulation of fatty acid oxidation	biological_process	biological regulation	1	883	5	17286	0.2	0.230639	0.480239
GO:0046475	glycerophospholipid catabolic process	biological_process	cellular process	2	883	17	17286	0.117647	0.21457	0.480239
GO:0046683	response to organophosphorus	biological_process	response to stimulus	1	883	5	17286	0.2	0.230639	0.480239
GO:0046907	intracellular transport	biological_process	localization	3	883	32	17286	0.09375	0.222921	0.480239
GO:0048017	inositol lipid-mediated signaling	biological_process	biological regulation	1	883	5	17286	0.2	0.230639	0.480239
GO:0048133	male germ-line stem cell asymmetric division	biological_process	developmental process	1	883	5	17286	0.2	0.230639	0.480239
GO:0048318	axial mesoderm development	biological_process	developmental process	1	883	5	17286	0.2	0.230639	0.480239
GO:0048385	regulation of retinoic acid receptor signaling pathway	biological_process	cellular process	1	883	5	17286	0.2	0.230639	0.480239
GO:0048386	positive regulation of retinoic acid receptor signaling pathway	biological_process	biological regulation	1	883	5	17286	0.2	0.230639	0.480239
GO:0048488	synaptic vesicle endocytosis	biological_process	localization	4	883	47	17286	0.0851064	0.217881	0.480239
GO:0048496	maintenance of animal organ identity	biological_process	biological regulation	1	883	5	17286	0.2	0.230639	0.480239
GO:0048659	smooth muscle cell proliferation	biological_process	cell proliferation	1	883	5	17286	0.2	0.230639	0.480239
GO:0048755	branching morphogenesis of a nerve	biological_process	developmental process	1	883	5	17286	0.2	0.230639	0.480239
GO:0048790	maintenance of presynaptic active zone structure	biological_process	cellular component organization or biogenesis	1	883	5	17286	0.2	0.230639	0.480239
GO:0050807	regulation of synapse organization	biological_process	biological regulation	3	883	31	17286	0.0967742	0.209365	0.480239
GO:0050832	defense response to fungus	biological_process	multi-organism process	3	883	32	17286	0.09375	0.222921	0.480239
GO:0050910	detection of mechanical stimulus involved in sensory perception of sound	biological_process	multicellular organismal process	2	883	17	17286	0.117647	0.21457	0.480239
GO:0050930	induction of positive chemotaxis	biological_process	biological regulation	2	883	17	17286	0.117647	0.21457	0.480239
GO:0050974	detection of mechanical stimulus involved in sensory perception	biological_process	multicellular organismal process	1	883	5	17286	0.2	0.230639	0.480239
GO:0051124	synaptic growth at neuromuscular junction	biological_process	cellular component organization or biogenesis	1	883	5	17286	0.2	0.230639	0.480239
GO:0051414	response to cortisol	biological_process	response to stimulus	1	883	5	17286	0.2	0.230639	0.480239
GO:0051450	myoblast proliferation	biological_process	cell proliferation	1	883	5	17286	0.2	0.230639	0.480239
GO:0051480	regulation of cytosolic calcium ion concentration	biological_process	biological regulation	4	883	46	17286	0.0869565	0.20703	0.480239
GO:0051490	negative regulation of filopodium assembly	biological_process	biological regulation	1	883	5	17286	0.2	0.230639	0.480239
GO:0051495	positive regulation of cytoskeleton organization	biological_process	biological regulation	1	883	5	17286	0.2	0.230639	0.480239
GO:0051583	dopamine uptake involved in synaptic transmission	biological_process	biological regulation	1	883	5	17286	0.2	0.230639	0.480239
GO:0051584	regulation of dopamine uptake involved in synaptic transmission	biological_process	biological regulation	1	883	5	17286	0.2	0.230639	0.480239
GO:0051668	localization within membrane	biological_process	localization	1	883	5	17286	0.2	0.230639	0.480239
GO:0051725	protein de-ADP-ribosylation	biological_process	metabolic process	1	883	5	17286	0.2	0.230639	0.480239
GO:0051926	negative regulation of calcium ion transport	biological_process	biological regulation	2	883	17	17286	0.117647	0.21457	0.480239
GO:0060028	convergent extension involved in axis elongation	biological_process	growth	1	883	5	17286	0.2	0.230639	0.480239
GO:0060043	regulation of cardiac muscle cell proliferation	biological_process	biological regulation	1	883	5	17286	0.2	0.230639	0.480239
GO:0060157	urinary bladder development	biological_process	developmental process	1	883	5	17286	0.2	0.230639	0.480239
GO:0060263	regulation of respiratory burst	biological_process	biological regulation	1	883	5	17286	0.2	0.230639	0.480239
GO:0060325	face morphogenesis	biological_process	developmental process	3	883	32	17286	0.09375	0.222921	0.480239
GO:0060416	response to growth hormone	biological_process	response to stimulus	2	883	17	17286	0.117647	0.21457	0.480239
GO:0060442	branching involved in prostate gland morphogenesis	biological_process	developmental process	1	883	5	17286	0.2	0.230639	0.480239
GO:0060485	mesenchyme development	biological_process	developmental process	1	883	5	17286	0.2	0.230639	0.480239
GO:0060509	type I pneumocyte differentiation	biological_process	cellular process	1	883	5	17286	0.2	0.230639	0.480239
GO:0060512	prostate gland morphogenesis	biological_process	developmental process	1	883	5	17286	0.2	0.230639	0.480239
GO:0060762	regulation of branching involved in mammary gland duct morphogenesis	biological_process	biological regulation	1	883	5	17286	0.2	0.230639	0.480239
GO:0061035	regulation of cartilage development	biological_process	biological regulation	1	883	5	17286	0.2	0.230639	0.480239
GO:0061086	negative regulation of histone H3-K27 methylation	biological_process	metabolic process	1	883	5	17286	0.2	0.230639	0.480239
GO:0061087	positive regulation of histone H3-K27 methylation	biological_process	metabolic process	1	883	5	17286	0.2	0.230639	0.480239
GO:0061088	regulation of sequestering of zinc ion	biological_process	biological regulation	1	883	5	17286	0.2	0.230639	0.480239
GO:0061309	cardiac neural crest cell development involved in outflow tract morphogenesis	biological_process	cellular process	1	883	5	17286	0.2	0.230639	0.480239
GO:0061484	hematopoietic stem cell homeostasis	biological_process	biological regulation	1	883	5	17286	0.2	0.230639	0.480239
GO:0061624	fructose catabolic process to hydroxyacetone phosphate and glyceraldehyde-3-phosphate	biological_process	cellular process	1	883	5	17286	0.2	0.230639	0.480239
GO:0070120	ciliary neurotrophic factor-mediated signaling pathway	biological_process	biological regulation	1	883	5	17286	0.2	0.230639	0.480239
GO:0070197	meiotic attachment of telomere to nuclear envelope	biological_process	cellular component organization or biogenesis	1	883	5	17286	0.2	0.230639	0.480239
GO:0070296	sarcoplasmic reticulum calcium ion transport	biological_process	localization	1	883	5	17286	0.2	0.230639	0.480239
GO:0070318	positive regulation of G0 to G1 transition	biological_process	cellular process	1	883	5	17286	0.2	0.230639	0.480239
GO:0070459	prolactin secretion	biological_process	biological regulation	1	883	5	17286	0.2	0.230639	0.480239
GO:0070830	bicellular tight junction assembly	biological_process	cellular component organization or biogenesis	5	883	62	17286	0.0806452	0.209311	0.480239
GO:0070884	regulation of calcineurin-NFAT signaling cascade	biological_process	biological regulation	1	883	5	17286	0.2	0.230639	0.480239
GO:0070989	oxidative demethylation	biological_process	metabolic process	2	883	17	17286	0.117647	0.21457	0.480239
GO:0071391	cellular response to estrogen stimulus	biological_process	cellular process	2	883	17	17286	0.117647	0.21457	0.480239
GO:0071422	succinate transmembrane transport	biological_process	localization	1	883	5	17286	0.2	0.230639	0.480239
GO:0071504	cellular response to heparin	biological_process	cellular process	1	883	5	17286	0.2	0.230639	0.480239
GO:0071621	granulocyte chemotaxis	biological_process	cellular process	1	883	5	17286	0.2	0.230639	0.480239
GO:0071625	vocalization behavior	biological_process	behavior	2	883	17	17286	0.117647	0.21457	0.480239
GO:0071673	positive regulation of smooth muscle cell chemotaxis	biological_process	localization	1	883	5	17286	0.2	0.230639	0.480239
GO:0072012	glomerulus vasculature development	biological_process	multicellular organismal process	1	883	5	17286	0.2	0.230639	0.480239
GO:0072050	S-shaped body morphogenesis	biological_process	multicellular organismal process	1	883	5	17286	0.2	0.230639	0.480239
GO:0072126	positive regulation of glomerular mesangial cell proliferation	biological_process	developmental process	1	883	5	17286	0.2	0.230639	0.480239
GO:0072178	nephric duct morphogenesis	biological_process	developmental process	1	883	5	17286	0.2	0.230639	0.480239
GO:0072218	metanephric ascending thin limb development	biological_process	developmental process	1	883	5	17286	0.2	0.230639	0.480239
GO:0072584	caveolin-mediated endocytosis	biological_process	localization	1	883	5	17286	0.2	0.230639	0.480239
GO:0072592	oxygen metabolic process	biological_process	cellular process	1	883	5	17286	0.2	0.230639	0.480239
GO:0090131	mesenchyme migration	biological_process	multicellular organismal process	1	883	5	17286	0.2	0.230639	0.480239
GO:0090141	positive regulation of mitochondrial fission	biological_process	biological regulation	2	883	17	17286	0.117647	0.21457	0.480239
GO:0090335	regulation of brown fat cell differentiation	biological_process	biological regulation	1	883	5	17286	0.2	0.230639	0.480239
GO:0090660	cerebrospinal fluid circulation	biological_process	multicellular organismal process	1	883	5	17286	0.2	0.230639	0.480239
GO:0097065	anterior head development	biological_process	developmental process	1	883	5	17286	0.2	0.230639	0.480239
GO:0097070	ductus arteriosus closure	biological_process	developmental process	1	883	5	17286	0.2	0.230639	0.480239
GO:0098700	neurotransmitter loading into synaptic vesicle	biological_process	localization	1	883	5	17286	0.2	0.230639	0.480239
GO:0098868	bone growth	biological_process	developmental process	1	883	5	17286	0.2	0.230639	0.480239
GO:0098914	membrane repolarization during atrial cardiac muscle cell action potential	biological_process	biological regulation	1	883	5	17286	0.2	0.230639	0.480239
GO:0099504	synaptic vesicle cycle	biological_process	localization	1	883	5	17286	0.2	0.230639	0.480239
GO:0106071	positive regulation of adenylate cyclase-activating G protein-coupled receptor signaling pathway	biological_process	biological regulation	1	883	5	17286	0.2	0.230639	0.480239
GO:1900086	positive regulation of peptidyl-tyrosine autophosphorylation	biological_process	metabolic process	1	883	5	17286	0.2	0.230639	0.480239
GO:1900425	negative regulation of defense response to bacterium	biological_process	negative regulation of biological process	1	883	5	17286	0.2	0.230639	0.480239
GO:1901386	negative regulation of voltage-gated calcium channel activity	biological_process	regulation of biological process	2	883	17	17286	0.117647	0.21457	0.480239
GO:1901653	cellular response to peptide	biological_process	cellular process	2	883	17	17286	0.117647	0.21457	0.480239
GO:1901797	negative regulation of signal transduction by p53 class mediator	biological_process	biological regulation	1	883	5	17286	0.2	0.230639	0.480239
GO:1901842	negative regulation of high voltage-gated calcium channel activity	biological_process	biological regulation	1	883	5	17286	0.2	0.230639	0.480239
GO:1902074	response to salt	biological_process	response to stimulus	1	883	5	17286	0.2	0.230639	0.480239
GO:1903441	protein localization to ciliary membrane	biological_process	localization	1	883	5	17286	0.2	0.230639	0.480239
GO:1903539	protein localization to postsynaptic membrane	biological_process	localization	1	883	5	17286	0.2	0.230639	0.480239
GO:1904778	positive regulation of protein localization to cell cortex	biological_process	positive regulation of biological process	1	883	5	17286	0.2	0.230639	0.480239
GO:1904894	positive regulation of STAT cascade	biological_process	biological regulation	1	883	5	17286	0.2	0.230639	0.480239
GO:1904906	positive regulation of endothelial cell-matrix adhesion via fibronectin	biological_process	biological adhesion	1	883	5	17286	0.2	0.230639	0.480239
GO:2000535	regulation of entry of bacterium into host cell	biological_process	biological regulation	1	883	5	17286	0.2	0.230639	0.480239
GO:2000587	negative regulation of platelet-derived growth factor receptor-beta signaling pathway	biological_process	biological regulation	1	883	5	17286	0.2	0.230639	0.480239
GO:2001205	negative regulation of osteoclast development	biological_process	biological regulation	1	883	5	17286	0.2	0.230639	0.480239
GO:2001301	lipoxin biosynthetic process	biological_process	cellular process	1	883	5	17286	0.2	0.230639	0.480239
GO:0001709	cell fate determination	biological_process	cellular process	2	883	18	17286	0.111111	0.233748	0.480827
GO:0001933	negative regulation of protein phosphorylation	biological_process	biological regulation	6	883	81	17286	0.0740741	0.232646	0.480827
GO:0003073	regulation of systemic arterial blood pressure	biological_process	biological regulation	2	883	18	17286	0.111111	0.233748	0.480827
GO:0010001	glial cell differentiation	biological_process	cellular process	2	883	18	17286	0.111111	0.233748	0.480827
GO:0015012	heparan sulfate proteoglycan biosynthetic process	biological_process	cellular process	2	883	18	17286	0.111111	0.233748	0.480827
GO:0021542	dentate gyrus development	biological_process	developmental process	2	883	18	17286	0.111111	0.233748	0.480827
GO:0021954	central nervous system neuron development	biological_process	cellular process	2	883	18	17286	0.111111	0.233748	0.480827
GO:0032959	inositol trisphosphate biosynthetic process	biological_process	cellular process	2	883	18	17286	0.111111	0.233748	0.480827
GO:0035994	response to muscle stretch	biological_process	response to stimulus	2	883	18	17286	0.111111	0.233748	0.480827
GO:0036158	outer dynein arm assembly	biological_process	cellular component organization or biogenesis	2	883	18	17286	0.111111	0.233748	0.480827
GO:0042326	negative regulation of phosphorylation	biological_process	biological regulation	2	883	18	17286	0.111111	0.233748	0.480827
GO:0042953	lipoprotein transport	biological_process	localization	2	883	18	17286	0.111111	0.233748	0.480827
GO:0046847	filopodium assembly	biological_process	cellular component organization or biogenesis	2	883	18	17286	0.111111	0.233748	0.480827
GO:0048148	behavioral response to cocaine	biological_process	multicellular organismal process	2	883	18	17286	0.111111	0.233748	0.480827
GO:0050427	3'-phosphoadenosine 5'-phosphosulfate metabolic process	biological_process	cellular process	2	883	18	17286	0.111111	0.233748	0.480827
GO:0060236	regulation of mitotic spindle organization	biological_process	biological regulation	2	883	18	17286	0.111111	0.233748	0.480827
GO:0060441	epithelial tube branching involved in lung morphogenesis	biological_process	developmental process	2	883	18	17286	0.111111	0.233748	0.480827
GO:0061178	regulation of insulin secretion involved in cellular response to glucose stimulus	biological_process	biological regulation	2	883	18	17286	0.111111	0.233748	0.480827
GO:1900181	negative regulation of protein localization to nucleus	biological_process	biological regulation	2	883	18	17286	0.111111	0.233748	0.480827
GO:1904706	negative regulation of vascular smooth muscle cell proliferation	biological_process	cell proliferation	2	883	18	17286	0.111111	0.233748	0.480827
GO:2000811	negative regulation of anoikis	biological_process	biological regulation	2	883	18	17286	0.111111	0.233748	0.480827
GO:0007492	endoderm development	biological_process	developmental process	3	883	33	17286	0.0909091	0.236643	0.485104
GO:0016055	Wnt signaling pathway	biological_process	biological regulation	15	883	238	17286	0.0630252	0.236615	0.485104
GO:0030041	actin filament polymerization	biological_process	cellular component organization or biogenesis	3	883	33	17286	0.0909091	0.236643	0.485104
GO:0046676	negative regulation of insulin secretion	biological_process	biological regulation	3	883	33	17286	0.0909091	0.236643	0.485104
GO:0048545	response to steroid hormone	biological_process	response to stimulus	3	883	33	17286	0.0909091	0.236643	0.485104
GO:0061512	protein localization to cilium	biological_process	localization	3	883	33	17286	0.0909091	0.236643	0.485104
GO:0042493	response to drug	biological_process	response to stimulus	20	883	328	17286	0.0609756	0.23755	0.486685
GO:0033674	positive regulation of kinase activity	biological_process	biological regulation	6	883	82	17286	0.0731707	0.241122	0.49372
GO:0010033	response to organic substance	biological_process	response to stimulus	7	883	99	17286	0.0707071	0.242045	0.495325
GO:0000972	transcription-dependent tethering of RNA polymerase II gene DNA at nuclear periphery	biological_process	cellular component organization or biogenesis	1	883	6	17286	0.166667	0.26995	0.505237
GO:0001661	conditioned taste aversion	biological_process	behavior	1	883	6	17286	0.166667	0.26995	0.505237
GO:0001819	positive regulation of cytokine production	biological_process	biological regulation	3	883	34	17286	0.0882353	0.250505	0.505237
GO:0001956	positive regulation of neurotransmitter secretion	biological_process	biological regulation	1	883	6	17286	0.166667	0.26995	0.505237
GO:0001957	intramembranous ossification	biological_process	multicellular organismal process	1	883	6	17286	0.166667	0.26995	0.505237
GO:0001974	blood vessel remodeling	biological_process	multicellular organismal process	3	883	34	17286	0.0882353	0.250505	0.505237
GO:0002076	osteoblast development	biological_process	cellular process	2	883	19	17286	0.105263	0.253019	0.505237
GO:0002090	regulation of receptor internalization	biological_process	biological regulation	1	883	6	17286	0.166667	0.26995	0.505237
GO:0002138	retinoic acid biosynthetic process	biological_process	cellular process	1	883	6	17286	0.166667	0.26995	0.505237
GO:0002175	protein localization to paranode region of axon	biological_process	localization	1	883	6	17286	0.166667	0.26995	0.505237
GO:0002326	B cell lineage commitment	biological_process	cellular process	1	883	6	17286	0.166667	0.26995	0.505237
GO:0002385	mucosal immune response	biological_process	immune system process	1	883	6	17286	0.166667	0.26995	0.505237
GO:0002521	leukocyte differentiation	biological_process	cellular process	1	883	6	17286	0.166667	0.26995	0.505237
GO:0002667	regulation of T cell anergy	biological_process	biological regulation	1	883	6	17286	0.166667	0.26995	0.505237
GO:0002685	regulation of leukocyte migration	biological_process	biological regulation	1	883	6	17286	0.166667	0.26995	0.505237
GO:0003150	muscular septum morphogenesis	biological_process	developmental process	1	883	6	17286	0.166667	0.26995	0.505237
GO:0003203	endocardial cushion morphogenesis	biological_process	developmental process	2	883	19	17286	0.105263	0.253019	0.505237
GO:0003406	retinal pigment epithelium development	biological_process	developmental process	1	883	6	17286	0.166667	0.26995	0.505237
GO:0006482	protein demethylation	biological_process	metabolic process	1	883	6	17286	0.166667	0.26995	0.505237
GO:0006547	histidine metabolic process	biological_process	metabolic process	1	883	6	17286	0.166667	0.26995	0.505237
GO:0006552	leucine catabolic process	biological_process	cellular process	1	883	6	17286	0.166667	0.26995	0.505237
GO:0006682	galactosylceramide biosynthetic process	biological_process	cellular process	1	883	6	17286	0.166667	0.26995	0.505237
GO:0006710	androgen catabolic process	biological_process	biological regulation	1	883	6	17286	0.166667	0.26995	0.505237
GO:0006835	dicarboxylic acid transport	biological_process	localization	1	883	6	17286	0.166667	0.26995	0.505237
GO:0006891	intra-Golgi vesicle-mediated transport	biological_process	localization	3	883	35	17286	0.0857143	0.264482	0.505237
GO:0006979	response to oxidative stress	biological_process	response to stimulus	9	883	135	17286	0.0666667	0.253075	0.505237
GO:0007144	female meiosis I	biological_process	cellular component organization or biogenesis	1	883	6	17286	0.166667	0.26995	0.505237
GO:0007182	common-partner SMAD protein phosphorylation	biological_process	biological regulation	1	883	6	17286	0.166667	0.26995	0.505237
GO:0007185	transmembrane receptor protein tyrosine phosphatase signaling pathway	biological_process	biological regulation	1	883	6	17286	0.166667	0.26995	0.505237
GO:0007598	blood coagulation, extrinsic pathway	biological_process	multicellular organismal process	1	883	6	17286	0.166667	0.26995	0.505237
GO:0010172	embryonic body morphogenesis	biological_process	developmental process	1	883	6	17286	0.166667	0.26995	0.505237
GO:0010543	regulation of platelet activation	biological_process	biological regulation	1	883	6	17286	0.166667	0.26995	0.505237
GO:0010715	regulation of extracellular matrix disassembly	biological_process	cellular component organization or biogenesis	1	883	6	17286	0.166667	0.26995	0.505237
GO:0010756	positive regulation of plasminogen activation	biological_process	metabolic process	1	883	6	17286	0.166667	0.26995	0.505237
GO:0010757	negative regulation of plasminogen activation	biological_process	metabolic process	1	883	6	17286	0.166667	0.26995	0.505237
GO:0014002	astrocyte development	biological_process	cellular process	2	883	19	17286	0.105263	0.253019	0.505237
GO:0014059	regulation of dopamine secretion	biological_process	biological regulation	3	883	35	17286	0.0857143	0.264482	0.505237
GO:0014807	regulation of somitogenesis	biological_process	biological regulation	1	883	6	17286	0.166667	0.26995	0.505237
GO:0016525	negative regulation of angiogenesis	biological_process	biological regulation	7	883	100	17286	0.07	0.249813	0.505237
GO:0016576	histone dephosphorylation	biological_process	cellular component organization or biogenesis	1	883	6	17286	0.166667	0.26995	0.505237
GO:0018119	peptidyl-cysteine S-nitrosylation	biological_process	metabolic process	1	883	6	17286	0.166667	0.26995	0.505237
GO:0019240	citrulline biosynthetic process	biological_process	cellular process	1	883	6	17286	0.166667	0.26995	0.505237
GO:0019800	peptide cross-linking via chondroitin 4-sulfate glycosaminoglycan	biological_process	metabolic process	1	883	6	17286	0.166667	0.26995	0.505237
GO:0020027	hemoglobin metabolic process	biological_process	cellular process	1	883	6	17286	0.166667	0.26995	0.505237
GO:0021575	hindbrain morphogenesis	biological_process	developmental process	1	883	6	17286	0.166667	0.26995	0.505237
GO:0021637	trigeminal nerve structural organization	biological_process	developmental process	1	883	6	17286	0.166667	0.26995	0.505237
GO:0023051	regulation of signaling	biological_process	biological regulation	1	883	6	17286	0.166667	0.26995	0.505237
GO:0030214	hyaluronan catabolic process	biological_process	cellular process	2	883	19	17286	0.105263	0.253019	0.505237
GO:0030224	monocyte differentiation	biological_process	cellular process	2	883	19	17286	0.105263	0.253019	0.505237
GO:0030241	skeletal muscle myosin thick filament assembly	biological_process	cellular component organization or biogenesis	1	883	6	17286	0.166667	0.26995	0.505237
GO:0030252	growth hormone secretion	biological_process	biological regulation	1	883	6	17286	0.166667	0.26995	0.505237
GO:0031064	negative regulation of histone deacetylation	biological_process	biological regulation	1	883	6	17286	0.166667	0.26995	0.505237
GO:0031223	auditory behavior	biological_process	behavior	1	883	6	17286	0.166667	0.26995	0.505237
GO:0033031	positive regulation of neutrophil apoptotic process	biological_process	biological regulation	1	883	6	17286	0.166667	0.26995	0.505237
GO:0033119	negative regulation of RNA splicing	biological_process	biological regulation	1	883	6	17286	0.166667	0.26995	0.505237
GO:0033326	cerebrospinal fluid secretion	biological_process	localization	1	883	6	17286	0.166667	0.26995	0.505237
GO:0033631	cell-cell adhesion mediated by integrin	biological_process	biological adhesion	1	883	6	17286	0.166667	0.26995	0.505237
GO:0034103	regulation of tissue remodeling	biological_process	multicellular organismal process	1	883	6	17286	0.166667	0.26995	0.505237
GO:0034392	negative regulation of smooth muscle cell apoptotic process	biological_process	biological regulation	1	883	6	17286	0.166667	0.26995	0.505237
GO:0034447	very-low-density lipoprotein particle clearance	biological_process	biological regulation	1	883	6	17286	0.166667	0.26995	0.505237
GO:0035338	long-chain fatty-acyl-CoA biosynthetic process	biological_process	cellular process	2	883	19	17286	0.105263	0.253019	0.505237
GO:0035630	bone mineralization involved in bone maturation	biological_process	developmental process	1	883	6	17286	0.166667	0.26995	0.505237
GO:0035813	regulation of renal sodium excretion	biological_process	multicellular organismal process	1	883	6	17286	0.166667	0.26995	0.505237
GO:0040036	regulation of fibroblast growth factor receptor signaling pathway	biological_process	biological regulation	1	883	6	17286	0.166667	0.26995	0.505237
GO:0042045	epithelial fluid transport	biological_process	localization	1	883	6	17286	0.166667	0.26995	0.505237
GO:0042262	DNA protection	biological_process	cellular process	1	883	6	17286	0.166667	0.26995	0.505237
GO:0042325	regulation of phosphorylation	biological_process	biological regulation	2	883	19	17286	0.105263	0.253019	0.505237
GO:0042376	phylloquinone catabolic process	biological_process	cellular process	1	883	6	17286	0.166667	0.26995	0.505237
GO:0042538	hyperosmotic salinity response	biological_process	response to stimulus	1	883	6	17286	0.166667	0.26995	0.505237
GO:0042634	regulation of hair cycle	biological_process	biological regulation	1	883	6	17286	0.166667	0.26995	0.505237
GO:0042693	muscle cell fate commitment	biological_process	cellular process	1	883	6	17286	0.166667	0.26995	0.505237
GO:0042743	hydrogen peroxide metabolic process	biological_process	metabolic process	1	883	6	17286	0.166667	0.26995	0.505237
GO:0044691	tooth eruption	biological_process	developmental process	1	883	6	17286	0.166667	0.26995	0.505237
GO:0045110	intermediate filament bundle assembly	biological_process	cellular component organization or biogenesis	1	883	6	17286	0.166667	0.26995	0.505237
GO:0045595	regulation of cell differentiation	biological_process	biological regulation	4	883	51	17286	0.0784314	0.262636	0.505237
GO:0045597	positive regulation of cell differentiation	biological_process	regulation of biological process	4	883	51	17286	0.0784314	0.262636	0.505237
GO:0045627	positive regulation of T-helper 1 cell differentiation	biological_process	biological adhesion	1	883	6	17286	0.166667	0.26995	0.505237
GO:0045661	regulation of myoblast differentiation	biological_process	biological regulation	1	883	6	17286	0.166667	0.26995	0.505237
GO:0045786	negative regulation of cell cycle	biological_process	biological regulation	4	883	51	17286	0.0784314	0.262636	0.505237
GO:0045930	negative regulation of mitotic cell cycle	biological_process	cellular process	3	883	34	17286	0.0882353	0.250505	0.505237
GO:0045956	positive regulation of calcium ion-dependent exocytosis	biological_process	cellular process	2	883	19	17286	0.105263	0.253019	0.505237
GO:0046219	indolalkylamine biosynthetic process	biological_process	cellular process	1	883	6	17286	0.166667	0.26995	0.505237
GO:0046321	positive regulation of fatty acid oxidation	biological_process	biological regulation	1	883	6	17286	0.166667	0.26995	0.505237
GO:0046881	positive regulation of follicle-stimulating hormone secretion	biological_process	biological regulation	1	883	6	17286	0.166667	0.26995	0.505237
GO:0046890	regulation of lipid biosynthetic process	biological_process	biological regulation	1	883	6	17286	0.166667	0.26995	0.505237
GO:0046959	habituation	biological_process	behavior	1	883	6	17286	0.166667	0.26995	0.505237
GO:0048263	determination of dorsal identity	biological_process	developmental process	1	883	6	17286	0.166667	0.26995	0.505237
GO:0048298	positive regulation of isotype switching to IgA isotypes	biological_process	biological regulation	1	883	6	17286	0.166667	0.26995	0.505237
GO:0048505	regulation of timing of cell differentiation	biological_process	biological regulation	1	883	6	17286	0.166667	0.26995	0.505237
GO:0048549	positive regulation of pinocytosis	biological_process	biological regulation	1	883	6	17286	0.166667	0.26995	0.505237
GO:0050913	sensory perception of bitter taste	biological_process	multicellular organismal process	1	883	6	17286	0.166667	0.26995	0.505237
GO:0050916	sensory perception of sweet taste	biological_process	multicellular organismal process	1	883	6	17286	0.166667	0.26995	0.505237
GO:0051152	positive regulation of smooth muscle cell differentiation	biological_process	biological regulation	1	883	6	17286	0.166667	0.26995	0.505237
GO:0051155	positive regulation of striated muscle cell differentiation	biological_process	biological regulation	1	883	6	17286	0.166667	0.26995	0.505237
GO:0051661	maintenance of centrosome location	biological_process	biological regulation	1	883	6	17286	0.166667	0.26995	0.505237
GO:0051693	actin filament capping	biological_process	biological regulation	2	883	19	17286	0.105263	0.253019	0.505237
GO:0051891	positive regulation of cardioblast differentiation	biological_process	biological regulation	1	883	6	17286	0.166667	0.26995	0.505237
GO:0051930	regulation of sensory perception of pain	biological_process	biological regulation	3	883	35	17286	0.0857143	0.264482	0.505237
GO:0051970	negative regulation of transmission of nerve impulse	biological_process	biological regulation	1	883	6	17286	0.166667	0.26995	0.505237
GO:0051971	positive regulation of transmission of nerve impulse	biological_process	biological regulation	1	883	6	17286	0.166667	0.26995	0.505237
GO:0060012	synaptic transmission, glycinergic	biological_process	cellular process	1	883	6	17286	0.166667	0.26995	0.505237
GO:0060079	excitatory postsynaptic potential	biological_process	biological regulation	5	883	66	17286	0.0757576	0.247137	0.505237
GO:0060363	cranial suture morphogenesis	biological_process	developmental process	1	883	6	17286	0.166667	0.26995	0.505237
GO:0060373	regulation of ventricular cardiac muscle cell membrane depolarization	biological_process	biological regulation	1	883	6	17286	0.166667	0.26995	0.505237
GO:0060406	positive regulation of penile erection	biological_process	biological regulation	1	883	6	17286	0.166667	0.26995	0.505237
GO:0060415	muscle tissue morphogenesis	biological_process	multicellular organismal process	1	883	6	17286	0.166667	0.26995	0.505237
GO:0060440	trachea formation	biological_process	developmental process	1	883	6	17286	0.166667	0.26995	0.505237
GO:0060561	apoptotic process involved in morphogenesis	biological_process	developmental process	1	883	6	17286	0.166667	0.26995	0.505237
GO:0060603	mammary gland duct morphogenesis	biological_process	developmental process	1	883	6	17286	0.166667	0.26995	0.505237
GO:0060628	regulation of ER to Golgi vesicle-mediated transport	biological_process	biological regulation	1	883	6	17286	0.166667	0.26995	0.505237
GO:0060754	positive regulation of mast cell chemotaxis	biological_process	biological regulation	1	883	6	17286	0.166667	0.26995	0.505237
GO:0060761	negative regulation of response to cytokine stimulus	biological_process	negative regulation of biological process	1	883	6	17286	0.166667	0.26995	0.505237
GO:0060836	lymphatic endothelial cell differentiation	biological_process	developmental process	1	883	6	17286	0.166667	0.26995	0.505237
GO:0060956	endocardial cell differentiation	biological_process	cellular process	1	883	6	17286	0.166667	0.26995	0.505237
GO:0070072	vacuolar proton-transporting V-type ATPase complex assembly	biological_process	cellular component organization or biogenesis	1	883	6	17286	0.166667	0.26995	0.505237
GO:0070257	positive regulation of mucus secretion	biological_process	biological regulation	1	883	6	17286	0.166667	0.26995	0.505237
GO:0070309	lens fiber cell morphogenesis	biological_process	cellular process	1	883	6	17286	0.166667	0.26995	0.505237
GO:0070314	G1 to G0 transition	biological_process	cellular process	1	883	6	17286	0.166667	0.26995	0.505237
GO:0070445	regulation of oligodendrocyte progenitor proliferation	biological_process	biological regulation	1	883	6	17286	0.166667	0.26995	0.505237
GO:0070507	regulation of microtubule cytoskeleton organization	biological_process	biological regulation	3	883	34	17286	0.0882353	0.250505	0.505237
GO:0070508	cholesterol import	biological_process	localization	1	883	6	17286	0.166667	0.26995	0.505237
GO:0070782	phosphatidylserine exposure on apoptotic cell surface	biological_process	cellular component organization or biogenesis	1	883	6	17286	0.166667	0.26995	0.505237
GO:0071318	cellular response to ATP	biological_process	cellular process	2	883	19	17286	0.105263	0.253019	0.505237
GO:0071376	cellular response to corticotropin-releasing hormone stimulus	biological_process	cellular process	1	883	6	17286	0.166667	0.26995	0.505237
GO:0071502	cellular response to temperature stimulus	biological_process	response to stimulus	1	883	6	17286	0.166667	0.26995	0.505237
GO:0071650	negative regulation of chemokine (C-C motif) ligand 5 production	biological_process	biological regulation	1	883	6	17286	0.166667	0.26995	0.505237
GO:0071702	organic substance transport	biological_process	localization	1	883	6	17286	0.166667	0.26995	0.505237
GO:0071799	cellular response to prostaglandin D stimulus	biological_process	cellular process	1	883	6	17286	0.166667	0.26995	0.505237
GO:0071907	determination of digestive tract left/right asymmetry	biological_process	developmental process	1	883	6	17286	0.166667	0.26995	0.505237
GO:0072197	ureter morphogenesis	biological_process	developmental process	1	883	6	17286	0.166667	0.26995	0.505237
GO:0072201	negative regulation of mesenchymal cell proliferation	biological_process	biological regulation	1	883	6	17286	0.166667	0.26995	0.505237
GO:0072207	metanephric epithelium development	biological_process	developmental process	1	883	6	17286	0.166667	0.26995	0.505237
GO:0072574	hepatocyte proliferation	biological_process	cell proliferation	1	883	6	17286	0.166667	0.26995	0.505237
GO:0072719	cellular response to cisplatin	biological_process	cellular process	1	883	6	17286	0.166667	0.26995	0.505237
GO:0090370	negative regulation of cholesterol efflux	biological_process	biological regulation	1	883	6	17286	0.166667	0.26995	0.505237
GO:0090646	mitochondrial tRNA processing	biological_process	cellular process	1	883	6	17286	0.166667	0.26995	0.505237
GO:0097112	gamma-aminobutyric acid receptor clustering	biological_process	cellular component organization or biogenesis	1	883	6	17286	0.166667	0.26995	0.505237
GO:0099558	maintenance of synapse structure	biological_process	cellular component organization or biogenesis	1	883	6	17286	0.166667	0.26995	0.505237
GO:0150079	negative regulation of neuroinflammatory response	biological_process	biological regulation	1	883	6	17286	0.166667	0.26995	0.505237
GO:1900452	regulation of long-term synaptic depression	biological_process	biological regulation	1	883	6	17286	0.166667	0.26995	0.505237
GO:1901185	negative regulation of ERBB signaling pathway	biological_process	biological regulation	1	883	6	17286	0.166667	0.26995	0.505237
GO:1902108	regulation of mitochondrial membrane permeability involved in apoptotic process	biological_process	biological regulation	1	883	6	17286	0.166667	0.26995	0.505237
GO:1902219	negative regulation of intrinsic apoptotic signaling pathway in response to osmotic stress	biological_process	biological regulation	1	883	6	17286	0.166667	0.26995	0.505237
GO:1902416	positive regulation of mRNA binding	biological_process	biological regulation	1	883	6	17286	0.166667	0.26995	0.505237
GO:1902747	negative regulation of lens fiber cell differentiation	biological_process	cellular process	1	883	6	17286	0.166667	0.26995	0.505237
GO:1902817	negative regulation of protein localization to microtubule	biological_process	biological regulation	1	883	6	17286	0.166667	0.26995	0.505237
GO:1903142	positive regulation of establishment of endothelial barrier	biological_process	biological regulation	1	883	6	17286	0.166667	0.26995	0.505237
GO:1903348	positive regulation of bicellular tight junction assembly	biological_process	cellular component organization or biogenesis	1	883	6	17286	0.166667	0.26995	0.505237
GO:1904183	negative regulation of pyruvate dehydrogenase activity	biological_process	biological regulation	1	883	6	17286	0.166667	0.26995	0.505237
GO:1904428	negative regulation of tubulin deacetylation	biological_process	biological regulation	1	883	6	17286	0.166667	0.26995	0.505237
GO:1904753	negative regulation of vascular associated smooth muscle cell migration	biological_process	biological regulation	1	883	6	17286	0.166667	0.26995	0.505237
GO:1904938	planar cell polarity pathway involved in axon guidance	biological_process	biological regulation	1	883	6	17286	0.166667	0.26995	0.505237
GO:1905274	regulation of modification of postsynaptic actin cytoskeleton	biological_process	biological regulation	1	883	6	17286	0.166667	0.26995	0.505237
GO:1905907	negative regulation of amyloid fibril formation	biological_process	regulation of biological process	1	883	6	17286	0.166667	0.26995	0.505237
GO:2000060	positive regulation of ubiquitin-dependent protein catabolic process	biological_process	biological regulation	2	883	19	17286	0.105263	0.253019	0.505237
GO:2000121	regulation of removal of superoxide radicals	biological_process	biological regulation	1	883	6	17286	0.166667	0.26995	0.505237
GO:2000252	negative regulation of feeding behavior	biological_process	behavior	1	883	6	17286	0.166667	0.26995	0.505237
GO:2000288	positive regulation of myoblast proliferation	biological_process	cell proliferation	1	883	6	17286	0.166667	0.26995	0.505237
GO:2000323	negative regulation of glucocorticoid receptor signaling pathway	biological_process	biological regulation	1	883	6	17286	0.166667	0.26995	0.505237
GO:2000664	positive regulation of interleukin-5 secretion	biological_process	biological regulation	1	883	6	17286	0.166667	0.26995	0.505237
GO:2000726	negative regulation of cardiac muscle cell differentiation	biological_process	biological regulation	1	883	6	17286	0.166667	0.26995	0.505237
GO:2000821	regulation of grooming behavior	biological_process	behavior	1	883	6	17286	0.166667	0.26995	0.505237
GO:2001222	regulation of neuron migration	biological_process	biological regulation	2	883	19	17286	0.105263	0.253019	0.505237
GO:0006607	NLS-bearing protein import into nucleus	biological_process	localization	2	883	20	17286	0.1	0.272322	0.507284
GO:0006885	regulation of pH	biological_process	biological regulation	2	883	20	17286	0.1	0.272322	0.507284
GO:0030539	male genitalia development	biological_process	developmental process	2	883	20	17286	0.1	0.272322	0.507284
GO:0032793	positive regulation of CREB transcription factor activity	biological_process	cellular process	2	883	20	17286	0.1	0.272322	0.507284
GO:0034199	activation of protein kinase A activity	biological_process	biological regulation	2	883	20	17286	0.1	0.272322	0.507284
GO:0035050	embryonic heart tube development	biological_process	developmental process	2	883	20	17286	0.1	0.272322	0.507284
GO:0042267	natural killer cell mediated cytotoxicity	biological_process	cell killing	2	883	20	17286	0.1	0.272322	0.507284
GO:0046928	regulation of neurotransmitter secretion	biological_process	biological regulation	2	883	20	17286	0.1	0.272322	0.507284
GO:0048265	response to pain	biological_process	multicellular organismal process	2	883	20	17286	0.1	0.272322	0.507284
GO:0007200	phospholipase C-activating G protein-coupled receptor signaling pathway	biological_process	biological regulation	5	883	69	17286	0.0724638	0.276571	0.51493
GO:0006810	transport	biological_process	localization	3	883	36	17286	0.0833333	0.27855	0.516461
GO:0007498	mesoderm development	biological_process	developmental process	3	883	36	17286	0.0833333	0.27855	0.516461
GO:0009617	response to bacterium	biological_process	multi-organism process	8	883	121	17286	0.0661157	0.277724	0.516461
GO:0010043	response to zinc ion	biological_process	response to stimulus	3	883	36	17286	0.0833333	0.27855	0.516461
GO:0014065	phosphatidylinositol 3-kinase signaling	biological_process	biological regulation	3	883	36	17286	0.0833333	0.27855	0.516461
GO:0048678	response to axon injury	biological_process	response to stimulus	3	883	36	17286	0.0833333	0.27855	0.516461
GO:0070371	ERK1 and ERK2 cascade	biological_process	biological regulation	3	883	36	17286	0.0833333	0.27855	0.516461
GO:0070555	response to interleukin-1	biological_process	response to stimulus	3	883	36	17286	0.0833333	0.27855	0.516461
GO:0010629	negative regulation of gene expression	biological_process	biological regulation	16	883	265	17286	0.0603774	0.280837	0.52043
GO:0030324	lung development	biological_process	developmental process	7	883	104	17286	0.0673077	0.28159	0.521555
GO:0030148	sphingolipid biosynthetic process	biological_process	cellular process	4	883	53	17286	0.0754717	0.285635	0.528498
GO:0042594	response to starvation	biological_process	response to stimulus	4	883	53	17286	0.0754717	0.285635	0.528498
GO:0032482	Rab protein signal transduction	biological_process	biological regulation	5	883	70	17286	0.0714286	0.28654	0.529899
GO:0000578	embryonic axis specification	biological_process	developmental process	1	883	7	17286	0.142857	0.307256	0.531594
GO:0001570	vasculogenesis	biological_process	cellular process	5	883	71	17286	0.0704225	0.296574	0.531594
GO:0001708	cell fate specification	biological_process	cellular process	3	883	38	17286	0.0789474	0.306867	0.531594
GO:0001765	membrane raft assembly	biological_process	cellular component organization or biogenesis	1	883	7	17286	0.142857	0.307256	0.531594
GO:0001780	neutrophil homeostasis	biological_process	biological regulation	1	883	7	17286	0.142857	0.307256	0.531594
GO:0001843	neural tube closure	biological_process	developmental process	6	883	89	17286	0.0674157	0.302654	0.531594
GO:0002232	leukocyte chemotaxis involved in inflammatory response	biological_process	cellular process	1	883	7	17286	0.142857	0.307256	0.531594
GO:0002320	lymphoid progenitor cell differentiation	biological_process	cellular process	1	883	7	17286	0.142857	0.307256	0.531594
GO:0002503	peptide antigen assembly with MHC class II protein complex	biological_process	cellular component organization or biogenesis	1	883	7	17286	0.142857	0.307256	0.531594
GO:0002829	negative regulation of type 2 immune response	biological_process	biological regulation	1	883	7	17286	0.142857	0.307256	0.531594
GO:0003231	cardiac ventricle development	biological_process	developmental process	1	883	7	17286	0.142857	0.307256	0.531594
GO:0003337	mesenchymal to epithelial transition involved in metanephros morphogenesis	biological_process	cellular process	1	883	7	17286	0.142857	0.307256	0.531594
GO:0006007	glucose catabolic process	biological_process	metabolic process	1	883	7	17286	0.142857	0.307256	0.531594
GO:0006020	inositol metabolic process	biological_process	metabolic process	1	883	7	17286	0.142857	0.307256	0.531594
GO:0006208	pyrimidine nucleobase catabolic process	biological_process	cellular process	1	883	7	17286	0.142857	0.307256	0.531594
GO:0006477	protein sulfation	biological_process	cellular process	1	883	7	17286	0.142857	0.307256	0.531594
GO:0006531	aspartate metabolic process	biological_process	cellular process	1	883	7	17286	0.142857	0.307256	0.531594
GO:0006563	L-serine metabolic process	biological_process	cellular process	1	883	7	17286	0.142857	0.307256	0.531594
GO:0006564	L-serine biosynthetic process	biological_process	cellular process	1	883	7	17286	0.142857	0.307256	0.531594
GO:0006565	L-serine catabolic process	biological_process	cellular process	1	883	7	17286	0.142857	0.307256	0.531594
GO:0006633	fatty acid biosynthetic process	biological_process	cellular process	5	883	72	17286	0.0694444	0.306665	0.531594
GO:0006651	diacylglycerol biosynthetic process	biological_process	metabolic process	1	883	7	17286	0.142857	0.307256	0.531594
GO:0006689	ganglioside catabolic process	biological_process	cellular process	1	883	7	17286	0.142857	0.307256	0.531594
GO:0006730	one-carbon metabolic process	biological_process	cellular process	3	883	37	17286	0.0810811	0.292686	0.531594
GO:0006801	superoxide metabolic process	biological_process	cellular process	2	883	21	17286	0.0952381	0.291605	0.531594
GO:0006892	post-Golgi vesicle-mediated transport	biological_process	localization	2	883	21	17286	0.0952381	0.291605	0.531594
GO:0006941	striated muscle contraction	biological_process	multicellular organismal process	2	883	21	17286	0.0952381	0.291605	0.531594
GO:0007611	learning or memory	biological_process	behavior	5	883	71	17286	0.0704225	0.296574	0.531594
GO:0008203	cholesterol metabolic process	biological_process	metabolic process	7	883	107	17286	0.0654206	0.306038	0.531594
GO:0009642	response to light intensity	biological_process	response to stimulus	1	883	7	17286	0.142857	0.307256	0.531594
GO:0009744	response to sucrose	biological_process	response to stimulus	1	883	7	17286	0.142857	0.307256	0.531594
GO:0010310	regulation of hydrogen peroxide metabolic process	biological_process	biological regulation	1	883	7	17286	0.142857	0.307256	0.531594
GO:0010644	cell communication by electrical coupling	biological_process	cellular process	1	883	7	17286	0.142857	0.307256	0.531594
GO:0010807	regulation of synaptic vesicle priming	biological_process	biological regulation	1	883	7	17286	0.142857	0.307256	0.531594
GO:0010880	regulation of release of sequestered calcium ion into cytosol by sarcoplasmic reticulum	biological_process	biological regulation	2	883	21	17286	0.0952381	0.291605	0.531594
GO:0014033	neural crest cell differentiation	biological_process	cellular process	1	883	7	17286	0.142857	0.307256	0.531594
GO:0014732	skeletal muscle atrophy	biological_process	multicellular organismal process	1	883	7	17286	0.142857	0.307256	0.531594
GO:0015015	heparan sulfate proteoglycan biosynthetic process, enzymatic modification	biological_process	cellular process	1	883	7	17286	0.142857	0.307256	0.531594
GO:0016098	monoterpenoid metabolic process	biological_process	cellular process	1	883	7	17286	0.142857	0.307256	0.531594
GO:0016458	gene silencing	biological_process	regulation of biological process	1	883	7	17286	0.142857	0.307256	0.531594
GO:0018342	protein prenylation	biological_process	cellular process	1	883	7	17286	0.142857	0.307256	0.531594
GO:0019367	fatty acid elongation, saturated fatty acid	biological_process	metabolic process	1	883	7	17286	0.142857	0.307256	0.531594
GO:0019731	antibacterial humoral response	biological_process	immune system process	4	883	54	17286	0.0740741	0.297243	0.531594
GO:0021785	branchiomotor neuron axon guidance	biological_process	cellular component organization or biogenesis	1	883	7	17286	0.142857	0.307256	0.531594
GO:0021853	cerebral cortex GABAergic interneuron migration	biological_process	cellular process	1	883	7	17286	0.142857	0.307256	0.531594
GO:0021978	telencephalon regionalization	biological_process	developmental process	1	883	7	17286	0.142857	0.307256	0.531594
GO:0022405	hair cycle process	biological_process	multicellular organismal process	1	883	7	17286	0.142857	0.307256	0.531594
GO:0030916	otic vesicle formation	biological_process	developmental process	1	883	7	17286	0.142857	0.307256	0.531594
GO:0031394	positive regulation of prostaglandin biosynthetic process	biological_process	biological regulation	1	883	7	17286	0.142857	0.307256	0.531594
GO:0031960	response to corticosteroid	biological_process	response to stimulus	1	883	7	17286	0.142857	0.307256	0.531594
GO:0032269	negative regulation of cellular protein metabolic process	biological_process	biological regulation	1	883	7	17286	0.142857	0.307256	0.531594
GO:0032488	Cdc42 protein signal transduction	biological_process	biological regulation	1	883	7	17286	0.142857	0.307256	0.531594
GO:0032640	tumor necrosis factor production	biological_process	multicellular organismal process	1	883	7	17286	0.142857	0.307256	0.531594
GO:0033278	cell proliferation in midbrain	biological_process	cell proliferation	1	883	7	17286	0.142857	0.307256	0.531594
GO:0033615	mitochondrial proton-transporting ATP synthase complex assembly	biological_process	cellular component organization or biogenesis	1	883	7	17286	0.142857	0.307256	0.531594
GO:0034141	positive regulation of toll-like receptor 3 signaling pathway	biological_process	biological regulation	1	883	7	17286	0.142857	0.307256	0.531594
GO:0034504	protein localization to nucleus	biological_process	localization	3	883	38	17286	0.0789474	0.306867	0.531594
GO:0034625	fatty acid elongation, monounsaturated fatty acid	biological_process	cellular process	1	883	7	17286	0.142857	0.307256	0.531594
GO:0034626	fatty acid elongation, polyunsaturated fatty acid	biological_process	metabolic process	1	883	7	17286	0.142857	0.307256	0.531594
GO:0035095	behavioral response to nicotine	biological_process	multicellular organismal process	1	883	7	17286	0.142857	0.307256	0.531594
GO:0035239	tube morphogenesis	biological_process	developmental process	1	883	7	17286	0.142857	0.307256	0.531594
GO:0035542	regulation of SNARE complex assembly	biological_process	cellular component organization or biogenesis	1	883	7	17286	0.142857	0.307256	0.531594
GO:0035754	B cell chemotaxis	biological_process	cellular process	1	883	7	17286	0.142857	0.307256	0.531594
GO:0035878	nail development	biological_process	developmental process	1	883	7	17286	0.142857	0.307256	0.531594
GO:0035973	aggrephagy	biological_process	cellular process	1	883	7	17286	0.142857	0.307256	0.531594
GO:0036342	post-anal tail morphogenesis	biological_process	developmental process	2	883	21	17286	0.0952381	0.291605	0.531594
GO:0042487	regulation of odontogenesis of dentin-containing tooth	biological_process	biological regulation	1	883	7	17286	0.142857	0.307256	0.531594
GO:0042737	drug catabolic process	biological_process	cellular process	1	883	7	17286	0.142857	0.307256	0.531594
[truncated: 1,572 more rows]
