# Supplementary material for: Construction and analysis of a lncRNA–miRNA–mRNA competing endogenous RNA network from inflamed and normal synovial tissues after anterior cruciate ligament and/or meniscus injuries
Source: Front Genet. 2022 Oct 17;13:983020. doi: 10.3389/fgene.2022.983020 (PMC9619217; doi:10.3389/fgene.2022.983020)
Supplement: Supplementary file 1 [file DataSheet1.ZIP › additional files 6.27/Additional file 7 Data S6.xlsx]

## Sheet: Sheet1
KEGG Pathway Term ID	KEGG Pathway Term Desc	KEGG Pathway Term Level1	KEGG Pathway Term Level2	Term Candidate Gene Num	Total Candidate Gene Num	Term Gene Num	Total Gene Num	Rich Ratio	P value	Q value
5322	Systemic lupus erythematosus	Human Diseases	Immune disease	55	761	133	7786	0.413534	3.07605e-22	9.84335e-20
4640	Hematopoietic cell lineage	Organismal Systems	Immune system	45	761	99	7786	0.454545	2.1485e-20	3.4376e-18
4060	Cytokine-cytokine receptor interaction	Environmental Information Processing	Signaling molecules and interaction	82	761	294	7786	0.278912	1.60378e-19	1.71069e-17
4659	Th17 cell differentiation	Organismal Systems	Immune system	41	761	107	7786	0.383178	1.81065e-15	1.37259e-13
4672	Intestinal immune network for IgA production	Organismal Systems	Immune system	27	761	49	7786	0.55102	2.14466e-15	1.37259e-13
5323	Rheumatoid arthritis	Human Diseases	Immune disease	37	761	93	7786	0.397849	1.0794e-14	5.7568e-13
4061	Viral protein interaction with cytokine and cytokine receptor	Environmental Information Processing	Signaling molecules and interaction	38	761	100	7786	0.38	2.73256e-14	1.24917e-12
4658	Th1 and Th2 cell differentiation	Organismal Systems	Immune system	36	761	92	7786	0.391304	4.5804e-14	1.83216e-12
5332	Graft-versus-host disease	Human Diseases	Immune disease	21	761	33	7786	0.636364	5.43852e-14	1.9337e-12
4514	Cell adhesion molecules (CAMs)	Environmental Information Processing	Signaling molecules and interaction	46	761	147	7786	0.312925	2.22808e-13	6.48169e-12
5330	Allograft rejection	Human Diseases	Immune disease	22	761	38	7786	0.578947	2.21594e-13	6.48169e-12
5321	Inflammatory bowel disease (IBD)	Human Diseases	Immune disease	29	761	65	7786	0.446154	2.53348e-13	6.75596e-12
4940	Type I diabetes mellitus	Human Diseases	Endocrine and metabolic disease	22	761	43	7786	0.511628	6.50864e-12	1.60213e-10
5310	Asthma	Human Diseases	Immune disease	17	761	31	7786	0.548387	4.06012e-10	9.28027e-09
5340	Primary immunodeficiency	Human Diseases	Immune disease	18	761	38	7786	0.473684	2.78125e-09	5.93332e-08
5140	Leishmaniasis	Human Diseases	Infectious disease: parasitic	26	761	76	7786	0.342105	4.83107e-09	9.66215e-08
5320	Autoimmune thyroid disease	Human Diseases	Immune disease	21	761	53	7786	0.396226	7.26855e-09	1.3682e-07
5416	Viral myocarditis	Human Diseases	Cardiovascular disease	22	761	60	7786	0.366667	1.73595e-08	3.08612e-07
4064	NF-kappa B signaling pathway	Environmental Information Processing	Signal transduction	29	761	100	7786	0.29	4.41758e-08	7.44014e-07
5150	Staphylococcus aureus infection	Human Diseases	Infectious disease: bacterial	28	761	95	7786	0.294737	5.1383e-08	8.22127e-07
4612	Antigen processing and presentation	Organismal Systems	Immune system	24	761	77	7786	0.311688	1.44528e-07	2.20233e-06
5143	African trypanosomiasis	Human Diseases	Infectious disease: parasitic	15	761	37	7786	0.405405	7.41242e-07	1.07817e-05
5144	Malaria	Human Diseases	Infectious disease: parasitic	17	761	50	7786	0.34	2.51381e-06	3.49748e-05
5166	Human T-cell leukemia virus 1 infection	Human Diseases	Infectious disease: viral	43	761	219	7786	0.196347	5.48225e-06	7.30966e-05
5145	Toxoplasmosis	Human Diseases	Infectious disease: parasitic	27	761	112	7786	0.241071	6.78974e-06	8.69087e-05
5034	Alcoholism	Human Diseases	Substance dependence	37	761	184	7786	0.201087	1.4168e-05	0.000167916
5164	Influenza A	Human Diseases	Infectious disease: viral	35	761	170	7786	0.205882	1.41542e-05	0.000167916
5152	Tuberculosis	Human Diseases	Infectious disease: bacterial	36	761	179	7786	0.201117	1.84128e-05	0.000210432
5169	Epstein-Barr virus infection	Human Diseases	Infectious disease: viral	38	761	201	7786	0.189055	4.63462e-05	0.000511406
4062	Chemokine signaling pathway	Organismal Systems	Immune system	36	761	189	7786	0.190476	6.21172e-05	0.000662584
5146	Amoebiasis	Human Diseases	Infectious disease: parasitic	23	761	102	7786	0.22549	9.8647e-05	0.00101829
4660	T cell receptor signaling pathway	Organismal Systems	Immune system	23	761	104	7786	0.221154	0.00013498	0.0013498
5202	Transcriptional misregulation in cancer	Human Diseases	Cancer: overview	34	761	182	7786	0.186813	0.000146744	0.00142297
4650	Natural killer cell mediated cytotoxicity	Organismal Systems	Immune system	25	761	119	7786	0.210084	0.000167637	0.00157776
4657	IL-17 signaling pathway	Organismal Systems	Immune system	20	761	94	7786	0.212766	0.000617942	0.00564975
4512	ECM-receptor interaction	Environmental Information Processing	Signaling molecules and interaction	18	761	88	7786	0.204545	0.00182713	0.0162412
4662	B cell receptor signaling pathway	Organismal Systems	Immune system	17	761	82	7786	0.207317	0.00207979	0.0179874
4668	TNF signaling pathway	Environmental Information Processing	Signal transduction	21	761	112	7786	0.1875	0.00249141	0.0209803
4145	Phagosome	Cellular Processes	Transport and catabolism	26	761	151	7786	0.172185	0.00288424	0.0236656
5142	Chagas disease (American trypanosomiasis)	Human Diseases	Infectious disease: parasitic	19	761	102	7786	0.186275	0.00422196	0.0337757
5235	PD-L1 expression and PD-1 checkpoint pathway in cancer	Human Diseases	Cancer: overview	17	761	89	7786	0.191011	0.00508776	0.0397093
4630	Jak-STAT signaling pathway	Environmental Information Processing	Signal transduction	26	761	162	7786	0.160494	0.00751462	0.0572543
5134	Legionellosis	Human Diseases	Infectious disease: bacterial	12	761	57	7786	0.210526	0.00795271	0.059183
4110	Cell cycle	Cellular Processes	Cell growth and death	21	761	124	7786	0.169355	0.00846529	0.0615658
4974	Protein digestion and absorption	Organismal Systems	Digestive system	17	761	95	7786	0.178947	0.00989793	0.0703853
4380	Osteoclast differentiation	Organismal Systems	Development and regeneration	21	761	127	7786	0.165354	0.0110662	0.0769819
5203	Viral carcinogenesis	Human Diseases	Cancer: overview	30	761	201	7786	0.149254	0.0120095	0.0817666
4744	Phototransduction	Organismal Systems	Sensory system	7	761	28	7786	0.25	0.0157607	0.105071
4610	Complement and coagulation cascades	Organismal Systems	Immune system	15	761	85	7786	0.176471	0.0167818	0.109596
591	Linoleic acid metabolism	Metabolism	Lipid metabolism	7	761	29	7786	0.241379	0.0190734	0.12207
4620	Toll-like receptor signaling pathway	Organismal Systems	Immune system	17	761	104	7786	0.163462	0.0232067	0.145611
4151	PI3K-Akt signaling pathway	Environmental Information Processing	Signal transduction	46	761	354	7786	0.129944	0.0262368	0.161457
4621	NOD-like receptor signaling pathway	Organismal Systems	Immune system	26	761	180	7786	0.144444	0.0269582	0.162767
4933	AGE-RAGE signaling pathway in diabetic complications	Human Diseases	Endocrine and metabolic disease	16	761	100	7786	0.16	0.0324256	0.192152
4973	Carbohydrate digestion and absorption	Organismal Systems	Digestive system	9	761	47	7786	0.191489	0.035819	0.208402
5219	Bladder cancer	Human Diseases	Cancer: specific types	8	761	41	7786	0.195122	0.0420887	0.240507
5162	Measles	Human Diseases	Infectious disease: viral	20	761	138	7786	0.144928	0.0466787	0.262056
380	Tryptophan metabolism	Metabolism	Amino acid metabolism	8	761	42	7786	0.190476	0.0477254	0.263313
5200	Pathways in cancer	Human Diseases	Cancer: overview	63	761	530	7786	0.118868	0.0553086	0.299979
5221	Acute myeloid leukemia	Human Diseases	Cancer: specific types	11	761	67	7786	0.164179	0.058725	0.3132
5222	Small cell lung cancer	Human Diseases	Cancer: specific types	14	761	92	7786	0.152174	0.0620929	0.325733
4210	Apoptosis	Cellular Processes	Cell growth and death	19	761	135	7786	0.140741	0.0657357	0.339281
4930	Type II diabetes mellitus	Human Diseases	Endocrine and metabolic disease	8	761	46	7786	0.173913	0.0750409	0.38116
524	Neomycin, kanamycin and gentamicin biosynthesis	Metabolism	Biosynthesis of other secondary metabolites	2	761	5	7786	0.4	0.078133	0.390665
4625	C-type lectin receptor signaling pathway	Organismal Systems	Immune system	15	761	104	7786	0.144231	0.0800251	0.393969
590	Arachidonic acid metabolism	Metabolism	Lipid metabolism	10	761	63	7786	0.15873	0.0834649	0.398638
4623	Cytosolic DNA-sensing pathway	Organismal Systems	Immune system	10	761	63	7786	0.15873	0.0834649	0.398638
4020	Calcium signaling pathway	Environmental Information Processing	Signal transduction	25	761	193	7786	0.129534	0.0869332	0.404397
5132	Salmonella infection	Human Diseases	Infectious disease: bacterial	12	761	80	7786	0.15	0.0871981	0.404397
311	Penicillin and cephalosporin biosynthesis	Metabolism	Biosynthesis of other secondary metabolites	1	761	1	7786	1	0.0977395	0.440516
472	D-Arginine and D-ornithine metabolism	Metabolism	Metabolism of other amino acids	1	761	1	7786	1	0.0977395	0.440516
4217	Necroptosis	Cellular Processes	Cell growth and death	21	761	162	7786	0.12963	0.108861	0.483829
4360	Axon guidance	Organismal Systems	Development and regeneration	23	761	181	7786	0.127072	0.113966	0.499576
601	Glycosphingolipid biosynthesis - lacto and neolacto series	Metabolism	Glycan biosynthesis and metabolism	5	761	27	7786	0.185185	0.117371	0.507552
5230	Central carbon metabolism in cancer	Human Diseases	Cancer: overview	10	761	68	7786	0.147059	0.123416	0.526577
4670	Leukocyte transendothelial migration	Organismal Systems	Immune system	15	761	112	7786	0.133929	0.129098	0.536509
5412	Arrhythmogenic right ventricular cardiomyopathy (ARVC)	Human Diseases	Cardiovascular disease	11	761	77	7786	0.142857	0.127713	0.536509
220	Arginine biosynthesis	Metabolism	Amino acid metabolism	4	761	21	7786	0.190476	0.142793	0.578404
5120	Epithelial cell signaling in Helicobacter pylori infection	Human Diseases	Infectious disease: bacterial	10	761	70	7786	0.142857	0.141891	0.578404
4510	Focal adhesion	Cellular Processes	Cellular community - eukaryotes	24	761	198	7786	0.121212	0.157079	0.628316
4080	Neuroactive ligand-receptor interaction	Environmental Information Processing	Signaling molecules and interaction	39	761	340	7786	0.114706	0.162228	0.6409
4929	GnRH secretion	Organismal Systems	Endocrine system	9	761	64	7786	0.140625	0.169062	0.659753
4071	Sphingolipid signaling pathway	Environmental Information Processing	Signal transduction	15	761	119	7786	0.12605	0.183492	0.690795
4614	Renin-angiotensin system	Organismal Systems	Endocrine system	4	761	23	7786	0.173913	0.18177	0.690795
4971	Gastric acid secretion	Organismal Systems	Digestive system	10	761	74	7786	0.135135	0.182807	0.690795
5135	Yersinia infection	Human Diseases	Infectious disease: bacterial	15	761	120	7786	0.125	0.192073	0.714689
4666	Fc gamma R-mediated phagocytosis	Organismal Systems	Immune system	12	761	93	7786	0.129032	0.194581	0.715701
5133	Pertussis	Human Diseases	Infectious disease: bacterial	10	761	76	7786	0.131579	0.205082	0.745754
330	Arginine and proline metabolism	Metabolism	Amino acid metabolism	7	761	50	7786	0.14	0.212414	0.751592
4970	Salivary secretion	Organismal Systems	Digestive system	11	761	86	7786	0.127907	0.216074	0.751592
4979	Cholesterol metabolism	Organismal Systems	Digestive system	7	761	50	7786	0.14	0.212414	0.751592
5020	Prion diseases	Human Diseases	Neurodegenerative disease	5	761	33	7786	0.151515	0.216083	0.751592
120	Primary bile acid biosynthesis	Metabolism	Lipid metabolism	3	761	17	7786	0.176471	0.227579	0.758595
592	alpha-Linolenic acid metabolism	Metabolism	Lipid metabolism	4	761	25	7786	0.16	0.223761	0.758595
910	Nitrogen metabolism	Metabolism	Energy metabolism	3	761	17	7786	0.176471	0.227579	0.758595
5206	MicroRNAs in cancer	Human Diseases	Cancer: overview	19	761	161	7786	0.118012	0.2245	0.758595
4726	Serotonergic synapse	Organismal Systems	Nervous system	14	761	115	7786	0.121739	0.231028	0.762156
5410	Hypertrophic cardiomyopathy (HCM)	Human Diseases	Cardiovascular disease	11	761	90	7786	0.122222	0.261834	0.854967
780	Biotin metabolism	Metabolism	Metabolism of cofactors and vitamins	1	761	3	7786	0.333333	0.265524	0.858259
2010	ABC transporters	Environmental Information Processing	Membrane transport	6	761	45	7786	0.133333	0.273921	0.859359
3460	Fanconi anemia pathway	Genetic Information Processing	Replication and repair	7	761	54	7786	0.12963	0.273042	0.859359
4750	Inflammatory mediator regulation of TRP channels	Organismal Systems	Sensory system	12	761	100	7786	0.12	0.269576	0.859359
4926	Relaxin signaling pathway	Organismal Systems	Endocrine system	15	761	129	7786	0.116279	0.276993	0.86056
4972	Pancreatic secretion	Organismal Systems	Digestive system	12	761	101	7786	0.118812	0.281018	0.864669
5216	Thyroid cancer	Human Diseases	Cancer: specific types	5	761	37	7786	0.135135	0.292398	0.891118
4270	Vascular smooth muscle contraction	Organismal Systems	Circulatory system	15	761	131	7786	0.114504	0.297434	0.897914
565	Ether lipid metabolism	Metabolism	Lipid metabolism	6	761	47	7786	0.12766	0.309026	0.916907
5214	Glioma	Human Diseases	Cancer: specific types	9	761	75	7786	0.12	0.309456	0.916907
4015	Rap1 signaling pathway	Environmental Information Processing	Signal transduction	23	761	210	7786	0.109524	0.312624	0.917188
5223	Non-small cell lung cancer	Human Diseases	Cancer: specific types	8	761	66	7786	0.121212	0.315283	0.917188
290	Valine, leucine and isoleucine biosynthesis	Metabolism	Amino acid metabolism	1	761	4	7786	0.25	0.337339	0.93059
785	Lipoic acid metabolism	Metabolism	Metabolism of cofactors and vitamins	1	761	4	7786	0.25	0.337339	0.93059
4014	Ras signaling pathway	Environmental Information Processing	Signal transduction	25	761	232	7786	0.107759	0.332552	0.93059
4911	Insulin secretion	Organismal Systems	Endocrine system	10	761	86	7786	0.116279	0.330112	0.93059
4921	Oxytocin signaling pathway	Organismal Systems	Endocrine system	17	761	153	7786	0.111111	0.324971	0.93059
5414	Dilated cardiomyopathy (DCM)	Human Diseases	Cardiovascular disease	11	761	96	7786	0.114583	0.33559	0.93059
260	Glycine, serine and threonine metabolism	Metabolism	Amino acid metabolism	5	761	40	7786	0.125	0.352297	0.93232
512	Mucin type O-glycan biosynthesis	Metabolism	Glycan biosynthesis and metabolism	4	761	31	7786	0.129032	0.359598	0.93232
1523	Antifolate resistance	Human Diseases	Drug resistance: antineoplastic	4	761	31	7786	0.129032	0.359598	0.93232
4010	MAPK signaling pathway	Environmental Information Processing	Signal transduction	31	761	295	7786	0.105085	0.361274	0.93232
4370	VEGF signaling pathway	Environmental Information Processing	Signal transduction	7	761	59	7786	0.118644	0.353942	0.93232
4664	Fc epsilon RI signaling pathway	Organismal Systems	Immune system	8	761	68	7786	0.117647	0.345542	0.93232
4713	Circadian entrainment	Organismal Systems	Environmental adaptation	11	761	97	7786	0.113402	0.348296	0.93232
5215	Prostate cancer	Human Diseases	Cancer: specific types	11	761	97	7786	0.113402	0.348296	0.93232
3440	Homologous recombination	Genetic Information Processing	Replication and repair	5	761	41	7786	0.121951	0.372447	0.953465
10	Glycolysis / Gluconeogenesis	Metabolism	Carbohydrate metabolism	4	761	68	7786	0.0588235	0.910314	1
30	Pentose phosphate pathway	Metabolism	Carbohydrate metabolism	1	761	30	7786	0.0333333	0.954572	1
51	Fructose and mannose metabolism	Metabolism	Carbohydrate metabolism	2	761	33	7786	0.0606061	0.847005	1
52	Galactose metabolism	Metabolism	Carbohydrate metabolism	3	761	31	7786	0.0967742	0.595697	1
61	Fatty acid biosynthesis	Metabolism	Lipid metabolism	1	761	18	7786	0.0555556	0.843307	1
62	Fatty acid elongation	Metabolism	Lipid metabolism	1	761	27	7786	0.037037	0.938079	1
71	Fatty acid degradation	Metabolism	Lipid metabolism	1	761	44	7786	0.0227273	0.989313	1
72	Synthesis and degradation of ketone bodies	Metabolism	Lipid metabolism	1	761	10	7786	0.1	0.642688	1
100	Steroid biosynthesis	Metabolism	Lipid metabolism	2	761	20	7786	0.1	0.595536	1
140	Steroid hormone biosynthesis	Metabolism	Lipid metabolism	6	761	60	7786	0.1	0.540137	1
190	Oxidative phosphorylation	Metabolism	Energy metabolism	2	761	120	7786	0.0166667	0.999944	1
230	Purine metabolism	Metabolism	Nucleotide metabolism	8	761	130	7786	0.0615385	0.947545	1
232	Caffeine metabolism	Metabolism	Biosynthesis of other secondary metabolites	1	761	5	7786	0.2	0.40214	1
240	Pyrimidine metabolism	Metabolism	Nucleotide metabolism	4	761	57	7786	0.0701754	0.821559	1
250	Alanine, aspartate and glutamate metabolism	Metabolism	Amino acid metabolism	2	761	36	7786	0.0555556	0.879764	1
270	Cysteine and methionine metabolism	Metabolism	Amino acid metabolism	4	761	49	7786	0.0816327	0.718977	1
280	Valine, leucine and isoleucine degradation	Metabolism	Amino acid metabolism	2	761	48	7786	0.0416667	0.955954	1
310	Lysine degradation	Metabolism	Amino acid metabolism	2	761	61	7786	0.0327869	0.985919	1
340	Histidine metabolism	Metabolism	Amino acid metabolism	2	761	23	7786	0.0869565	0.672591	1
350	Tyrosine metabolism	Metabolism	Amino acid metabolism	1	761	36	7786	0.0277778	0.975558	1
360	Phenylalanine metabolism	Metabolism	Amino acid metabolism	1	761	17	7786	0.0588235	0.826292	1
400	Phenylalanine, tyrosine and tryptophan biosynthesis	Metabolism	Amino acid metabolism	1	761	5	7786	0.2	0.40214	1
430	Taurine and hypotaurine metabolism	Metabolism	Metabolism of other amino acids	1	761	11	7786	0.0909091	0.677657	1
450	Selenocompound metabolism	Metabolism	Metabolism of other amino acids	1	761	17	7786	0.0588235	0.826292	1
480	Glutathione metabolism	Metabolism	Metabolism of other amino acids	4	761	55	7786	0.0727273	0.799293	1
500	Starch and sucrose metabolism	Metabolism	Carbohydrate metabolism	3	761	35	7786	0.0857143	0.678836	1
510	N-Glycan biosynthesis	Metabolism	Glycan biosynthesis and metabolism	3	761	50	7786	0.06	0.879328	1
513	Various types of N-glycan biosynthesis	Metabolism	Glycan biosynthesis and metabolism	2	761	39	7786	0.0512821	0.905936	1
514	Other types of O-glycan biosynthesis	Metabolism	Glycan biosynthesis and metabolism	5	761	46	7786	0.108696	0.472187	1
515	Mannose type O-glycan biosynthesis	Metabolism	Glycan biosynthesis and metabolism	2	761	23	7786	0.0869565	0.672591	1
520	Amino sugar and nucleotide sugar metabolism	Metabolism	Carbohydrate metabolism	4	761	48	7786	0.0833333	0.70352	1
532	Glycosaminoglycan biosynthesis - chondroitin sulfate / dermatan sulfate	Metabolism	Glycan biosynthesis and metabolism	1	761	20	7786	0.05	0.872506	1
533	Glycosaminoglycan biosynthesis - keratan sulfate	Metabolism	Glycan biosynthesis and metabolism	1	761	14	7786	0.0714286	0.763355	1
534	Glycosaminoglycan biosynthesis - heparan sulfate / heparin	Metabolism	Glycan biosynthesis and metabolism	2	761	24	7786	0.0833333	0.695484	1
561	Glycerolipid metabolism	Metabolism	Lipid metabolism	3	761	60	7786	0.05	0.941621	1
562	Inositol phosphate metabolism	Metabolism	Carbohydrate metabolism	1	761	74	7786	0.0135135	0.999523	1
564	Glycerophospholipid metabolism	Metabolism	Lipid metabolism	8	761	97	7786	0.0824742	0.744255	1
600	Sphingolipid metabolism	Metabolism	Lipid metabolism	3	761	47	7786	0.0638298	0.851453	1
604	Glycosphingolipid biosynthesis - ganglio series	Metabolism	Glycan biosynthesis and metabolism	1	761	15	7786	0.0666667	0.786527	1
620	Pyruvate metabolism	Metabolism	Carbohydrate metabolism	1	761	39	7786	0.025641	0.982075	1
630	Glyoxylate and dicarboxylate metabolism	Metabolism	Carbohydrate metabolism	1	761	30	7786	0.0333333	0.954572	1
650	Butanoate metabolism	Metabolism	Carbohydrate metabolism	2	761	28	7786	0.0714286	0.774104	1
670	One carbon pool by folate	Metabolism	Metabolism of cofactors and vitamins	1	761	20	7786	0.05	0.872506	1
730	Thiamine metabolism	Metabolism	Metabolism of cofactors and vitamins	1	761	16	7786	0.0625	0.807432	1
760	Nicotinate and nicotinamide metabolism	Metabolism	Metabolism of cofactors and vitamins	3	761	37	7786	0.0810811	0.715368	1
770	Pantothenate and CoA biosynthesis	Metabolism	Metabolism of cofactors and vitamins	1	761	19	7786	0.0526316	0.858658	1
790	Folate biosynthesis	Metabolism	Metabolism of cofactors and vitamins	1	761	26	7786	0.0384615	0.931347	1
830	Retinol metabolism	Metabolism	Metabolism of cofactors and vitamins	6	761	67	7786	0.0895522	0.650432	1
860	Porphyrin and chlorophyll metabolism	Metabolism	Metabolism of cofactors and vitamins	2	761	42	7786	0.047619	0.926705	1
970	Aminoacyl-tRNA biosynthesis	Genetic Information Processing	Translation	1	761	44	7786	0.0227273	0.989313	1
980	Metabolism of xenobiotics by cytochrome P450	Metabolism	Xenobiotics biodegradation and metabolism	7	761	76	7786	0.0921053	0.623168	1
982	Drug metabolism - cytochrome P450	Metabolism	Xenobiotics biodegradation and metabolism	8	761	72	7786	0.111111	0.406953	1
983	Drug metabolism - other enzymes	Metabolism	Xenobiotics biodegradation and metabolism	2	761	79	7786	0.0253165	0.997264	1
1200	Carbon metabolism	Metabolism	Global and overview maps	8	761	117	7786	0.0683761	0.896727	1
1210	2-Oxocarboxylic acid metabolism	Metabolism	Global and overview maps	1	761	18	7786	0.0555556	0.843307	1
1212	Fatty acid metabolism	Metabolism	Global and overview maps	2	761	57	7786	0.0350877	0.979908	1
1230	Biosynthesis of amino acids	Metabolism	Global and overview maps	6	761	75	7786	0.08	0.754612	1
1521	EGFR tyrosine kinase inhibitor resistance	Human Diseases	Drug resistance: antineoplastic	7	761	79	7786	0.0886076	0.66418	1
1522	Endocrine resistance	Human Diseases	Drug resistance: antineoplastic	9	761	98	7786	0.0918367	0.628934	1
1524	Platinum drug resistance	Human Diseases	Drug resistance: antineoplastic	3	761	73	7786	0.0410959	0.978625	1
3008	Ribosome biogenesis in eukaryotes	Genetic Information Processing	Translation	2	761	81	7786	0.0246914	0.997726	1
3013	RNA transport	Genetic Information Processing	Translation	4	761	160	7786	0.025	0.999935	1
3015	mRNA surveillance pathway	Genetic Information Processing	Translation	1	761	91	7786	0.010989	0.999919	1
3018	RNA degradation	Genetic Information Processing	Folding, sorting and degradation	2	761	79	7786	0.0253165	0.997264	1
3020	RNA polymerase	Genetic Information Processing	Transcription	2	761	31	7786	0.0645161	0.820854	1
3030	DNA replication	Genetic Information Processing	Replication and repair	3	761	36	7786	0.0833333	0.69752	1
3040	Spliceosome	Genetic Information Processing	Transcription	3	761	134	7786	0.0223881	0.999887	1
3050	Proteasome	Genetic Information Processing	Folding, sorting and degradation	1	761	45	7786	0.0222222	0.990363	1
3320	PPAR signaling pathway	Organismal Systems	Endocrine system	6	761	76	7786	0.0789474	0.765879	1
3410	Base excision repair	Genetic Information Processing	Replication and repair	1	761	33	7786	0.030303	0.966676	1
3420	Nucleotide excision repair	Genetic Information Processing	Replication and repair	1	761	47	7786	0.0212766	0.992165	1
4012	ErbB signaling pathway	Environmental Information Processing	Signal transduction	5	761	85	7786	0.0588235	0.928197	1
4013	MAPK signaling pathway - fly	Environmental Information Processing	Signal transduction	5	761	80	7786	0.0625	0.902645	1
4022	cGMP-PKG signaling pathway	Environmental Information Processing	Signal transduction	17	761	167	7786	0.101796	0.46785	1
4024	cAMP signaling pathway	Environmental Information Processing	Signal transduction	16	761	216	7786	0.0740741	0.908113	1
4066	HIF-1 signaling pathway	Environmental Information Processing	Signal transduction	10	761	109	7786	0.0917431	0.631944	1
4068	FoxO signaling pathway	Environmental Information Processing	Signal transduction	12	761	131	7786	0.0916031	0.638008	1
4070	Phosphatidylinositol signaling system	Environmental Information Processing	Signal transduction	3	761	99	7786	0.030303	0.997514	1
4072	Phospholipase D signaling pathway	Environmental Information Processing	Signal transduction	12	761	148	7786	0.0810811	0.793257	1
4114	Oocyte meiosis	Cellular Processes	Cell growth and death	13	761	128	7786	0.101562	0.48559	1
4115	p53 signaling pathway	Cellular Processes	Cell growth and death	7	761	71	7786	0.0985915	0.54915	1
4120	Ubiquitin mediated proteolysis	Genetic Information Processing	Folding, sorting and degradation	4	761	135	7786	0.0296296	0.999455	1
4137	Mitophagy - animal	Cellular Processes	Transport and catabolism	1	761	65	7786	0.0153846	0.998787	1
4140	Autophagy - animal	Cellular Processes	Transport and catabolism	6	761	137	7786	0.0437956	0.994125	1
4141	Protein processing in endoplasmic reticulum	Genetic Information Processing	Folding, sorting and degradation	7	761	165	7786	0.0424242	0.997602	1
4142	Lysosome	Cellular Processes	Transport and catabolism	7	761	121	7786	0.0578512	0.958581	1
4144	Endocytosis	Cellular Processes	Transport and catabolism	21	761	248	7786	0.0846774	0.789168	1
4146	Peroxisome	Cellular Processes	Transport and catabolism	2	761	83	7786	0.0240964	0.998112	1
4150	mTOR signaling pathway	Environmental Information Processing	Signal transduction	5	761	152	7786	0.0328947	0.999432	1
4152	AMPK signaling pathway	Environmental Information Processing	Signal transduction	5	761	120	7786	0.0416667	0.993387	1
4211	Longevity regulating pathway	Organismal Systems	Aging	3	761	89	7786	0.0337079	0.994209	1
4212	Longevity regulating pathway - worm	Organismal Systems	Aging	6	761	90	7786	0.0666667	0.885449	1
4213	Longevity regulating pathway - multiple species	Organismal Systems	Aging	3	761	62	7786	0.0483871	0.949781	1
4214	Apoptosis - fly	Cellular Processes	Cell growth and death	2	761	52	7786	0.0384615	0.968839	1
4215	Apoptosis - multiple species	Cellular Processes	Cell growth and death	3	761	32	7786	0.09375	0.617733	1
4216	Ferroptosis	Cellular Processes	Cell growth and death	3	761	40	7786	0.075	0.764015	1
4218	Cellular senescence	Cellular Processes	Cell growth and death	17	761	160	7786	0.10625	0.395727	1
4260	Cardiac muscle contraction	Organismal Systems	Circulatory system	7	761	81	7786	0.0864198	0.689953	1
4261	Adrenergic signaling in cardiomyocytes	Organismal Systems	Circulatory system	14	761	149	7786	0.0939597	0.603551	1
4310	Wnt signaling pathway	Environmental Information Processing	Signal transduction	16	761	159	7786	0.100629	0.490404	1
4320	Dorso-ventral axis formation	Organismal Systems	Development and regeneration	1	761	27	7786	0.037037	0.938079	1
4330	Notch signaling pathway	Environmental Information Processing	Signal transduction	3	761	53	7786	0.0566038	0.902455	1
4340	Hedgehog signaling pathway	Environmental Information Processing	Signal transduction	1	761	50	7786	0.02	0.994257	1
4341	Hedgehog signaling pathway - fly	Environmental Information Processing	Signal transduction	1	761	31	7786	0.0322581	0.959029	1
4350	TGF-beta signaling pathway	Environmental Information Processing	Signal transduction	8	761	94	7786	0.0851064	0.711749	1
4361	Axon regeneration	Organismal Systems	Development and regeneration	10	761	92	7786	0.108696	0.411282	1
4371	Apelin signaling pathway	Environmental Information Processing	Signal transduction	12	761	137	7786	0.0875912	0.699006	1
4390	Hippo signaling pathway	Environmental Information Processing	Signal transduction	12	761	152	7786	0.0789474	0.821692	1
4391	Hippo signaling pathway - fly	Environmental Information Processing	Signal transduction	5	761	69	7786	0.0724638	0.817734	1
4392	Hippo signaling pathway - multiple species	Environmental Information Processing	Signal transduction	3	761	29	7786	0.103448	0.549214	1
4520	Adherens junction	Cellular Processes	Cellular community - eukaryotes	7	761	71	7786	0.0985915	0.54915	1
4530	Tight junction	Cellular Processes	Cellular community - eukaryotes	14	761	169	7786	0.0828402	0.781671	1
4540	Gap junction	Cellular Processes	Cellular community - eukaryotes	7	761	88	7786	0.0795455	0.769747	1
4550	Signaling pathways regulating pluripotency of stem cells	Cellular Processes	Cellular community - eukaryotes	11	761	139	7786	0.0791367	0.811213	1
4611	Platelet activation	Organismal Systems	Immune system	13	761	124	7786	0.104839	0.438364	1
4622	RIG-I-like receptor signaling pathway	Organismal Systems	Immune system	7	761	70	7786	0.1	0.533612	1
4624	Toll and Imd signaling pathway	Organismal Systems	Immune system	2	761	40	7786	0.05	0.913405	1
4710	Circadian rhythm	Organismal Systems	Environmental adaptation	1	761	31	7786	0.0322581	0.959029	1
4714	Thermogenesis	Organismal Systems	Environmental adaptation	7	761	218	7786	0.0321101	0.999954	1
4720	Long-term potentiation	Organismal Systems	Nervous system	5	761	67	7786	0.0746269	0.797161	1
4721	Synaptic vesicle cycle	Organismal Systems	Nervous system	7	761	78	7786	0.0897436	0.650817	1
4722	Neurotrophin signaling pathway	Organismal Systems	Nervous system	11	761	119	7786	0.092437	0.623708	1
4723	Retrograde endocannabinoid signaling	Organismal Systems	Nervous system	10	761	141	7786	0.070922	0.894256	1
4724	Glutamatergic synapse	Organismal Systems	Nervous system	10	761	114	7786	0.0877193	0.688114	1
4725	Cholinergic synapse	Organismal Systems	Nervous system	12	761	112	7786	0.107143	0.413806	1
4727	GABAergic synapse	Organismal Systems	Nervous system	9	761	88	7786	0.102273	0.495377	1
4728	Dopaminergic synapse	Organismal Systems	Nervous system	10	761	130	7786	0.0769231	0.829728	1
4730	Long-term depression	Organismal Systems	Nervous system	6	761	60	7786	0.1	0.540137	1
4740	Olfactory transduction	Organismal Systems	Sensory system	17	761	445	7786	0.0382022	1	1
4742	Taste transduction	Organismal Systems	Sensory system	6	761	82	7786	0.0731707	0.825492	1
4745	Phototransduction - fly	Organismal Systems	Sensory system	2	761	30	7786	0.0666667	0.806328	1
4810	Regulation of actin cytoskeleton	Cellular Processes	Cell motility	17	761	210	7786	0.0809524	0.827969	1
4910	Insulin signaling pathway	Organismal Systems	Endocrine system	6	761	136	7786	0.0441176	0.993699	1
4912	GnRH signaling pathway	Organismal Systems	Endocrine system	5	761	93	7786	0.0537634	0.956832	1
4913	Ovarian steroidogenesis	Organismal Systems	Endocrine system	4	761	48	7786	0.0833333	0.70352	1
4914	Progesterone-mediated oocyte maturation	Organismal Systems	Endocrine system	8	761	99	7786	0.0808081	0.764464	1
4915	Estrogen signaling pathway	Organismal Systems	Endocrine system	12	761	138	7786	0.0869565	0.708539	1
4916	Melanogenesis	Organismal Systems	Endocrine system	6	761	101	7786	0.0594059	0.938764	1
4917	Prolactin signaling pathway	Organismal Systems	Endocrine system	6	761	70	7786	0.0857143	0.692408	1
4918	Thyroid hormone synthesis	Organismal Systems	Endocrine system	5	761	73	7786	0.0684932	0.853833	1
4919	Thyroid hormone signaling pathway	Organismal Systems	Endocrine system	6	761	118	7786	0.0508475	0.97874	1
4920	Adipocytokine signaling pathway	Organismal Systems	Endocrine system	5	761	69	7786	0.0724638	0.817734	1
4922	Glucagon signaling pathway	Organismal Systems	Endocrine system	6	761	106	7786	0.0566038	0.954667	1
4923	Regulation of lipolysis in adipocytes	Organismal Systems	Endocrine system	3	761	55	7786	0.0545455	0.915568	1
4924	Renin secretion	Organismal Systems	Endocrine system	6	761	69	7786	0.0869565	0.678797	1
4925	Aldosterone synthesis and secretion	Organismal Systems	Endocrine system	10	761	98	7786	0.102041	0.492607	1
4927	Cortisol synthesis and secretion	Organismal Systems	Endocrine system	5	761	65	7786	0.0769231	0.774809	1
4928	Parathyroid hormone synthesis, secretion and action	Organismal Systems	Endocrine system	8	761	106	7786	0.0754717	0.826103	1
4931	Insulin resistance	Human Diseases	Endocrine and metabolic disease	10	761	108	7786	0.0925926	0.620096	1
4932	Non-alcoholic fatty liver disease (NAFLD)	Human Diseases	Endocrine and metabolic disease	7	761	145	7786	0.0482759	0.990683	1
4934	Cushing syndrome	Human Diseases	Endocrine and metabolic disease	12	761	155	7786	0.0774194	0.841026	1
4935	Growth hormone synthesis, secretion and action	Organismal Systems	Endocrine system	10	761	119	7786	0.0840336	0.738755	1
4950	Maturity onset diabetes of the young	Human Diseases	Endocrine and metabolic disease	3	761	26	7786	0.115385	0.473972	1
4960	Aldosterone-regulated sodium reabsorption	Organismal Systems	Excretory system	4	761	37	7786	0.108108	0.495241	1
4961	Endocrine and other factor-regulated calcium reabsorption	Organismal Systems	Excretory system	2	761	53	7786	0.0377358	0.971442	1
4962	Vasopressin-regulated water reabsorption	Organismal Systems	Excretory system	1	761	44	7786	0.0227273	0.989313	1
4964	Proximal tubule bicarbonate reclamation	Organismal Systems	Excretory system	2	761	23	7786	0.0869565	0.672591	1
4966	Collecting duct acid secretion	Organismal Systems	Excretory system	3	761	27	7786	0.111111	0.499727	1
4975	Fat digestion and absorption	Organismal Systems	Digestive system	4	761	38	7786	0.105263	0.516774	1
4976	Bile secretion	Organismal Systems	Digestive system	4	761	71	7786	0.056338	0.926445	1
4977	Vitamin digestion and absorption	Organismal Systems	Digestive system	2	761	24	7786	0.0833333	0.695484	1
4978	Mineral absorption	Organismal Systems	Digestive system	6	761	57	7786	0.105263	0.488533	1
5010	Alzheimer disease	Human Diseases	Neurodegenerative disease	6	761	164	7786	0.0365854	0.999183	1
5012	Parkinson disease	Human Diseases	Neurodegenerative disease	2	761	129	7786	0.0155039	0.999976	1
5014	Amyotrophic lateral sclerosis (ALS)	Human Diseases	Neurodegenerative disease	3	761	49	7786	0.0612245	0.870598	1
5016	Huntington disease	Human Diseases	Neurodegenerative disease	10	761	186	7786	0.0537634	0.989986	1
5030	Cocaine addiction	Human Diseases	Substance dependence	2	761	49	7786	0.0408163	0.959586	1
5031	Amphetamine addiction	Human Diseases	Substance dependence	5	761	69	7786	0.0724638	0.817734	1
5032	Morphine addiction	Human Diseases	Substance dependence	6	761	91	7786	0.0659341	0.891555	1
5033	Nicotine addiction	Human Diseases	Substance dependence	4	761	40	7786	0.1	0.558487	1
5100	Bacterial invasion of epithelial cells	Human Diseases	Infectious disease: bacterial	7	761	73	7786	0.0958904	0.579536	1
5110	Vibrio cholerae infection	Human Diseases	Infectious disease: bacterial	3	761	50	7786	0.06	0.879328	1
5130	Pathogenic Escherichia coli infection	Human Diseases	Infectious disease: bacterial	16	761	202	7786	0.0792079	0.846459	1
5131	Shigellosis	Human Diseases	Infectious disease: bacterial	23	761	235	7786	0.0978723	0.530482	1
5160	Hepatitis C	Human Diseases	Infectious disease: viral	11	761	155	7786	0.0709677	0.902842	1
5161	Hepatitis B	Human Diseases	Infectious disease: viral	17	761	161	7786	0.10559	0.406003	1
5163	Human cytomegalovirus infection	Human Diseases	Infectious disease: viral	21	761	225	7786	0.0933333	0.623153	1
5165	Human papillomavirus infection	Human Diseases	Infectious disease: viral	30	761	330	7786	0.0909091	0.693029	1
5167	Kaposi sarcoma-associated herpesvirus infection	Human Diseases	Infectious disease: viral	19	761	186	7786	0.102151	0.455454	1
5168	Herpes simplex virus 1 infection	Human Diseases	Infectious disease: viral	40	761	491	7786	0.0814664	0.911362	1
5170	Human immunodeficiency virus 1 infection	Human Diseases	Infectious disease: viral	19	761	212	7786	0.0896226	0.690948	1
5204	Chemical carcinogenesis	Human Diseases	Cancer: overview	5	761	82	7786	0.0609756	0.913691	1
5205	Proteoglycans in cancer	Human Diseases	Cancer: overview	13	761	201	7786	0.0646766	0.963617	1
5210	Colorectal cancer	Human Diseases	Cancer: specific types	6	761	86	7786	0.0697674	0.858057	1
5211	Renal cell carcinoma	Human Diseases	Cancer: specific types	3	761	69	7786	0.0434783	0.970701	1
5212	Pancreatic cancer	Human Diseases	Cancer: specific types	6	761	76	7786	0.0789474	0.765879	1
5213	Endometrial cancer	Human Diseases	Cancer: specific types	5	761	58	7786	0.0862069	0.681883	1
5217	Basal cell carcinoma	Human Diseases	Cancer: specific types	4	761	63	7786	0.0634921	0.876393	1
5218	Melanoma	Human Diseases	Cancer: specific types	5	761	72	7786	0.0694444	0.845413	1
5220	Chronic myeloid leukemia	Human Diseases	Cancer: specific types	5	761	76	7786	0.0657895	0.876828	1
5224	Breast cancer	Human Diseases	Cancer: specific types	12	761	147	7786	0.0816327	0.785665	1
5225	Hepatocellular carcinoma	Human Diseases	Cancer: specific types	10	761	167	7786	0.0598802	0.970915	1
5226	Gastric cancer	Human Diseases	Cancer: specific types	12	761	148	7786	0.0810811	0.793257	1
5231	Choline metabolism in cancer	Human Diseases	Cancer: overview	6	761	98	7786	0.0612245	0.926994	1
5418	Fluid shear stress and atherosclerosis	Human Diseases	Cardiovascular disease	13	761	138	7786	0.0942029	0.598908	1
