# Supplementary material for: Construction and analysis of a lncRNA–miRNA–mRNA competing endogenous RNA network from inflamed and normal synovial tissues after anterior cruciate ligament and/or meniscus injuries
Source: Front Genet. 2022 Oct 17;13:983020. doi: 10.3389/fgene.2022.983020 (PMC9619217; doi:10.3389/fgene.2022.983020)
Supplement: Supplementary file 1 [file DataSheet1.ZIP › additional files 6.27/Additional file 8 Data S7.xlsx]

## Sheet: Sheet1
KEGG Pathway Term ID	KEGG Pathway Term Desc	KEGG Pathway Term Level1	KEGG Pathway Term Level2	Term Candidate Gene Num	Total Candidate Gene Num	Term Gene Num	Total Gene Num	Rich Ratio	P value	Q value
4080	Neuroactive ligand-receptor interaction	Environmental Information Processing	Signaling molecules and interaction	32	354	340	7786	0.0941176	6.58733e-05	0.0198938
4512	ECM-receptor interaction	Environmental Information Processing	Signaling molecules and interaction	12	354	88	7786	0.136364	0.000585326	0.0788604
5205	Proteoglycans in cancer	Human Diseases	Cancer: overview	20	354	201	7786	0.0995025	0.000783381	0.0788604
4360	Axon guidance	Organismal Systems	Development and regeneration	18	354	181	7786	0.0994475	0.00142667	0.101486
5033	Nicotine addiction	Human Diseases	Substance dependence	7	354	40	7786	0.175	0.00192505	0.101486
5217	Basal cell carcinoma	Human Diseases	Cancer: specific types	9	354	63	7786	0.142857	0.00201628	0.101486
4024	cAMP signaling pathway	Environmental Information Processing	Signal transduction	19	354	216	7786	0.087963	0.00433094	0.145327
5204	Chemical carcinogenesis	Human Diseases	Cancer: overview	10	354	82	7786	0.121951	0.00383662	0.145327
5418	Fluid shear stress and atherosclerosis	Human Diseases	Cardiovascular disease	14	354	138	7786	0.101449	0.00391906	0.145327
4724	Glutamatergic synapse	Organismal Systems	Nervous system	12	354	114	7786	0.105263	0.00546867	0.165154
980	Metabolism of xenobiotics by cytochrome P450	Metabolism	Xenobiotics biodegradation and metabolism	9	354	76	7786	0.118421	0.00723967	0.182198
4020	Calcium signaling pathway	Environmental Information Processing	Signal transduction	17	354	193	7786	0.0880829	0.0066972	0.182198
4510	Focal adhesion	Cellular Processes	Cellular community - eukaryotes	17	354	198	7786	0.0858586	0.00858128	0.19935
480	Glutathione metabolism	Metabolism	Metabolism of other amino acids	7	354	55	7786	0.127273	0.0117119	0.236338
512	Mucin type O-glycan biosynthesis	Metabolism	Glycan biosynthesis and metabolism	5	354	31	7786	0.16129	0.0120964	0.236338
5031	Amphetamine addiction	Human Diseases	Substance dependence	8	354	69	7786	0.115942	0.0125212	0.236338
982	Drug metabolism - cytochrome P450	Metabolism	Xenobiotics biodegradation and metabolism	8	354	72	7786	0.111111	0.0159448	0.270921
4916	Melanogenesis	Organismal Systems	Endocrine system	10	354	101	7786	0.0990099	0.0161476	0.270921
514	Other types of O-glycan biosynthesis	Metabolism	Glycan biosynthesis and metabolism	6	354	46	7786	0.130435	0.0170542	0.271071
1230	Biosynthesis of amino acids	Metabolism	Global and overview maps	8	354	75	7786	0.106667	0.0199991	0.298339
4390	Hippo signaling pathway	Environmental Information Processing	Signal transduction	13	354	152	7786	0.0855263	0.0207454	0.298339
750	Vitamin B6 metabolism	Metabolism	Metabolism of cofactors and vitamins	2	354	6	7786	0.333333	0.0273796	0.328208
4350	TGF-beta signaling pathway	Environmental Information Processing	Signal transduction	9	354	94	7786	0.0957447	0.0266008	0.328208
4934	Cushing syndrome	Human Diseases	Endocrine and metabolic disease	13	354	155	7786	0.083871	0.0239496	0.328208
4974	Protein digestion and absorption	Organismal Systems	Digestive system	9	354	95	7786	0.0947368	0.0282563	0.328208
4975	Fat digestion and absorption	Organismal Systems	Digestive system	5	354	38	7786	0.131579	0.0276165	0.328208
4713	Circadian entrainment	Organismal Systems	Environmental adaptation	9	354	97	7786	0.0927835	0.0317822	0.355489
4514	Cell adhesion molecules (CAMs)	Environmental Information Processing	Signaling molecules and interaction	12	354	147	7786	0.0816327	0.0351886	0.379535
4072	Phospholipase D signaling pathway	Environmental Information Processing	Signal transduction	12	354	148	7786	0.0810811	0.0367947	0.383172
4610	Complement and coagulation cascades	Organismal Systems	Immune system	8	354	85	7786	0.0941176	0.0387343	0.389925
4911	Insulin secretion	Organismal Systems	Endocrine system	8	354	86	7786	0.0930233	0.0410922	0.400317
5032	Morphine addiction	Human Diseases	Substance dependence	8	354	91	7786	0.0879121	0.0543062	0.512515
4361	Axon regeneration	Organismal Systems	Development and regeneration	8	354	92	7786	0.0869565	0.0572404	0.523836
532	Glycosaminoglycan biosynthesis - chondroitin sulfate / dermatan sulfate	Metabolism	Glycan biosynthesis and metabolism	3	354	20	7786	0.15	0.0598712	0.531797
270	Cysteine and methionine metabolism	Metabolism	Amino acid metabolism	5	354	49	7786	0.102041	0.070339	0.542085
330	Arginine and proline metabolism	Metabolism	Amino acid metabolism	5	354	50	7786	0.1	0.0753893	0.542085
983	Drug metabolism - other enzymes	Metabolism	Xenobiotics biodegradation and metabolism	7	354	79	7786	0.0886076	0.0670001	0.542085
4711	Circadian rhythm - fly	Organismal Systems	Environmental adaptation	2	354	10	7786	0.2	0.0728643	0.542085
4728	Dopaminergic synapse	Organismal Systems	Nervous system	10	354	130	7786	0.0769231	0.0715038	0.542085
4927	Cortisol synthesis and secretion	Organismal Systems	Endocrine system	6	354	65	7786	0.0923077	0.0739744	0.542085
5030	Cocaine addiction	Human Diseases	Substance dependence	5	354	49	7786	0.102041	0.070339	0.542085
5165	Human papillomavirus infection	Human Diseases	Infectious disease: viral	21	354	330	7786	0.0636364	0.0738555	0.542085
4742	Taste transduction	Organismal Systems	Sensory system	7	354	82	7786	0.0853659	0.0784925	0.551273
4921	Oxytocin signaling pathway	Organismal Systems	Endocrine system	11	354	153	7786	0.0718954	0.0884177	0.568131
4960	Aldosterone-regulated sodium reabsorption	Organismal Systems	Excretory system	4	354	37	7786	0.108108	0.0855005	0.568131
4972	Pancreatic secretion	Organismal Systems	Digestive system	8	354	101	7786	0.0792079	0.088138	0.568131
5200	Pathways in cancer	Human Diseases	Cancer: overview	31	354	530	7786	0.0584906	0.0867178	0.568131
534	Glycosaminoglycan biosynthesis - heparan sulfate / heparin	Metabolism	Glycan biosynthesis and metabolism	3	354	24	7786	0.125	0.0932064	0.586424
4550	Signaling pathways regulating pluripotency of stem cells	Cellular Processes	Cellular community - eukaryotes	10	354	139	7786	0.0719424	0.100767	0.621052
4540	Gap junction	Cellular Processes	Cellular community - eukaryotes	7	354	88	7786	0.0795455	0.104698	0.632379
4723	Retrograde endocannabinoid signaling	Organismal Systems	Nervous system	10	354	141	7786	0.070922	0.108098	0.640112
4151	PI3K-Akt signaling pathway	Environmental Information Processing	Signal transduction	21	354	354	7786	0.059322	0.126741	0.736073
4912	GnRH signaling pathway	Organismal Systems	Endocrine system	7	354	93	7786	0.0752688	0.129717	0.739143
140	Steroid hormone biosynthesis	Metabolism	Lipid metabolism	5	354	60	7786	0.0833333	0.135983	0.744252
4721	Synaptic vesicle cycle	Organismal Systems	Nervous system	6	354	78	7786	0.0769231	0.142936	0.744252
4725	Cholinergic synapse	Organismal Systems	Nervous system	8	354	112	7786	0.0714286	0.136794	0.744252
5150	Staphylococcus aureus infection	Human Diseases	Infectious disease: bacterial	7	354	95	7786	0.0736842	0.140495	0.744252
5225	Hepatocellular carcinoma	Human Diseases	Cancer: specific types	11	354	167	7786	0.0658683	0.138507	0.744252
290	Valine, leucine and isoleucine biosynthesis	Metabolism	Amino acid metabolism	1	354	4	7786	0.25	0.169864	0.747767
565	Ether lipid metabolism	Metabolism	Lipid metabolism	4	354	47	7786	0.0851064	0.163918	0.747767
590	Arachidonic acid metabolism	Metabolism	Lipid metabolism	5	354	63	7786	0.0793651	0.157414	0.747767
600	Sphingolipid metabolism	Metabolism	Lipid metabolism	4	354	47	7786	0.0851064	0.163918	0.747767
730	Thiamine metabolism	Metabolism	Metabolism of cofactors and vitamins	2	354	16	7786	0.125	0.162944	0.747767
4150	mTOR signaling pathway	Environmental Information Processing	Signal transduction	10	354	152	7786	0.0657895	0.153643	0.747767
4371	Apelin signaling pathway	Environmental Information Processing	Signal transduction	9	354	137	7786	0.0656934	0.170847	0.747767
4710	Circadian rhythm	Organismal Systems	Environmental adaptation	3	354	31	7786	0.0967742	0.16505	0.747767
4726	Serotonergic synapse	Organismal Systems	Nervous system	8	354	115	7786	0.0695652	0.152034	0.747767
4750	Inflammatory mediator regulation of TRP channels	Organismal Systems	Sensory system	7	354	100	7786	0.07	0.169236	0.747767
4929	GnRH secretion	Organismal Systems	Endocrine system	5	354	64	7786	0.078125	0.16485	0.747767
120	Primary bile acid biosynthesis	Metabolism	Lipid metabolism	2	354	17	7786	0.117647	0.179411	0.752528
360	Phenylalanine metabolism	Metabolism	Amino acid metabolism	2	354	17	7786	0.117647	0.179411	0.752528
910	Nitrogen metabolism	Metabolism	Energy metabolism	2	354	17	7786	0.117647	0.179411	0.752528
4310	Wnt signaling pathway	Environmental Information Processing	Signal transduction	10	354	159	7786	0.0628931	0.186937	0.767076
4720	Long-term potentiation	Organismal Systems	Nervous system	5	354	67	7786	0.0746269	0.187959	0.767076
4340	Hedgehog signaling pathway	Environmental Information Processing	Signal transduction	4	354	50	7786	0.08	0.191249	0.770097
4970	Salivary secretion	Organismal Systems	Digestive system	6	354	86	7786	0.0697674	0.196065	0.779098
4922	Glucagon signaling pathway	Organismal Systems	Endocrine system	7	354	106	7786	0.0660377	0.206793	0.811057
531	Glycosaminoglycan degradation	Metabolism	Glycan biosynthesis and metabolism	2	354	19	7786	0.105263	0.212997	0.82468
4961	Endocrine and other factor-regulated calcium reabsorption	Organismal Systems	Excretory system	4	354	53	7786	0.0754717	0.21989	0.832132
4976	Bile secretion	Organismal Systems	Digestive system	5	354	71	7786	0.0704225	0.220432	0.832132
4066	HIF-1 signaling pathway	Environmental Information Processing	Signal transduction	7	354	109	7786	0.0642202	0.226665	0.83479
5410	Hypertrophic cardiomyopathy (HCM)	Human Diseases	Cardiovascular disease	6	354	90	7786	0.0666667	0.225057	0.83479
1524	Platinum drug resistance	Human Diseases	Drug resistance: antineoplastic	5	354	73	7786	0.0684932	0.237277	0.850946
4530	Tight junction	Cellular Processes	Cellular community - eukaryotes	10	354	169	7786	0.0591716	0.239505	0.850946
4918	Thyroid hormone synthesis	Organismal Systems	Endocrine system	5	354	73	7786	0.0684932	0.237277	0.850946
220	Arginine biosynthesis	Metabolism	Amino acid metabolism	2	354	21	7786	0.0952381	0.247108	0.851586
4015	Rap1 signaling pathway	Environmental Information Processing	Signal transduction	12	354	210	7786	0.0571429	0.2472	0.851586
5340	Primary immunodeficiency	Human Diseases	Immune disease	3	354	38	7786	0.0789474	0.248144	0.851586
260	Glycine, serine and threonine metabolism	Metabolism	Amino acid metabolism	3	354	40	7786	0.075	0.273018	0.889741
340	Histidine metabolism	Metabolism	Amino acid metabolism	2	354	23	7786	0.0869565	0.281388	0.889741
561	Glycerolipid metabolism	Metabolism	Lipid metabolism	4	354	60	7786	0.0666667	0.290346	0.889741
4070	Phosphatidylinositol signaling system	Environmental Information Processing	Signal transduction	6	354	99	7786	0.0606061	0.294616	0.889741
4614	Renin-angiotensin system	Organismal Systems	Endocrine system	2	354	23	7786	0.0869565	0.281388	0.889741
4640	Hematopoietic cell lineage	Organismal Systems	Immune system	6	354	99	7786	0.0606061	0.294616	0.889741
4730	Long-term depression	Organismal Systems	Nervous system	4	354	60	7786	0.0666667	0.290346	0.889741
4915	Estrogen signaling pathway	Organismal Systems	Endocrine system	8	354	138	7786	0.057971	0.291089	0.889741
4925	Aldosterone synthesis and secretion	Organismal Systems	Endocrine system	6	354	98	7786	0.0612245	0.286657	0.889741
4964	Proximal tubule bicarbonate reclamation	Organismal Systems	Excretory system	2	354	23	7786	0.0869565	0.281388	0.889741
5231	Choline metabolism in cancer	Human Diseases	Cancer: overview	6	354	98	7786	0.0612245	0.286657	0.889741
5412	Arrhythmogenic right ventricular cardiomyopathy (ARVC)	Human Diseases	Cardiovascular disease	5	354	77	7786	0.0649351	0.271945	0.889741
380	Tryptophan metabolism	Metabolism	Amino acid metabolism	3	354	42	7786	0.0714286	0.298139	0.891464
4122	Sulfur relay system	Genetic Information Processing	Folding, sorting and degradation	1	354	8	7786	0.125	0.310942	0.920631
5146	Amoebiasis	Human Diseases	Infectious disease: parasitic	6	354	102	7786	0.0588235	0.31874	0.93456
10	Glycolysis / Gluconeogenesis	Metabolism	Carbohydrate metabolism	4	354	68	7786	0.0588235	0.373793	0.964833
72	Synthesis and degradation of ketone bodies	Metabolism	Lipid metabolism	1	354	10	7786	0.1	0.37224	0.964833
650	Butanoate metabolism	Metabolism	Carbohydrate metabolism	2	354	28	7786	0.0714286	0.365988	0.964833
920	Sulfur metabolism	Metabolism	Energy metabolism	1	354	10	7786	0.1	0.37224	0.964833
2010	ABC transporters	Environmental Information Processing	Membrane transport	3	354	45	7786	0.0666667	0.336012	0.964833
4012	ErbB signaling pathway	Environmental Information Processing	Signal transduction	5	354	85	7786	0.0588235	0.343879	0.964833
4060	Cytokine-cytokine receptor interaction	Environmental Information Processing	Signaling molecules and interaction	15	354	294	7786	0.0510204	0.359811	0.964833
4727	GABAergic synapse	Organismal Systems	Nervous system	5	354	88	7786	0.0568182	0.371281	0.964833
4913	Ovarian steroidogenesis	Organismal Systems	Endocrine system	3	354	48	7786	0.0625	0.373781	0.964833
4926	Relaxin signaling pathway	Organismal Systems	Endocrine system	7	354	129	7786	0.0542636	0.371257	0.964833
4950	Maturity onset diabetes of the young	Human Diseases	Endocrine and metabolic disease	2	354	26	7786	0.0769231	0.332484	0.964833
4973	Carbohydrate digestion and absorption	Organismal Systems	Digestive system	3	354	47	7786	0.0638298	0.361224	0.964833
5224	Breast cancer	Human Diseases	Cancer: specific types	8	354	147	7786	0.0544218	0.352589	0.964833
5226	Gastric cancer	Human Diseases	Cancer: specific types	8	354	148	7786	0.0540541	0.359538	0.964833
591	Linoleic acid metabolism	Metabolism	Lipid metabolism	2	354	29	7786	0.0689655	0.382501	0.970716
4392	Hippo signaling pathway - multiple species	Environmental Information Processing	Signal transduction	2	354	29	7786	0.0689655	0.382501	0.970716
5014	Amyotrophic lateral sclerosis (ALS)	Human Diseases	Neurodegenerative disease	3	354	49	7786	0.0612245	0.38629	0.972164
4212	Longevity regulating pathway - worm	Organismal Systems	Aging	5	354	90	7786	0.0555556	0.389563	0.972297
30	Pentose phosphate pathway	Metabolism	Carbohydrate metabolism	2	354	30	7786	0.0666667	0.398827	0.976188
430	Taurine and hypotaurine metabolism	Metabolism	Metabolism of other amino acids	1	354	11	7786	0.0909091	0.400819	0.976188
4745	Phototransduction - fly	Organismal Systems	Sensory system	2	354	30	7786	0.0666667	0.398827	0.976188
5222	Small cell lung cancer	Human Diseases	Cancer: specific types	5	354	92	7786	0.0543478	0.407811	0.985271
3020	RNA polymerase	Genetic Information Processing	Transcription	2	354	31	7786	0.0645161	0.414949	0.98673
4341	Hedgehog signaling pathway - fly	Environmental Information Processing	Signal transduction	2	354	31	7786	0.0645161	0.414949	0.98673
51	Fructose and mannose metabolism	Metabolism	Carbohydrate metabolism	2	354	33	7786	0.0606061	0.446525	1
52	Galactose metabolism	Metabolism	Carbohydrate metabolism	1	354	31	7786	0.0322581	0.764337	1
61	Fatty acid biosynthesis	Metabolism	Lipid metabolism	1	354	18	7786	0.0555556	0.567649	1
62	Fatty acid elongation	Metabolism	Lipid metabolism	1	354	27	7786	0.037037	0.715927	1
71	Fatty acid degradation	Metabolism	Lipid metabolism	1	354	44	7786	0.0227273	0.87168	1
100	Steroid biosynthesis	Metabolism	Lipid metabolism	1	354	20	7786	0.05	0.606159	1
190	Oxidative phosphorylation	Metabolism	Energy metabolism	2	354	120	7786	0.0166667	0.975517	1
230	Purine metabolism	Metabolism	Nucleotide metabolism	3	354	130	7786	0.0230769	0.939631	1
240	Pyrimidine metabolism	Metabolism	Nucleotide metabolism	1	354	57	7786	0.0175439	0.930202	1
250	Alanine, aspartate and glutamate metabolism	Metabolism	Amino acid metabolism	1	354	36	7786	0.0277778	0.813445	1
280	Valine, leucine and isoleucine degradation	Metabolism	Amino acid metabolism	2	354	48	7786	0.0416667	0.648761	1
310	Lysine degradation	Metabolism	Amino acid metabolism	1	354	61	7786	0.0163934	0.94214	1
350	Tyrosine metabolism	Metabolism	Amino acid metabolism	2	354	36	7786	0.0555556	0.492036	1
500	Starch and sucrose metabolism	Metabolism	Carbohydrate metabolism	1	354	35	7786	0.0285714	0.804517	1
511	Other glycan degradation	Metabolism	Glycan biosynthesis and metabolism	1	354	18	7786	0.0555556	0.567649	1
513	Various types of N-glycan biosynthesis	Metabolism	Glycan biosynthesis and metabolism	1	354	39	7786	0.025641	0.837862	1
515	Mannose type O-glycan biosynthesis	Metabolism	Glycan biosynthesis and metabolism	1	354	23	7786	0.0434783	0.657606	1
562	Inositol phosphate metabolism	Metabolism	Carbohydrate metabolism	4	354	74	7786	0.0540541	0.436055	1
564	Glycerophospholipid metabolism	Metabolism	Lipid metabolism	4	354	97	7786	0.0412371	0.649557	1
592	alpha-Linolenic acid metabolism	Metabolism	Lipid metabolism	1	354	25	7786	0.04	0.688123	1
601	Glycosphingolipid biosynthesis - lacto and neolacto series	Metabolism	Glycan biosynthesis and metabolism	1	354	27	7786	0.037037	0.715927	1
603	Glycosphingolipid biosynthesis - globo and isoglobo series	Metabolism	Glycan biosynthesis and metabolism	1	354	15	7786	0.0666667	0.502732	1
604	Glycosphingolipid biosynthesis - ganglio series	Metabolism	Glycan biosynthesis and metabolism	1	354	15	7786	0.0666667	0.502732	1
620	Pyruvate metabolism	Metabolism	Carbohydrate metabolism	1	354	39	7786	0.025641	0.837862	1
670	One carbon pool by folate	Metabolism	Metabolism of cofactors and vitamins	1	354	20	7786	0.05	0.606159	1
760	Nicotinate and nicotinamide metabolism	Metabolism	Metabolism of cofactors and vitamins	1	354	37	7786	0.027027	0.821966	1
770	Pantothenate and CoA biosynthesis	Metabolism	Metabolism of cofactors and vitamins	1	354	19	7786	0.0526316	0.587352	1
790	Folate biosynthesis	Metabolism	Metabolism of cofactors and vitamins	1	354	26	7786	0.0384615	0.702348	1
830	Retinol metabolism	Metabolism	Metabolism of cofactors and vitamins	3	354	67	7786	0.0447761	0.593441	1
1040	Biosynthesis of unsaturated fatty acids	Metabolism	Lipid metabolism	1	354	27	7786	0.037037	0.715927	1
1200	Carbon metabolism	Metabolism	Global and overview maps	5	354	117	7786	0.042735	0.620319	1
1210	2-Oxocarboxylic acid metabolism	Metabolism	Global and overview maps	1	354	18	7786	0.0555556	0.567649	1
1212	Fatty acid metabolism	Metabolism	Global and overview maps	2	354	57	7786	0.0350877	0.739261	1
1521	EGFR tyrosine kinase inhibitor resistance	Human Diseases	Drug resistance: antineoplastic	4	354	79	7786	0.0506329	0.486581	1
1522	Endocrine resistance	Human Diseases	Drug resistance: antineoplastic	2	354	98	7786	0.0204082	0.941798	1
3008	Ribosome biogenesis in eukaryotes	Genetic Information Processing	Translation	3	354	81	7786	0.037037	0.719789	1
3010	Ribosome	Genetic Information Processing	Translation	2	354	134	7786	0.0149254	0.986098	1
3013	RNA transport	Genetic Information Processing	Translation	1	354	160	7786	0.00625	0.99946	1
3018	RNA degradation	Genetic Information Processing	Folding, sorting and degradation	2	354	79	7786	0.0253165	0.880665	1
3030	DNA replication	Genetic Information Processing	Replication and repair	1	354	36	7786	0.0277778	0.813445	1
3320	PPAR signaling pathway	Organismal Systems	Endocrine system	4	354	76	7786	0.0526316	0.456458	1
3420	Nucleotide excision repair	Genetic Information Processing	Replication and repair	1	354	47	7786	0.0212766	0.888492	1
3430	Mismatch repair	Genetic Information Processing	Replication and repair	1	354	23	7786	0.0434783	0.657606	1
3440	Homologous recombination	Genetic Information Processing	Replication and repair	1	354	41	7786	0.0243902	0.852342	1
3460	Fanconi anemia pathway	Genetic Information Processing	Replication and repair	1	354	54	7786	0.0185185	0.919664	1
4010	MAPK signaling pathway	Environmental Information Processing	Signal transduction	13	354	295	7786	0.0440678	0.587815	1
4013	MAPK signaling pathway - fly	Environmental Information Processing	Signal transduction	4	354	80	7786	0.05	0.496474	1
4014	Ras signaling pathway	Environmental Information Processing	Signal transduction	8	354	232	7786	0.0344828	0.835381	1
4022	cGMP-PKG signaling pathway	Environmental Information Processing	Signal transduction	6	354	167	7786	0.0359281	0.7779	1
4061	Viral protein interaction with cytokine and cytokine receptor	Environmental Information Processing	Signaling molecules and interaction	3	354	100	7786	0.03	0.839808	1
4062	Chemokine signaling pathway	Organismal Systems	Immune system	4	354	189	7786	0.021164	0.97549	1
4064	NF-kappa B signaling pathway	Environmental Information Processing	Signal transduction	1	354	100	7786	0.01	0.990756	1
4068	FoxO signaling pathway	Environmental Information Processing	Signal transduction	5	354	131	7786	0.0381679	0.71744	1
4071	Sphingolipid signaling pathway	Environmental Information Processing	Signal transduction	2	354	119	7786	0.0168067	0.974518	1
4110	Cell cycle	Cellular Processes	Cell growth and death	1	354	124	7786	0.00806452	0.997024	1
4114	Oocyte meiosis	Cellular Processes	Cell growth and death	4	354	128	7786	0.03125	0.840555	1
4115	p53 signaling pathway	Cellular Processes	Cell growth and death	1	354	71	7786	0.0140845	0.963814	1
4120	Ubiquitin mediated proteolysis	Genetic Information Processing	Folding, sorting and degradation	2	354	135	7786	0.0148148	0.986654	1
4137	Mitophagy - animal	Cellular Processes	Transport and catabolism	1	354	65	7786	0.0153846	0.95204	1
4140	Autophagy - animal	Cellular Processes	Transport and catabolism	2	354	137	7786	0.0145985	0.987701	1
4141	Protein processing in endoplasmic reticulum	Genetic Information Processing	Folding, sorting and degradation	1	354	165	7786	0.00606061	0.999574	1
4142	Lysosome	Cellular Processes	Transport and catabolism	3	354	121	7786	0.0247934	0.918291	1
4144	Endocytosis	Cellular Processes	Transport and catabolism	10	354	248	7786	0.0403226	0.69789	1
4145	Phagosome	Cellular Processes	Transport and catabolism	5	354	151	7786	0.0331126	0.823447	1
4146	Peroxisome	Cellular Processes	Transport and catabolism	3	354	83	7786	0.0361446	0.735098	1
4152	AMPK signaling pathway	Environmental Information Processing	Signal transduction	5	354	120	7786	0.0416667	0.642694	1
4210	Apoptosis	Cellular Processes	Cell growth and death	2	354	135	7786	0.0148148	0.986654	1
4211	Longevity regulating pathway	Organismal Systems	Aging	3	354	89	7786	0.0337079	0.777079	1
4213	Longevity regulating pathway - multiple species	Organismal Systems	Aging	3	354	62	7786	0.0483871	0.540314	1
4216	Ferroptosis	Cellular Processes	Cell growth and death	2	354	40	7786	0.05	0.548914	1
4217	Necroptosis	Cellular Processes	Cell growth and death	3	354	162	7786	0.0185185	0.980505	1
4218	Cellular senescence	Cellular Processes	Cell growth and death	1	354	160	7786	0.00625	0.99946	1
4260	Cardiac muscle contraction	Organismal Systems	Circulatory system	4	354	81	7786	0.0493827	0.506286	1
4261	Adrenergic signaling in cardiomyocytes	Organismal Systems	Circulatory system	6	354	149	7786	0.0402685	0.677499	1
4270	Vascular smooth muscle contraction	Organismal Systems	Circulatory system	6	354	131	7786	0.0458015	0.552128	1
4320	Dorso-ventral axis formation	Organismal Systems	Development and regeneration	1	354	27	7786	0.037037	0.715927	1
4330	Notch signaling pathway	Environmental Information Processing	Signal transduction	2	354	53	7786	0.0377358	0.701775	1
4370	VEGF signaling pathway	Environmental Information Processing	Signal transduction	2	354	59	7786	0.0338983	0.756451	1
4380	Osteoclast differentiation	Organismal Systems	Development and regeneration	3	354	127	7786	0.023622	0.933166	1
4391	Hippo signaling pathway - fly	Environmental Information Processing	Signal transduction	1	354	69	7786	0.0144928	0.960251	1
4520	Adherens junction	Cellular Processes	Cellular community - eukaryotes	1	354	71	7786	0.0140845	0.963814	1
4611	Platelet activation	Organismal Systems	Immune system	6	354	124	7786	0.0483871	0.497873	1
4612	Antigen processing and presentation	Organismal Systems	Immune system	2	354	77	7786	0.025974	0.871556	1
4620	Toll-like receptor signaling pathway	Organismal Systems	Immune system	1	354	104	7786	0.00961538	0.992345	1
4621	NOD-like receptor signaling pathway	Organismal Systems	Immune system	1	354	180	7786	0.00555556	0.999792	1
4623	Cytosolic DNA-sensing pathway	Organismal Systems	Immune system	1	354	63	7786	0.015873	0.947321	1
4624	Toll and Imd signaling pathway	Organismal Systems	Immune system	2	354	40	7786	0.05	0.548914	1
4625	C-type lectin receptor signaling pathway	Organismal Systems	Immune system	2	354	104	7786	0.0192308	0.953892	1
4630	Jak-STAT signaling pathway	Environmental Information Processing	Signal transduction	6	354	162	7786	0.037037	0.752634	1
4650	Natural killer cell mediated cytotoxicity	Organismal Systems	Immune system	2	354	119	7786	0.0168067	0.974518	1
4657	IL-17 signaling pathway	Organismal Systems	Immune system	3	354	94	7786	0.0319149	0.807758	1
4658	Th1 and Th2 cell differentiation	Organismal Systems	Immune system	1	354	92	7786	0.0108696	0.986523	1
4659	Th17 cell differentiation	Organismal Systems	Immune system	2	354	107	7786	0.0186916	0.959001	1
4660	T cell receptor signaling pathway	Organismal Systems	Immune system	1	354	104	7786	0.00961538	0.992345	1
4662	B cell receptor signaling pathway	Organismal Systems	Immune system	1	354	82	7786	0.0121951	0.978423	1
4664	Fc epsilon RI signaling pathway	Organismal Systems	Immune system	1	354	68	7786	0.0147059	0.95834	1
4666	Fc gamma R-mediated phagocytosis	Organismal Systems	Immune system	4	354	93	7786	0.0430108	0.61642	1
4668	TNF signaling pathway	Environmental Information Processing	Signal transduction	3	354	112	7786	0.0267857	0.890295	1
4670	Leukocyte transendothelial migration	Organismal Systems	Immune system	4	354	112	7786	0.0357143	0.756278	1
4672	Intestinal immune network for IgA production	Organismal Systems	Immune system	1	354	49	7786	0.0204082	0.89846	1
4714	Thermogenesis	Organismal Systems	Environmental adaptation	5	354	218	7786	0.0229358	0.973241	1
4722	Neurotrophin signaling pathway	Organismal Systems	Nervous system	4	354	119	7786	0.0336134	0.796699	1
4740	Olfactory transduction	Organismal Systems	Sensory system	13	354	445	7786	0.0292135	0.971431	1
4744	Phototransduction	Organismal Systems	Sensory system	1	354	28	7786	0.0357143	0.728887	1
4810	Regulation of actin cytoskeleton	Cellular Processes	Cell motility	10	354	210	7786	0.047619	0.486954	1
4910	Insulin signaling pathway	Organismal Systems	Endocrine system	4	354	136	7786	0.0294118	0.872616	1
4914	Progesterone-mediated oocyte maturation	Organismal Systems	Endocrine system	3	354	99	7786	0.030303	0.834808	1
4919	Thyroid hormone signaling pathway	Organismal Systems	Endocrine system	5	354	118	7786	0.0423729	0.627868	1
4920	Adipocytokine signaling pathway	Organismal Systems	Endocrine system	3	354	69	7786	0.0434783	0.613548	1
4923	Regulation of lipolysis in adipocytes	Organismal Systems	Endocrine system	3	354	55	7786	0.0545455	0.459756	1
4924	Renin secretion	Organismal Systems	Endocrine system	3	354	69	7786	0.0434783	0.613548	1
4928	Parathyroid hormone synthesis, secretion and action	Organismal Systems	Endocrine system	5	354	106	7786	0.0471698	0.531721	1
4930	Type II diabetes mellitus	Human Diseases	Endocrine and metabolic disease	2	354	46	7786	0.0434783	0.625555	1
4931	Insulin resistance	Human Diseases	Endocrine and metabolic disease	4	354	108	7786	0.037037	0.730542	1
4932	Non-alcoholic fatty liver disease (NAFLD)	Human Diseases	Endocrine and metabolic disease	4	354	145	7786	0.0275862	0.901905	1
4933	AGE-RAGE signaling pathway in diabetic complications	Human Diseases	Endocrine and metabolic disease	5	354	100	7786	0.05	0.479745	1
4935	Growth hormone synthesis, secretion and action	Organismal Systems	Endocrine system	6	354	119	7786	0.0504202	0.457813	1
4940	Type I diabetes mellitus	Human Diseases	Endocrine and metabolic disease	1	354	43	7786	0.0232558	0.865532	1
4962	Vasopressin-regulated water reabsorption	Organismal Systems	Excretory system	2	354	44	7786	0.0454545	0.601182	1
4966	Collecting duct acid secretion	Organismal Systems	Excretory system	1	354	27	7786	0.037037	0.715927	1
4971	Gastric acid secretion	Organismal Systems	Digestive system	4	354	74	7786	0.0540541	0.436055	1
4977	Vitamin digestion and absorption	Organismal Systems	Digestive system	1	354	24	7786	0.0416667	0.673219	1
4978	Mineral absorption	Organismal Systems	Digestive system	2	354	57	7786	0.0350877	0.739261	1
4979	Cholesterol metabolism	Organismal Systems	Digestive system	1	354	50	7786	0.02	0.903106	1
5010	Alzheimer disease	Human Diseases	Neurodegenerative disease	5	354	164	7786	0.0304878	0.873333	1
5012	Parkinson disease	Human Diseases	Neurodegenerative disease	3	354	129	7786	0.0232558	0.937543	1
5016	Huntington disease	Human Diseases	Neurodegenerative disease	7	354	186	7786	0.0376344	0.748537	1
5034	Alcoholism	Human Diseases	Substance dependence	8	354	184	7786	0.0434783	0.603194	1
5100	Bacterial invasion of epithelial cells	Human Diseases	Infectious disease: bacterial	3	354	73	7786	0.0410959	0.651722	1
5110	Vibrio cholerae infection	Human Diseases	Infectious disease: bacterial	1	354	50	7786	0.02	0.903106	1
5120	Epithelial cell signaling in Helicobacter pylori infection	Human Diseases	Infectious disease: bacterial	3	354	70	7786	0.0428571	0.623348	1
5130	Pathogenic Escherichia coli infection	Human Diseases	Infectious disease: bacterial	7	354	202	7786	0.0346535	0.819336	1
5131	Shigellosis	Human Diseases	Infectious disease: bacterial	3	354	235	7786	0.012766	0.998816	1
5132	Salmonella infection	Human Diseases	Infectious disease: bacterial	4	354	80	7786	0.05	0.496474	1
5133	Pertussis	Human Diseases	Infectious disease: bacterial	2	354	76	7786	0.0263158	0.866766	1
5135	Yersinia infection	Human Diseases	Infectious disease: bacterial	1	354	120	7786	0.00833333	0.996404	1
5140	Leishmaniasis	Human Diseases	Infectious disease: parasitic	2	354	76	7786	0.0263158	0.866766	1
5142	Chagas disease (American trypanosomiasis)	Human Diseases	Infectious disease: parasitic	2	354	102	7786	0.0196078	0.950155	1
5143	African trypanosomiasis	Human Diseases	Infectious disease: parasitic	1	354	37	7786	0.027027	0.821966	1
5144	Malaria	Human Diseases	Infectious disease: parasitic	2	354	50	7786	0.04	0.670813	1
5145	Toxoplasmosis	Human Diseases	Infectious disease: parasitic	4	354	112	7786	0.0357143	0.756278	1
5152	Tuberculosis	Human Diseases	Infectious disease: bacterial	3	354	179	7786	0.0167598	0.989603	1
5160	Hepatitis C	Human Diseases	Infectious disease: viral	5	354	155	7786	0.0322581	0.840266	1
5161	Hepatitis B	Human Diseases	Infectious disease: viral	1	354	161	7786	0.00621118	0.999485	1
5163	Human cytomegalovirus infection	Human Diseases	Infectious disease: viral	5	354	225	7786	0.0222222	0.978496	1
5164	Influenza A	Human Diseases	Infectious disease: viral	1	354	170	7786	0.00588235	0.999664	1
5166	Human T-cell leukemia virus 1 infection	Human Diseases	Infectious disease: viral	4	354	219	7786	0.0182648	0.991229	1
5168	Herpes simplex virus 1 infection	Human Diseases	Infectious disease: viral	4	354	491	7786	0.00814664	1	1
5169	Epstein-Barr virus infection	Human Diseases	Infectious disease: viral	1	354	201	7786	0.00497512	0.999923	1
5170	Human immunodeficiency virus 1 infection	Human Diseases	Infectious disease: viral	1	354	212	7786	0.00471698	0.999955	1
5202	Transcriptional misregulation in cancer	Human Diseases	Cancer: overview	8	354	182	7786	0.043956	0.590702	1
5203	Viral carcinogenesis	Human Diseases	Cancer: overview	3	354	201	7786	0.0149254	0.995497	1
5206	MicroRNAs in cancer	Human Diseases	Cancer: overview	5	354	161	7786	0.0310559	0.863014	1
5210	Colorectal cancer	Human Diseases	Cancer: specific types	2	354	86	7786	0.0232558	0.908051	1
5212	Pancreatic cancer	Human Diseases	Cancer: specific types	1	354	76	7786	0.0131579	0.97139	1
5213	Endometrial cancer	Human Diseases	Cancer: specific types	2	354	58	7786	0.0344828	0.747981	1
5214	Glioma	Human Diseases	Cancer: specific types	2	354	75	7786	0.0266667	0.861812	1
5215	Prostate cancer	Human Diseases	Cancer: specific types	5	354	97	7786	0.0515464	0.45304	1
5216	Thyroid cancer	Human Diseases	Cancer: specific types	1	354	37	7786	0.027027	0.821966	1
5218	Melanoma	Human Diseases	Cancer: specific types	3	354	72	7786	0.0416667	0.642436	1
5219	Bladder cancer	Human Diseases	Cancer: specific types	2	354	41	7786	0.0487805	0.562419	1
5220	Chronic myeloid leukemia	Human Diseases	Cancer: specific types	1	354	76	7786	0.0131579	0.97139	1
5221	Acute myeloid leukemia	Human Diseases	Cancer: specific types	2	354	67	7786	0.0298507	0.815747	1
5223	Non-small cell lung cancer	Human Diseases	Cancer: specific types	2	354	66	7786	0.030303	0.809111	1
5230	Central carbon metabolism in cancer	Human Diseases	Cancer: overview	1	354	68	7786	0.0147059	0.95834	1
5235	PD-L1 expression and PD-1 checkpoint pathway in cancer	Human Diseases	Cancer: overview	2	354	89	7786	0.0224719	0.91789	1
5310	Asthma	Human Diseases	Immune disease	1	354	31	7786	0.0322581	0.764337	1
5320	Autoimmune thyroid disease	Human Diseases	Immune disease	1	354	53	7786	0.0188679	0.91581	1
5321	Inflammatory bowel disease (IBD)	Human Diseases	Immune disease	1	354	65	7786	0.0153846	0.95204	1
5322	Systemic lupus erythematosus	Human Diseases	Immune disease	4	354	133	7786	0.0300752	0.861304	1
5323	Rheumatoid arthritis	Human Diseases	Immune disease	2	354	93	7786	0.0215054	0.929477	1
5330	Allograft rejection	Human Diseases	Immune disease	1	354	38	7786	0.0263158	0.830099	1
5332	Graft-versus-host disease	Human Diseases	Immune disease	1	354	33	7786	0.030303	0.785362	1
5414	Dilated cardiomyopathy (DCM)	Human Diseases	Cardiovascular disease	5	354	96	7786	0.0520833	0.444056	1
5416	Viral myocarditis	Human Diseases	Cardiovascular disease	2	354	60	7786	0.0333333	0.764674	1
