# Supplementary material for: Construction and analysis of a lncRNA–miRNA–mRNA competing endogenous RNA network from inflamed and normal synovial tissues after anterior cruciate ligament and/or meniscus injuries
Source: Front Genet. 2022 Oct 17;13:983020. doi: 10.3389/fgene.2022.983020 (PMC9619217; doi:10.3389/fgene.2022.983020)
Supplement: Supplementary file 2 [file DataSheet9.xlsx]

## Sheet: Sheet1
Gene Symbol	Degree
IL6	34
CCR7	31
C3	30
CCR5	30
CXCR3	30
CXCL8	30
IL2	29
CCR3	28
CCR2	28
CXCL1	28
CXCL10	28
CCL5	28
AGT	27
CCR8	27
CXCL2	27
CXCL9	27
CXCL12	27
GPR17	26
CCR4	26
CXCR2	25
CXCR5	25
LCK	25
ADCY2	24
ACKR3	23
CXCR6	23
CXCL3	23
CCL19	23
CD80	20
RUNX1	19
H2AC16	18
CCL2	18
CD3G	18
IL2RB	17
ITGB3	17
CCL3	16
JAK3	16
IL2RG	16
IFNG	16
H3C14	15
H3C15	15
H2BC15	15
H2BC17	15
IL2RA	15
HLA-DRA	15
CD3E	15
CD40LG	15
IL1B	15
FOXP3	15
H2AC17	14
H2AC13	14
TBX21	14
H2BC13	14
H2AC14	14
ITGA2B	14
CD247	14
MMP9	14
H3C2	13
GATA3	13
SPP1	13
ITGB2	13
ITK	13
H2AC11	12
H2BC9	12
IL7R	12
PRKCQ	12
CD8A	12
ZAP70	12
TNFSF11	12
TRAF2	12
H3C12	11
H4C9	11
H4C13	11
H2BC7	11
HLA-DQA2	11
IL7	11
COL1A1	11
STAT4	11
H3C11	10
SDC1	10
H2BC14	10
FCGR1A	9
XCL1	9
ITGA4	9
ITGAL	9
IGLL5	9
COL4A4	9
COL4A2	9
TNFSF13B	9
TNFRSF13C	9
BIRC3	9
IRF4	8
ITGA11	8
BLK	8
COL9A3	8
COL6A3	8
CD2	8
TCF7	7
RUNX3	7
IKZF3	7
CCL22	7
CCL17	7
PRKCB	7
ITGB7	7
LTB	7
TNFSF14	7
FASLG	7
IL23R	7
LAMB1	6
IL21R	6
MMP1	6
MMP13	6
TNFRSF17	6
CD79A	6
COL24A1	6
COL8A1	6
IBSP	5
CHRDL1	5
MATN3	5
RUNX2	5
GRK5	4
TAC1	4
GBP5	4
PRF1	4
TLN2	4
PAX5	4
TNFRSF13B	4
IL12B	4
CYFIP2	3
TNFRSF18	3
RORC	3
TNFRSF4	3
HLA-DOB	3
HLA-DOA	3
CRLF2	3
IL18R1	3
IL18RAP	3
JCHAIN	3
TRAF1	3
TNR	2
H2BW2	2
POU2AF1	2
PLAT	2
OSMR	2
IL37	2
EPHA5	2
TNFSF10	2
C1R	1
SPIB	1
LILRA6	1
CLEC4C	1
MDK	1
TLR10	1
PRRT2	1
PTPRCAP	1
HS3ST3B1	1
IL27	1
LILRA4	1
MZB1	1
MS4A1	1
POSTN	1
PLAC8	1
RAMP3	1
UBASH3A	1
GZMK	1
