# Supplementary material for: Construction and analysis of a lncRNA–miRNA–mRNA competing endogenous RNA network from inflamed and normal synovial tissues after anterior cruciate ligament and/or meniscus injuries
Source: Front Genet. 2022 Oct 17;13:983020. doi: 10.3389/fgene.2022.983020 (PMC9619217; doi:10.3389/fgene.2022.983020)
Supplement: Supplementary file 3 [file DataSheet10.xlsx]

## Sheet: Sheet1
Gene Symbol	Degree
hsa-miR-486-5p	158
hsa-miR-21-3p	139
hsa-miR-199a-3p	77
MIR4435-2HG	34
LINC00299	29
PKD1P6-NPIPP1	27
COL24A1	25
LOC101927824	24
OXNAD1	22
PKP1	22
STAG3L1	22
LINC02280	22
MRPL20-AS1	21
TNXA	21
PRSS44P	20
LHX4-AS1	20
TCF21	19
GUCY2EP	18
KIAA0087	18
LINC02731	18
PPT2-EGFL8	18
LINC02112	18
OCLN	17
CENPN	17
LINC01016	17
TMEM237	16
LOC339192	16
PLA2G2A	16
GSN	16
FAM169A	15
KLHDC7A	15
PRELP	15
ARL2-SNX15	15
VIM-AS1	15
LY6E-DT	15
LINC02289	15
PAIP2B	14
TNS1	14
KCNJ3	13
HHATL	13
NOS1	13
CEROX1	13
RELN	12
PAQR5	12
GPR17	12
DLG2	12
NPC1L1	12
DUSP5P1	12
VSIG8	12
PLAT	12
UBR5-AS1	12
LINC00482	12
GYG2P1	12
EPHA5	11
ASPRV1	11
TOX3	11
SOX6	11
CHRDL1	11
GATA6-AS1	11
LINC01695	11
PRECSIT	10
RNF150	10
CNTN4	10
LINC02523	10
COL6A6	10
TMEM92-AS1	10
BCORP1	10
OR56A1	10
CNN1	9
PRKCB	9
CCNF	9
SPIB	9
AJAP1	9
DIXDC1	9
BHLHE40-AS1	9
LOC101927100	9
GPR61	8
KLHL30	8
CNGA4	8
GOLGA2P6	8
FLNB	8
TRIM36	8
PROX1	7
PLA2G2D	7
VIPR2	7
ADAMTS19	7
ORC1	7
ADD3-AS1	7
BLOC1S5	7
ROBO2	7
TSPYL6	7
PANTR1	6
CERS3-AS1	6
NKD2	5
LRRC2	5
LINC02091	5
KCNMB2	5
EMP1	5
TRIM74	5
FZD10-AS1	5
MAK	5
CABLES1	5
LOC100507002	4
APCDD1L-DT	4
CASC16	4
ANKRD36BP1	4
PWRN1	4
SERPINE2	4
LINC00377	4
USP2-AS1	4
TLN2	3
CORIN	3
MAL	3
LOC338694	3
AGT	2
COL8A1	2
PCDHGA5	2
MATN3	2
HSPA6	2
WDFY4	2
PRCD	2
KCTD15	2
hsa-miR-142-5p	2
LOC100507560	2
FLNC	2
GRK5	2
TRIM10	2
PCDH11X	2
LOC101927479	2
PCDH8	2
CBR3	2
C20orf204	2
MYADM	2
ABCG8	2
LOC105377567	2
SLC9A7	2
SCUBE1	2
RASL12	2
BGIG9606_73215	2
MYLK3	2
AHNAK	2
LINC00944	2
POLR3G	1
LOC101928005	1
LOC102723360	1
RYR3	1
CNTN5	1
LOC101929894	1
BGIG9606_103230	1
LOC105374966	1
LOC105371275	1
LOC101930053	1
LOC107986589	1
BGIG9606_105144	1
TAC1	1
BGIG9606_91938	1
LOC112268130	1
LOC105375634	1
AMY2B	1
LINC02519	1
BGIG9606_77022	1
CNTN6	1
SLC26A7	1
MAP4K1	1
HSD3B7	1
IGLL5	1
LOC105373504	1
BGIG9606_96077	1
BGIG9606_79280	1
PLEKHA2	1
ENTPD8	1
LOC107984506	1
NRAP	1
P2RY14	1
LOC105370467	1
LINC02757	1
MUC12	1
BGIG9606_77959	1
LOC101928264	1
BGIG9606_75466	1
LOC105375334	1
LOC112268260	1
RHEX	1
ZP1	1
NRK	1
FUT5	1
VSIG2	1
OR4F21	1
AXL	1
RHPN2	1
LOC105374843	1
DDAH2	1
GABRB1	1
LOC101929805	1
BGIG9606_89462	1
LOC105372421	1
BGIG9606_94509	1
LOC105373451	1
IL20RB-AS1	1
BGIG9606_70059	1
DUSP5	1
EZH2	1
MUC16	1
EYA4	1
PCDHGA8	1
C5orf58	1
PRDM6	1
LOC101929692	1
ELOVL4	1
UST	1
PRDM1	1
ALX4	1
LOXL4	1
LOC100288562	1
GFRA2	1
CYP7B1	1
STUM	1
REEP1	1
LOC105378862	1
ZMYND12	1
LOC105378947	1
LOC105375123	1
MAP3K2-DT	1
LINC01275	1
BGIG9606_88857	1
TMEM186	1
FRMD1	1
SLC27A2	1
SLC4A9	1
LOC107986942	1
LGR6	1
PKHD1L1	1
LOC105377095	1
PRIMA1	1
SYNE3	1
TNXB	1
C1orf167	1
SORCS1	1
SPOCK2	1
SH3GLB2	1
LOC105378571	1
LOC105370664	1
LILRA6	1
LOC105375751	1
LINC01943	1
BGIG9606_93915	1
ZNF540	1
BGIG9606_100216	1
TIMP2	1
COL17A1	1
SSPN	1
SLC22A18AS	1
CHST9	1
RAMP3	1
ITGA2B	1
KCNJ6	1
TNFSF12-TNFSF13	1
EPS8L2	1
PCLO	1
RRAD	1
CCDC151	1
ITGB3	1
SMIM38	1
SLC1A2	1
TRIM7	1
LOC112268136	1
LOC107987166	1
CDHR4	1
LOC107984634	1
TMC6	1
BGIG9606_78693	1
INS-IGF2	1
PLXNA3	1
EMILIN3	1
CFD	1
LOC105376447	1
LARP6	1
FREM2	1
HS6ST3	1
CDH13	1
SPTB	1
BGIG9606_103424	1
BGIG9606_100577	1
BGIG9606_99842	1
WSCD1	1
BGIG9606_92965	1
ADAM11	1
LOC101930665	1
OLFM4	1
GALNT10	1
PCSK6	1
LOC105370982	1
BGIG9606_99524	1
LOC102723765	1
SGSM1	1
LOC105376980	1
LOC105372639	1
LOC105371393	1
DNAH9	1
CRNDE	1
AQP7	1
RAB40A	1
BGIG9606_100435	1
EXOC3L2	1
LOC400499	1
SYNM	1
CLDN18	1
VIT	1
LOC107984878	1
BGIG9606_103956	1
LOC105378593	1
LOC102723512	1
ARVCF	1
LOC107986021	1
THSD4	1
TMEM272	1
LOC105371366	1
AP3B2	1
ZBTB16	1
PBX4	1
FBN3	1
IL2RB	1
ADAMTS5	1
SCNN1B	1
RGS6	1
SCNN1G	1
PDXDC1	1
VIPR1	1
ADGRD1	1
SOX5	1
BGIG9606_88307	1
MAFA	1
HOXA10	1
LOC105375538	1
LOC107986124	1
