# Supplementary material for: Construction and analysis of a lncRNA–miRNA–mRNA competing endogenous RNA network from inflamed and normal synovial tissues after anterior cruciate ligament and/or meniscus injuries
Source: Front Genet. 2022 Oct 17;13:983020. doi: 10.3389/fgene.2022.983020 (PMC9619217; doi:10.3389/fgene.2022.983020)
Supplement: Supplementary file 4 [file DataSheet8.xlsx]

## Sheet: Sheet1
	genes
1	CAMP
2	IL1B
3	IFNG
4	IL6
5	RORC
6	IL2
7	IL7R
8	PLA2G2A
9	IRF7
10	IL32
11	TLR8
12	RNASE7
13	FPR2
14	PTX3
15	S100A12
16	IL18R1
17	S100A8
18	CXCL2
19	CXCL10
20	CD1D
21	C3
22	F2RL1
23	IL12B
24	IDO1
25	CXCL12
26	CCL5
27	MASP1
28	IL27
29	TNFSF10
30	IKBKE
31	S100A9
32	LEP
33	IL1RL1
34	MMP9
35	ITGB2
36	SPINK5
37	NOS2
38	HAMP
39	NAMPT
40	DEFA1
41	CCL17
42	IL33
43	DEFB1
44	RAC2
45	CD8A
46	TNFSF9
47	TNFRSF9
48	EDN1
49	SOCS1
50	DUOX2
51	NFATC4
52	CCR3
53	TNFSF11
54	CXCR3
55	NR4A3
56	CCL2
57	RELB
58	CCR6
59	FGF7
60	MMP12
61	TNFRSF18
62	IL2RB
63	CCR4
64	CD22
65	CCR7
66	SOCS3
67	CTLA4
68	PTPRC
69	SPP1
70	PDCD1
71	CTSB
72	NFKBIE
73	ISG20
74	IL2RG
75	LAT
76	ICAM1
77	CXCL9
78	S100A10
79	PLXNA4
80	ELANE
81	TNFRSF13B
82	CR2
83	SH2D1A
